# Supplementary material for: Stage-specific transcriptomic analysis reveals insights into the development, reproduction and biological function of allergens in the European house dust mite Dermatophagoides pteronyssinus
Source: BMC Genomics. 2025 May 26;26:527. doi: 10.1186/s12864-025-11703-w (PMC12105342; doi:10.1186/s12864-025-11703-w)
Supplement: Supplementary file 2 — .Additional file 2. Stage-dependent expression and annotation data for the whole Dermatophagoides pteronyssinus transcriptome. The spreadsheet is organized in colored panels, from left-to-right: gene reference data in blue (locus ID in ORCAE, description and short name, encoded protein length); RNAseq read count data in green (TPM values and network analysis clustering); pairwise differential expression data in white (fold change and adjusted P-value for each comparison between stages; F, M, N and L denoting females, males, nymphs and larvae, respectively); database-derived annotation data in yellow (protein domains, GO terms, KEGG onthology, OrthoMCL groups, D. melanogaster BLASTp homologs); and, in green, assignment to functional groups and categories described in the main text (in this order: Peptidases, Peptidase inhibitors, Immunity, Cell adhesion and epithelial barrier, Oxidoreductases, Lipases/esterases, Glycosylases, Protein kinases, Transcription factors, Nuclear Receptors, Cytokines and neuropeptides, G Protein-Coupled receptors and cytokine receptors, Small GTPases and associated proteins, Oogenesis-related, Hormone biosynthesis pathways, Chitin metabolism, Cuticular Proteins, Allergen-related proteins, Cytoskeleton-related, and Putative Horizontally Transferred Genes). Each column can be filtered at the user ´s convenience using Microsoft Excel or similar packages. [file 12864_2025_11703_MOESM2_ESM.xlsx]

## Sheet: Stage dependent expression
Locus ID	Description	Short name	Protein lenght (nr. aa)	Best hit D. pteronyssinus NCBI RefSeq proteome (ASM190122v2)	Network analysis cluster (see Figure 2 for details)	TPM Females (F) (Transcripts Per Million; average of 3 replicate libraries)	TPM Males (M) (Transcripts Per Million; average of 3 replicate libraries)	TPM Nymphs (N) (Transcripts Per Million; average of 3 replicate libraries)	TPM Larvae (L) (Transcripts Per Million; average of 3 replicate libraries)	TPM culture (average of 4 control replicate libraries; Vidal-Quist et al., 2024)	Fold change (F vs L) (positive values indicate F overexpression)	Fold change (F vs N) (positive values indicate F overexpression)	Fold change (F vs M) (positive values indicate F overexpression)	Fold change (M vs L) (positive values indicate M overexpression)	Fold change (M vs N) (positive values indicate M overexpression)	Fold change (N vs L) (positive values indicate N overexpression)	adjusted P-value (F vs L) (Benjamini-Hochberg procedure for FDR)	adjusted P-value (F vs N) (Benjamini-Hochberg procedure for FDR)	adjusted P-value (F vs M) (Benjamini-Hochberg procedure for FDR)	adjusted P-value (M vs L) (Benjamini-Hochberg procedure for FDR)	adjusted P-value (M vs N) (Benjamini-Hochberg procedure for FDR)	adjusted P-value (N vs L) (Benjamini-Hochberg procedure for FDR)	Protein domains and motifs (information for each database is preceded by the name of the database, followed by coordinates -between brackets- and the ID/name of each domain; info for different databases is separated by ";")	GO biological process	GO molecular funcion	GO cellular component	KEGG Ontology (KO) term	OrthoMCL orthology group	Drome homolog (BLASTp against RefSeq GCF_000001215.4; >50% coverage; E-value < 1e-05)	Peptidases n=320 (by EC number) Vidal-Quist et al., 2024	Peptidase inhibitors n=65 (by MEROPS family) Vidal-Quist et al., 2024	Immunity Vidal-Quist et al., 2022	Cell adhesion and epithelial barrier Vidal-Quist et al., 2022	Oxidoreductases n=481	Lipases/esterases n=320 (by EC number) Vidal-Quist et al., 2024	Glycosylases n=77 (by EC number) Vidal-Quist et al., 2024	Protein kinases n=258	Transcription factors n=367	Nuclear Receptors n=31	Cytokines and neuropeptides n= 6+23	G Protein-Coupled receptors and cytokine receptors n=92+1	Small GTPases and associated proteins n=62+200	Oogenesis-related n=351 (based on Sun et al., 2024; D. melanogaster gene names are indicated; and KEGG pathways map04114 and map04110)	Hormone biosynthesis pathways	Chitin metabolism n=40	Cuticular Proteins n=136	Allergen-related proteins n=52 Vidal-Quist et al., 2024	Cytoskeleton-related n=144	Putative Horizontally Transferred Genes n=48
derpt44g00350	Highly expressed Tandem Repeat Protein TRP-1	TRP-1	514		Adult females	48344.2	1825.98	3779.4	1222.55	65409	26.6585	9.00698	12.4925				2.17957e-08	0.000226577	1.8285e-05	0.272255	0.694676	0.137374	SignalP_EUK: (1-19) SignalP-noTM SignalP-noTM;SignalP_GRAM_POSITIVE: (1-19) SignalP-TM SignalP-TM#																							CPH
derpt07g04060	Highly expressed Tandem Repeat Protein TRP-2	TRP-2	175		Adult females	40447.5	2202.31	3633.09	1127.97	36992.7	23.1827	7.69029	8.68087				5.51423e-07	0.00140307	0.00064893	0.171825	0.902408	0.159784	SignalP_EUK: (1-17) SignalP-noTM SignalP-noTM#																							CPH
derpt44g00370	Highly expressed Tandem Repeat Protein TRP-3	TRP-3	261	XP_027194148.1	Adult females	24484.4	1030.33	1899.43	663.587	16995.5	25.6372	9.19393	11.569				9.94846e-09	0.000113082	1.68389e-05	0.227294	0.782717	0.147296	SignalP_EUK: (1-20) SignalP-noTM SignalP-noTM;SignalP_GRAM_POSITIVE: (1-26) SignalP-TM SignalP-TM#																							CPH
derpt04g01250	uncharacterized highly expressed protein		96		Adult males	517.483	25009.3	2949.7	100.809	14430.1	4.36017	-5.92406	-61.6783	268.928	10.4115	25.8299	0.00148188	0.000110493	3.71007e-20	5.3357e-36	5.93267e-07	4.63493e-12	SignalP_GRAM_NEGATIVE: (1-27) SignalP-noTM SignalP-noTM;SignalP_GRAM_POSITIVE: (1-27) SignalP-TM SignalP-TM#
derpt15g00030	Peptidase C1A; Cathepsin L-like; Der p 1 allergen	Der p 1	321	XP_027197631.1	F-N	9500.34	6785.81	22095.4	16123.6	11320.8		-2.66856			-2.28197		9.38238e-10	1.00137e-23	0.13057	1.3205e-05	4.71198e-17	0.000494147	InterPro: (24-304) IPR013128 Peptidase C1A, (24-319) IPR038765 Papain-like cysteine peptidase superfamily, (26-75) IPR013201 Cathepsin propeptide inhibitor domain (I29), (108-319) IPR000668 Peptidase C1A, papain C-terminal, (109-318) IPR039417 Papain-like cysteine endopeptidase, (126-137) IPR000169 Cysteine peptidase, cysteine active site, (266-276) IPR025660 Cysteine peptidase, histidine active …	GO:0006508	GO:0008234			OG6_100116	FBGN0033874	3.4.22 Cysteine endopeptidases																	Der p 1
derpt06g02040	ML domain protein MLDP-1; Der p 2 allergen	Der p 2	147	XP_027202046.1	F-N	13372.3	7499.35	19411	13801.7	11007.7							0.163886	6.7558e-13	0.300805	0.0170158	1.20346e-16	8.23655e-08	CDD: (22-143) cd00918 Der-p2_like;FunFam: (19-145) G3DSA:2.60.40.770:FF:000001 NPC intracellular cholesterol transporter 2;InterPro: (5-137) IPR039670 Sterol transport protein NPC2-like, (18-141) IPR014756 Immunoglobulin E-set, (137-141) IPR003172 MD-2-related lipid-recognition domain;SignalP_GRAM_NEGATIVE: (1-17) SignalP-noTM SignalP-noTM;SignalP_GRAM_POSITIVE: (1-16) SignalP-TM SignalP-TM#	GO:0015918	GO:0032934		K13443	OG6_163491	FBGN0031381																		Der p 2
derpt16g02280	Highly expressed Tandem Repeat Protein TRP-4	TRP-4	255	XP_027197954.1	Adult females	14357.7	373.884	1843.98	552.364	8204.32	19.8693	5.96826	20.5395		-3.44146	3.32917	1.40511e-09	0.000384026	8.53162e-10	0.965925	0.0267741	0.0407161	PRINTS: (57-69) PR01217 Proline rich extensin signature, (73-130) PR01217 Proline rich extensin signature;SignalP_EUK: (1-18) SignalP-noTM SignalP-noTM;SignalP_GRAM_POSITIVE: (1-18) SignalP-TM SignalP-TM#																							CPH
derpt17g01100	Highly expressed Tandem Repeat Protein TRP-5	TRP-5	174	XP_027194138.1	Adult females	12184.2	485.499	864.728	343.185	7758.29	26.1153	10.3547	12.7571				2.24922e-10	7.23641e-06	8.06441e-07	0.233361	0.783273	0.151588																								CPH
derpt04g02870	uncharacterized highly expressed protein		154		Adult males	3446.53	30500.7	1619.36	176.83	7713.43	17.5065		-14.8712	260.344	27.3968	9.50271	4.49041e-42	0.00521792	5.83303e-38	1.89692e-157	2.1552e-56	1.84282e-25
derpt06g03310	uncharacterized highly expressed protein		68		Adult males	4140.37	38503.8	1742.24	224.03	7394.14	16.5509	2.05317	-15.6979	259.815	32.2305	8.06116	3.40859e-36	0.00181323	2.52014e-35	2.94639e-140	2.13711e-55	1.28653e-19
derptMTg00015	Cytochrome c oxidase, subunit III, 4-helical bundle		261	YP_002650710.1	Juveniles	6850.14	8750.34	12009.1	15317.7	7165.34	-2.39582	-2.00043	-2.15697				8.16377e-17	5.71576e-11	2.35588e-13	0.412707	0.605611	0.176927	InterPro: (2-259) IPR035973 Cytochrome c oxidase subunit III-like superfamily, (3-260) IPR000298 Cytochrome c oxidase subunit III-like, (5-259) IPR024791 Cytochrome c oxidase subunit III, (17-258) IPR033945 Cytochrome c oxidase subunit III domain, (70-260) IPR013833 Cytochrome c oxidase, subunit III, 4-helical bundle#	GO:0019646;GO:0022904	GO:0004129;GO:0009055	GO:0016020	K02262	OG6_104028	FBGN0013676
derptMTg00024	Cytochrome b/b6, C-terminal domain superfamily		368	YP_002650718.1	Juveniles	5441.19	7398.31	9682.93	14230.9	6375.37	-2.79708	-2.02436	-2.3095				2.16443e-16	2.65091e-08	2.54386e-11	0.188422	0.420733	0.0297895	InterPro: (1-212) IPR005797 Cytochrome b/b6, N-terminal, (4-367) IPR027387 Cytochrome b/b6-like domain superfamily, (6-262) IPR016174 Di-haem cytochrome, transmembrane, (266-366) IPR036150 Cytochrome b/b6, C-terminal domain superfamily, (352-367) IPR005798 Cytochrome b/b6, C-terminal;PANTHER: (8-365) PTHR19271 CYTOCHROME B#	GO:0022904	GO:0009055;GO:0016491	GO:0016020	K00412	OG6_102198	FBGN0013678					Oxidoreductase activity (GO:0016491); not classified
derpt06g03320	uncharacterized highly expressed protein		68		Adult males	3179.08	28701.3	1501.75	208.522	6071.7	13.6785		-15.2799	209.005	27.9513	7.47749	1.89981e-31	0.00959265	1.82513e-34	8.40863e-129	9.68813e-51	3.69421e-18
derpt11g00070	unnamed protein		150	XP_027203954.1	F-N	5226.93	4779.83	8445.01	7740.75	5849.32							6.69906e-10	5.80792e-16	4.05154e-08	0.592311	0.0208948	0.123158	SignalP_EUK: (1-22) SignalP-noTM SignalP-noTM;SignalP_GRAM_POSITIVE: (1-22) SignalP-TM SignalP-TM#					OG6_156748
derpt06g03300	uncharacterized highly expressed protein		68		Adult males	2866.93	24594.3	1167.24	140.78	5626.22	18.385	2.12848	-14.5147	266.853	30.8943	8.63763	3.77371e-50	0.000161621	1.83073e-43	7.74044e-184	1.79851e-70	5.54517e-27
derpt04g03170	Chitin binding Peritrophin-A domain-containing protein; three chitin binding domains	PMP-6	274	XP_027204985.1	F-N	4917.17	4216.69	7941.34	6068.23	5062.59							0.00201968	7.08665e-12	0.000165436	0.61304	0.00524982	0.000963846	InterPro: (58-109) IPR036508 Chitin binding domain superfamily, (60-112) IPR002557 Chitin binding domain, (132-187) IPR036508 Chitin binding domain superfamily, (134-186) IPR002557 Chitin binding domain, (207-256) IPR036508 Chitin binding domain superfamily, (208-260) IPR002557 Chitin binding domain;PANTHER: (209-252) PTHR23301 CHITIN BINDING PERITROPHIN-A;SignalP_EUK: (1-21) SignalP-noTM SignalP…		GO:0008061	GO:0005576		OG6_109854	FBGN0023479																	CPAP
derpt09g01840	Actin family protein		377	XP_027206362.1	F-N	3400.25	2449.81	4085.48	3690.26	4733.53							0.0385688	9.05605e-06	0.0176586	0.839242	0.0792303	0.052023	CDD: (9-182) cd00012 NBD_sugar-kinase_HSP70_actin;FunFam: (2-164) G3DSA:3.30.420.40:FF:000291 Actin, alpha skeletal muscle, (181-272) G3DSA:3.90.640.10:FF:000047 Actin, alpha skeletal muscle, (245-338) G3DSA:3.30.420.40:FF:000131 Actin, alpha skeletal muscle, (340-368) G3DSA:3.30.420.40:FF:000058 Putative actin-related protein 5;InterPro: (4-148) IPR043129 ATPase, nucleotide binding domain, (4-37…				K05692	OG6_100127	FBGN0000042																			actin beta/gamma 1
derpt20g00100	glycine/tyrosine-rich protein		222	XP_027202416.1	Juveniles	81.1953	364.911	509.311	1201.85	4624.8	-12.9533	-6.13382	-6.17913				6.27123e-07	0.000504331	0.000440487	0.212812	0.994881	0.261286	SignalP_EUK: (1-16) SignalP-noTM SignalP-noTM#					OG6r16_100584																		CPH
derpt02g07670	Translation elongation factor EF1A/initiation factor IF2gamma, C-terminal		463		Male-reduced	3313.57	1619.04	3970.24	4121.75	4607.57							0.00448752	0.00155147	0.0364926	7.58416e-07	1.66608e-07	0.848456	CDD: (9-238) cd01883 EF1_alpha, (242-332) cd03693 EF1_alpha_II, (335-438) cd03705 EF1_alpha_III;FunFam: (1-238) G3DSA:3.40.50.300:FF:000090 Elongation factor 1-alpha, (241-328) G3DSA:2.40.30.10:FF:000003 Elongation factor 1-alpha, (335-442) G3DSA:2.40.30.10:FF:000005 Elongation factor 1-alpha;InterPro: (1-445) IPR004539 Translation elongation factor EF1A, eukaryotic/archaeal, (5-242) IPR000795 Tr…	GO:0006414	GO:0003746;GO:0003924;GO:0005525		K03231	OG6_100227	FBGN0284245
derpt01g05430	ML domain protein MLDP-2; Der f 35 allergen-like; LOW QUALITY PROTEIN	Der f 35-like	144	XP_027199416.1	F-N	6132.48	4285.53	8698.92	6133.25	4151.41							0.40368	1.41867e-09	0.0975556	0.510795	3.8942e-05	1.69418e-06	FunFam: (19-142) G3DSA:2.60.40.770:FF:000001 NPC intracellular cholesterol transporter 2;InterPro: (4-140) IPR039670 Sterol transport protein NPC2-like, (19-141) IPR014756 Immunoglobulin E-set;SignalP_EUK: (1-17) SignalP-noTM SignalP-noTM;SignalP_GRAM_POSITIVE: (1-15) SignalP-TM SignalP-TM#	GO:0015918	GO:0032934		K13443	OG6_136499	FBGN0031381																		Der f 35 ortholog
derpt46g00440	Alpha-tubulin ATUB-1; Der p 33 allergen	Der p 33	451	XP_027202282.1	Adult females	2623.26	1123.48	1532.61	2011.81	4008.19							0.112241	0.00073134	0.0053739	0.327979	0.671905	0.160357	CDD: (2-435) cd02186 alpha_tubulin;FunFam: (1-268) G3DSA:3.40.50.1440:FF:000002 Tubulin alpha chain, (269-383) G3DSA:3.30.1330.20:FF:000001 Tubulin alpha chain, (384-450) G3DSA:1.10.287.600:FF:000005 Tubulin alpha chain;InterPro: (1-268) IPR036525 Tubulin/FtsZ, GTPase domain superfamily, (2-53) IPR000217 Tubulin, (3-49) IPR003008 Tubulin/FtsZ, GTPase domain, (18-33) IPR002452 Alpha tubulin, (45-5…	GO:0007017	GO:0005200;GO:0005525	GO:0005874	K07374	OG6_100108	FBGN0003884																		Der p 33	tubulin alpha
derpt04g02860	Uncharacterized highly expressed protein		150		Adult males	1577.17	14407.8	720.031	68.4936	3808.13	19.493		-14.6994	286.536	27.5845	10.3876	7.11122e-19	0.0749888	8.31341e-16	8.49665e-66	3.7925e-23	2.57868e-11
derpt14g01750	LOW QUALITY PROTEIN: Ornithine decarboxylase antizyme-like		233	XP_027200688.1	Juveniles	2741.13	2692.17	3618.13	4176.16	3515.51							2.01994e-11	2.50554e-08	1.84437e-11	1	0.4023	0.428848	InterPro: (63-230) IPR002993 Ornithine decarboxylase antizyme, (101-231) IPR038581 Ornithine decarboxylase antizyme superfamily, (122-230) IPR016181 Acyl-CoA N-acyltransferase#		GO:0008073		K16548	OG6_106720
derptMTg00019	Cytochrome C oxidase subunit II, transmembrane domain superfamily		248	YP_002650707.1	Juveniles	6175.75	8357.42	9972.14	13519.2	3508.09	-2.34368		-2.2956				4.08091e-12	1.05816e-06	1.24539e-11	0.906431	0.125606	0.10692	InterPro: (1-87) IPR011759 Cytochrome C oxidase subunit II, transmembrane domain, IPR036257 Cytochrome C oxidase subunit II, transmembrane domain superfamily, (2-226) IPR045187 Cytochrome c/quinol oxidase subunit II, (88-230) IPR002429 Cytochrome c oxidase subunit II-like C-terminal, (88-231) IPR008972 Cupredoxin;PRINTS: (53-106) PR01166 Cytochrome c oxidase subunit II signature, (139-218) PR0116…	GO:0022900	GO:0004129;GO:0005507	GO:0016020	K02261	OG6_103253	FBGN0013675
derpt06g00200	Cytosolic fatty acid binding protein cFABP-1; Der p 13 allergen	Der p 13	132	XP_027202373.1	F-N	3345.91	2481.55	4060.74	3895.1	3298.87							0.039238	0.00157751	0.0612334	0.885559	0.308357	0.430369	CDD: (3-130) cd19614 FABP_Der_p_13-like;FunFam: (1-131) G3DSA:2.40.128.20:FF:000001 Fatty acid-binding protein, adipocyte;InterPro: (1-131) IPR012674 Calycin, (3-129) IPR031259 Intracellular lipid binding protein, (4-26) IPR000463 Cytosolic fatty-acid binding, (6-130) IPR000566 Lipocalin/cytosolic fatty-acid binding domain, (63-79) IPR000463 Cytosolic fatty-acid binding, (110-130) IPR000463 Cytos…		GO:0008289		K08756	OG6_102739	FBGN0037913																		Der p 13
derpt07g04230	unnamed protein		73		Female-reduced	1246.71	2914.06	2701.65	3079.64	3213.43	-2.64908	-2.47452	-3.91585				8.54358e-18	1.94195e-15	7.30154e-34	0.00124977	0.00015247	0.693004	SignalP_EUK: (1-24) SignalP-noTM SignalP-noTM;SignalP_GRAM_POSITIVE: (1-24) SignalP-TM SignalP-TM#																							CPH
derptMTg00021	Cytochrome c oxidase-like, subunit I superfamily		492	YP_002650706.1	Juveniles	6150.24	7804.99	10173.3	12712.1	3178.65	-2.21761		-2.13539				3.57449e-18	6.23542e-12	1.13392e-16	0.76117	0.284486	0.166067	InterPro: (1-465) IPR033944 Cytochrome c oxidase subunit I domain, (1-486) IPR036927 Cytochrome c oxidase-like, subunit I superfamily, (1-491) IPR023616 Cytochrome c oxidase-like, subunit I domain, (1-6) IPR000883 Cytochrome c oxidase subunit I, (95-107) IPR000883 Cytochrome c oxidase subunit I, (156-175) IPR000883 Cytochrome c oxidase subunit I, (207-228) IPR000883 Cytochrome c oxidase subunit I…	GO:0009060	GO:0004129;GO:0020037	GO:0016020;GO:0045277	K02256	OG6_102770	FBGN0013674
derpt20g00090	glycine/tyrosine-rich protein		266		Juveniles	47.6177	99.4169	240.775	820.792	3040.73	-16.5041	-5.40489	-3.2207	-5.12439		-3.05355	4.08336e-13	1.77715e-05	0.00314793	5.40035e-05	0.284801	0.0131265	SignalP_EUK: (1-16) SignalP-noTM SignalP-noTM#					OG6r16_100584																		CPH
derpt117g00010	uncharacterized highly expressed protein		68		Adult males	1605.39	13168.3	629.536	46.8328	3010.77	30.282	2.20948	-13.6536	413.459	30.1673	13.7055	6.6252e-47	0.00106245	5.01796e-29	8.67422e-146	2.5464e-48	4.76092e-27
derpt24g00690	unnamed protein		113	XP_027200851.1	Juveniles	635.219	490.335	1289.44	2012.72	2767.08	-3.39572	-2.32472		-2.63078			5.08155e-51	1.07951e-24	0.0025096	2.01295e-32	2.08111e-12	2.53844e-05						OG6r16_507029
derpt03g02900	Actin family protein		377	XP_027204246.1	Juveniles	2017.09	5261.54	7352.6	8722.2	2730.59	-4.6177	-4.15024	-4.41869				7.89336e-32	2.16185e-27	3.09971e-30	0.808732	0.743199	0.572237	CDD: (9-182) cd00012 NBD_sugar-kinase_HSP70_actin;FunFam: (2-176) G3DSA:3.30.420.40:FF:000291 Actin, alpha skeletal muscle, (181-272) G3DSA:3.90.640.10:FF:000047 Actin, alpha skeletal muscle, (246-338) G3DSA:3.30.420.40:FF:000131 Actin, alpha skeletal muscle, (340-368) G3DSA:3.30.420.40:FF:000058 Putative actin-related protein 5;InterPro: (4-148) IPR043129 ATPase, nucleotide binding domain, (54-6…				K05692	OG6_100127	FBGN0000042																			actin beta/gamma 1
derpt04g00160	uncharacterized highly expressed protein		459	XP_027202943.1	Adult males	122.528	4092.88	647.031	36.6412	2689.44	3.01309	-5.79558	-47.103	141.926	8.1274	17.4626	0.00104284	1.15089e-07	1.69985e-32	4.75848e-53	4.1612e-10	1.96138e-17	SignalP_EUK: (1-21) SignalP-noTM SignalP-noTM#
derpt23g00790	Ribosomal protein S8e/ribosomal biogenesis NSA2		248	XP_027197585.1	Male-reduced	1935.1	969.645	2040.32	2648.95	2666.11							0.000359068	0.0896825	0.124672	3.15315e-07	0.00166879	0.14026	CDD: (47-229) cd11380 Ribosomal_S8e_like;FunFam: (65-182) G3DSA:3.10.290.70:FF:000001 40S ribosomal protein S8;InterPro: (40-247) IPR001047 Ribosomal protein S8e, (45-229) IPR022309 Ribosomal protein S8e/ribosomal biogenesis NSA2, (50-69) IPR018283 Ribosomal protein S8e, conserved site#	GO:0006412	GO:0003735	GO:0005840	K02995	OG6_100802	FBGN0039713
derpt03g01110	Histone H3/CENP-A		137		Juveniles	869.348	1229.91	1332.54	2230.08	2650.53	-2.74891		-2.37423				4.40603e-26	7.50735e-09	1.7899e-19	0.18976	0.0042163	2.0641e-05	FunFam: (2-50) G3DSA:1.10.20.10:FF:000078 Histone H3, (53-136) G3DSA:1.10.20.10:FF:000044 Histone H3.3;InterPro: (1-132) IPR007125 Histone H2A/H2B/H3, (1-34) IPR000164 Histone H3/CENP-A, (2-136) IPR009072 Histone-fold#		GO:0003677;GO:0030527;GO:0046982	GO:0000786	K11253	OG6_100119	FBGN0004828
derpt04g00150	Carboxyl/cholinesterase, CCE-1	CCE-1	579	XP_027202941.1	F-N	2331.31	1546.5	3455.63	2271.78	2607.53							0.752191	7.93869e-05	0.626737	0.900742	0.00137431	0.00123185	InterPro: (22-575) IPR029058 Alpha/Beta hydrolase fold, (44-563) IPR002018 Carboxylesterase, type B, (115-125) IPR019819 Carboxylesterase type B, conserved site, (213-228) IPR019826 Carboxylesterase type B, active site;PANTHER: (39-556) PTHR43918 ACETYLCHOLINESTERASE;SignalP_EUK: (1-22) SignalP-noTM SignalP-noTM#				K01050	OG6_105033	FBGN0000024						3.1.1.8 cholinesterase
derpt117g00020	uncharacterized highly expressed protein		68		Adult males	1895.16	16693.7	676.387	104.546	2590.89	15.2734	2.38059	-14.0449	214.514	33.4353	6.41581	1.6827e-14	0.018711	8.14446e-14	5.18042e-53	3.95291e-23	1.31991e-06
derpt04g93805	Highly expressed Proline-rich protein		97		Adult males	98.0621	7093.33	689.011	14.1581	2478.83	5.7102	-7.22049	-89.9595	513.687	12.4589	41.2305	0.000184765	1.87818e-05	1.88133e-23	1.38864e-43	7.71895e-08	2.82448e-15	SignalP_EUK: (1-26) SignalP-noTM SignalP-noTM;SignalP_GRAM_POSITIVE: (1-26) SignalP-TM SignalP-TM#																							CPH
derpt02g06280	Ubiquitin-like domain superfamily		610	XP_027204150.1	Adults	1886.51	1767.03	1419.48	1412.2	2455.64							0.0601337	0.223185	5.05836e-05	2.43504e-09	1.78641e-07	0.652635	CDD: (1-608) cd01803 Ubl_ubiquitin;FunFam: (1-608) G3DSA:3.10.20.90:FF:000158 Polyubiquitin 5;InterPro: (1-608) IPR000626 Ubiquitin-like domain, IPR029071 Ubiquitin-like domain superfamily, (11-74) IPR019956 Ubiquitin domain, (27-52) IPR019954 Ubiquitin conserved site, (103-128) IPR019954 Ubiquitin conserved site, (179-204) IPR019954 Ubiquitin conserved site, (255-280) IPR019954 Ubiquitin conserv…		GO:0005515		K08770	OG6_100667	FBGN0003943
derpt03g02880	LOW QUALITY PROTEIN: Actin family protein		349		Juveniles	1703.29	4336.83	5991.49	6890.53	2439.21	-4.32863	-4.00958	-4.3035				1.51403e-33	6.43597e-30	1.80651e-33	0.976403	0.684493	0.67808	CDD: (9-182) cd00012 NBD_sugar-kinase_HSP70_actin;FunFam: (2-177) G3DSA:3.30.420.40:FF:000291 Actin, alpha skeletal muscle, (181-218) G3DSA:3.90.640.10:FF:000158 ARP1 actin related protein 1 homolog B, (200-310) G3DSA:3.30.420.40:FF:000131 Actin, alpha skeletal muscle, (312-340) G3DSA:3.30.420.40:FF:000058 Putative actin-related protein 5;InterPro: (4-147) IPR043129 ATPase, nucleotide binding dom…				K05692	OG6_100127	FBGN0000042																			actin beta/gamma 1
derpt24g00220	Bactericidal permeability-increasing like protein Grp7-1; Der p 7 allergen	Der p 7	246	XP_027200896.1	F-N	3404.85	2972.62	5676.34	4440.46	2382.06							1.56299e-05	1.15073e-16	3.56634e-06	0.834752	0.000757297	0.000452297	InterPro: (48-243) IPR038602 Mite allergen, group-7 superfamily, (59-225) IPR020234 Mite allergen, group-7#					OG6_207968																			Der p 7
derpt05g00990	Calponin-like		187		Female-reduced	1380.94	3824.58	3974.45	5058.56	2348.63	-3.91674	-3.27954	-4.6928				1.23492e-27	5.15371e-21	3.04129e-35	0.219878	0.0107239	0.285686	CDD: (21-126) cd21207 CH_dMP20-like;InterPro: (3-17) IPR003096 Smooth muscle protein/calponin, (16-173) IPR036872 CH domain superfamily, (22-35) IPR003096 Smooth muscle protein/calponin, (24-129) IPR001715 Calponin homology domain, (28-42) IPR001997 Calponin/LIMCH1, (47-62) IPR003096 Smooth muscle protein/calponin, (58-75) IPR001997 Calponin/LIMCH1, (80-111) IPR003096 Smooth muscle protein/calpon…	GO:0031032	GO:0003779;GO:0005515		K20526	OG6_102866	FBGN0002789																			calponin
derpt22g00820	NLPC/P60 domain endopeptidase-like protein; Der p 38 allergen	Der p 38	151	XP_027206271.1	F-N	3074.49	2659.5	5847.83	3903.47	2310.71		-2.16277					0.00533768	1.80283e-12	0.00161381	0.802575	0.000314139	0.000150899	InterPro: (17-144) IPR038765 Papain-like cysteine peptidase superfamily, (19-150) IPR000064 Endopeptidase, NLPC/P60 domain;PANTHER: (18-149) PTHR47359 PEPTIDOGLYCAN DL-ENDOPEPTIDASE CWLO;SignalP_GRAM_NEGATIVE: (1-20) SignalP-noTM SignalP-noTM;SignalP_GRAM_POSITIVE: (1-24) SignalP-TM SignalP-TM#					OG6_105934		3.4.- Acting on peptide bonds (peptidases)																	Der p 38		Lysis of bacterial cell wall
derpt06g00100	me31b-like ATP-dependent RNA helicase	me31b-like	436	XP_027202385.1	Adult females	3086.84	313.975	574.273	563.569	2273.92	5.04594	4.63423	5.86164				5.1387e-20	6.08382e-18	9.85489e-24	0.497042	0.291349	0.762087	CDD: (53-253) cd17940 DEADc_DDX6, (263-392) cd18787 SF2_C_DEAD;FunFam: (32-255) G3DSA:3.40.50.300:FF:000364 ATP-dependent RNA helicase DDX6, (256-426) G3DSA:3.40.50.300:FF:000114 ATP-dependent RNA helicase DDX6;InterPro: (11-120) IPR027417 P-loop containing nucleoside triphosphate hydrolase, (51-79) IPR014014 RNA helicase, DEAD-box type, Q motif, (70-266) IPR014001 Helicase superfamily 1/2, ATP-b…		GO:0003676;GO:0003724;GO:0005524		K12614	OG6_101887	FBGN0004419			me31b-like
derpt01g07280	unnamed protein		140		Juveniles	915.335	610.589	1023.67	1503.16	2273.62							0.00023438	0.115188	0.460849	0.00666789	0.52531	0.0911282
derpt08g01220	Ribosomal protein S5, N-terminal, conserved site		261	XP_027201240.1	Male-reduced	2167.97	1282.23	2581.24	3133.65	2227.25							2.88682e-06	0.00116828	0.950539	3.56851e-06	0.00174271	0.288434	FunFam: (48-153) G3DSA:3.30.160.20:FF:000133 40S ribosomal protein S2, (154-247) G3DSA:3.30.230.10:FF:000004 40S ribosomal protein S2;InterPro: (44-237) IPR000851 Ribosomal protein S5, (44-250) IPR005711 Ribosomal protein S5, eukaryotic/archaeal, (91-155) IPR013810 Ribosomal protein S5, N-terminal, (108-140) IPR018192 Ribosomal protein S5, N-terminal, conserved site, (154-246) IPR014721 Ribosomal…	GO:0006412	GO:0003723;GO:0003735	GO:0005840;GO:0015935	K02981	OG6_100429	FBGN0004867
derpt20g00120	glycine/tyrosine-rich protein		286	XP_027202414.1	Juveniles	41.0258	49.9079	175.55	423.692	2221.07	-8.6974	-4.20751		-4.28983			0.00045747	0.0222779	0.279	0.0289108	0.342232	0.372878	SignalP_EUK: (1-16) SignalP-noTM SignalP-noTM#					OG6r16_100584																		CPH
derpt01g08450	40S ribosomal protein S25		137	XP_027195815.1	Male-reduced	1568.36	892.981	1720.02	2271.34	2185.5							8.76432e-05	0.0510536	0.762522	3.32608e-05	0.0359132	0.118145	FunFam: (25-114) G3DSA:3.30.63.20:FF:000001 40S ribosomal protein S25;InterPro: (1-112) IPR004977 Ribosomal protein S25#				K02975	OG6_100950	FBGN0086472
derpt04g02580	histidine-rich glycoprotein-like highly expressed protein		246	XP_027205066.1	F-N	2104.35	1408.59	6402.45	4868.65	2170.78	-2.48104	-3.49084		-2.27823	-3.20549		1.14288e-13	1.88015e-24	0.533049	3.34272e-11	1.93788e-21	0.0173244	SignalP_EUK: (1-16) SignalP-noTM SignalP-noTM#
derpt24g00270	Tropomyosin; Der p 10 allergen	Der p 10	285	XP_027200893.1	Female-reduced	1410.08	3709.49	4283.73	4689.76	2167.23	-3.56102	-3.4612	-4.46154				2.65972e-24	4.86756e-23	2.39618e-33	0.115513	0.0847386	0.894769	FunFam: (1-81) G3DSA:1.20.5.340:FF:000001 Tropomyosin alpha-1 chain isoform 2, (88-227) G3DSA:1.20.5.170:FF:000001 Tropomyosin alpha-1 chain isoform 1, (228-283) G3DSA:1.20.5.170:FF:000005 Tropomyosin alpha-1 chain;InterPro: (48-283) IPR000533 Tropomyosin;PANTHER: (1-278) PTHR19269 Tropomyosin;SUPERFAMILY: (1-284) SSF57997 Tropomyosin#				K10373	OG6_101961	FBGN0003721																		Der p 10	tropomyosin 1
derpt08g02150	Beta-tubulin BTUB-1	BTUB-1	447	XP_027194264.1	Adult females	1259.93	721.938	1032.93	1129.86	2119.4							0.766206	0.633954	0.725093	0.972634	0.936615	0.911387	CDD: (2-426) cd02187 beta_tubulin;FunFam: (1-263) G3DSA:3.40.50.1440:FF:000003 Tubulin beta chain, (264-373) G3DSA:3.30.1330.20:FF:000002 Tubulin beta chain, (374-445) G3DSA:1.10.287.600:FF:000006 Tubulin beta chain;InterPro: (1-263) IPR036525 Tubulin/FtsZ, GTPase domain superfamily, (3-47) IPR003008 Tubulin/FtsZ, GTPase domain, (3-51) IPR000217 Tubulin, (41-58) IPR002453 Beta tubulin, (70-106) I…	GO:0007017	GO:0003924;GO:0005200;GO:0005525	GO:0005874	K07375	OG6_100137	FBGN0284243																			tubulin beta
derpt01g01670	Insect cuticle protein		188	XP_027199306.1	Juveniles	104.221	375.434	1122.56	1756.24	2108.58	-17.4124	-11.9702	-5.62889	-3.09339	-2.12657		1.10656e-40	1.1257e-30	9.44313e-16	3.65675e-07	0.00124668	0.169475	InterPro: (37-101) IPR000618 Insect cuticle protein, (66-91) IPR031311 Chitin-binding type R&R consensus;PANTHER: (1-159) PTHR10380 CUTICLE PROTEIN;SignalP_EUK: (1-20) SignalP-noTM SignalP-noTM;SignalP_GRAM_POSITIVE: (1-29) SignalP-TM SignalP-TM#					OG6_101461	FBGN0250833																	CPR
derpt08g02580	High mobility group box domain superfamily		209		Juveniles	499.905	349.953	627.432	883.973	2075.99							2.24172e-09	0.000843663	0.156549	1.66374e-05	0.106558	0.0293872	CDD: (6-74) cd21978 HMG-box_HMGB_rpt1;FunFam: (1-78) G3DSA:1.10.30.10:FF:000013 High mobility group protein B3, (81-175) G3DSA:1.10.30.10:FF:000016 FACT complex subunit SSRP1;InterPro: (82-175) IPR036910 High mobility group box domain superfamily;PANTHER: (2-202) PTHR48112 HIGH MOBILITY GROUP PROTEIN DSP1;PRINTS: (38-60) PR00886 High mobility group (HMG1/HMG2) protein signature, (113-170) PR00886…				K10802	OG6_100324	FBGN0278608
derpt02g05530	Polyadenylate-binding protein/Hyperplastic disc protein		686	XP_027194791.1	Juveniles	1645.61	1828.88	1941.65	2277.32	2050.94							5.75225e-08	5.715e-05	8.91213e-18	0.0041964	2.59334e-05	0.304701	CDD: (213-294) cd12380 RRM3_I_PABPs, (318-396) cd12381 RRM4_I_PABPs;FunFam: (25-115) G3DSA:3.30.70.330:FF:000021 Polyadenylate-binding protein, (116-203) G3DSA:3.30.70.330:FF:000003 Polyadenylate-binding protein, (301-406) G3DSA:3.30.70.330:FF:000091 Polyadenylate-binding protein;InterPro: (3-305) IPR012677 Nucleotide-binding alpha-beta plait domain superfamily, (34-112) IPR000504 RNA recognition…		GO:0003676;GO:0003723		K13126	OG6_100425	FBGN0265297
derpt04g06550	putative CPLCP-like cuticular protein		159	XP_027203421.1	Juveniles	125.221	479.091	1216.76	1898.5	2003.64	-15.5802	-10.7205	-5.94612	-2.62023			2.57643e-32	3.48763e-24	2.05157e-14	8.40137e-05	0.0259535	0.212749	SignalP_EUK: (1-15) SignalP-noTM SignalP-noTM#																							CPH
derpt04g04280	uncharacterized highly expressed protein		148	XP_027204912.1	F-N	5840	4482.05	7934.27	5138.74	1988.71							0.649125	1.92242e-05	0.0305354	0.0109473	0.0720511	7.92826e-06	SignalP_EUK: (1-22) SignalP-TM SignalP-TM#
derpt01g03870	Group 7 allergen family protein Grp7-6	Grp7-6	216	XP_027198890.1	F-N	2533.14	1973.14	4383.35	3617.99	1960.95							0.000510592	2.1752e-08	0.064874	0.160323	0.000552329	0.0871922	InterPro: (18-213) IPR038602 Mite allergen, group-7 superfamily, (26-210) IPR020234 Mite allergen, group-7;SignalP_EUK: (1-19) SignalP-noTM SignalP-noTM#					OG6r16_506283
derpt01g05030	unnamed protein		150		Juveniles	123.96	475.422	1118.67	1847.31	1940.81	-15.2744	-9.95183	-5.97135	-2.55795			4.06011e-30	1.50641e-21	1.02166e-13	0.000212788	0.0682631	0.157589	SignalP_EUK: (1-21) SignalP-TM SignalP-TM#																							CPH
derpt06g04400	14-3-3 protein, conserved site		246	XP_027199875.1	Juveniles	1252.4	804.29	1756.44	1996.12	1937.38							1.81503e-10	2.24709e-08	0.604083	1.40524e-08	1.22897e-06	0.610776	FunFam: (1-239) G3DSA:1.20.190.20:FF:000001 14-3-3 gamma 1;InterPro: (1-113) IPR000308 14-3-3 protein, (1-242) IPR036815 14-3-3 domain superfamily, (3-242) IPR023410 14-3-3 domain, (41-51) IPR023409 14-3-3 protein, conserved site, (135-202) IPR000308 14-3-3 protein, (211-230) IPR023409 14-3-3 protein, conserved site, (231-241) IPR000308 14-3-3 protein#				K16197	OG6_100283	FBGN0004907														37694 protein beta/theta/zeta
derpt07g03520	Vitellogenin-like	VIT	1928	XP_027195573.1	Adult females	3648.9	111.603	452.932	133.244	1937.31	20.0414	5.99987	16.3504				2.20252e-08	0.00104166	1.8044e-07	0.779582	0.112497	0.0615328	InterPro: (27-247) IPR015819 Lipid transport protein, beta-sheet shell, (28-356) IPR015816 Vitellinogen, beta-sheet N-terminal, (389-779) IPR011030 Lipovitellin-phosvitin complex, superhelical domain, (752-820) IPR001747 Vitellogenin, N-terminal, (784-1100) IPR015255 Vitellinogen, open beta-sheet, (784-1112) IPR015819 Lipid transport protein, beta-sheet shell, (1555-1564) IPR001846 von Willebrand…	GO:0006869	GO:0005319			OG6_208049
derpt07g02010	Nucleoside diphosphate kinase-like domain superfamily		155	XP_027206089.1	Male-reduced	1796.53	644.652	1632.45	1679.28	1892.64							0.992869	0.762777	8.54924e-05	0.000145757	4.41321e-05	0.841834	CDD: (6-135) cd04413 NDPk_I;FunFam: (3-153) G3DSA:3.30.70.141:FF:000039 Nucleoside diphosphate kinase B;InterPro: (1-153) IPR036850 Nucleoside diphosphate kinase-like domain superfamily, (5-140) IPR001564 Nucleoside diphosphate kinase, (5-142) IPR034907 Nucleoside diphosphate kinase-like domain, (116-124) IPR023005 Nucleoside diphosphate kinase, active site;PANTHER: (2-153) PTHR11349 Nucleoside d…	GO:0006165;GO:0006183;GO:0006228;GO:0006241	GO:0004550		K00940	OG6_100304	FBGN0000150
derpt04g04530	Zinc finger, CCHC-type superfamily		158	XP_027205376.1	Adult females	1207.43	794.068	1022.64	1125.7	1885.73							1	0.747424	0.302394	0.355007	0.225357	0.816524	InterPro: (30-65) IPR036875 Zinc finger, CCHC-type superfamily, (48-64) IPR001878 Zinc finger, CCHC-type, (87-133) IPR036875 Zinc finger, CCHC-type superfamily, (93-109) IPR001878 Zinc finger, CCHC-type, (137-156) IPR036875 Zinc finger, CCHC-type superfamily, (139-155) IPR001878 Zinc finger, CCHC-type;PANTHER: (69-130) PTHR23002 ZINC FINGER CCHC DOMAIN CONTAINING PROTEIN#		GO:0003676;GO:0008270		K09250	OG6_101988	FBGN0034802									CNBP; cellular nucleic acid-binding protein
derpt17g00060	Glutathione S-transferase GST-2; Der p 8 allergen- like	Der p 8-like	218	XP_027205213.1	F-N	2900.82	1625.56	5924.12	4728.98	1819.76		-2.34414			-2.52946		3.25591e-13	1.69371e-28	0.365494	1.75518e-16	5.62876e-34	0.000762441	CDD: (4-83) cd03075 GST_N_Mu;InterPro: (1-201) IPR040079 Glutathione transferase family, (2-87) IPR004045 Glutathione S-transferase, N-terminal, (4-84) IPR036249 Thioredoxin-like superfamily, (43-55) IPR003081 Glutathione S-transferase, Mu class, (86-97) IPR003081 Glutathione S-transferase, Mu class, (87-213) IPR036282 Glutathione S-transferase, C-terminal domain superfamily, (89-205) IPR010987 G…		GO:0004364		K00799	OG6_100618	FBGN0010226					GST (PTHR11571)													Der p 8 isoallergen
derpt02g02070	Fatty acid desaturase type 1, conserved site		363	XP_027205663.1	Adult females	3022.7	1676.37	2208.56	1887.3	1813.53							0.00450105	0.218843	0.475753	0.0558627	0.712116	0.211802	InterPro: (36-329) IPR015876 Acyl-CoA desaturase, (74-281) IPR005804 Fatty acid desaturase domain, (270-284) IPR001522 Fatty acid desaturase type 1, conserved site#	GO:0006629	GO:0016717		K00507	OG6_100468	FBGN0086687					stearoyl-CoA desaturase (Delta-9 desaturase) [EC:1.14.19.1]
derpt11g00750	Ribosomal protein L37ae/L37e		104	XP_027196164.1	Male-reduced	1518.21	856.439	1631.64	2120.62	1783.86							0.000836073	0.0959084	0.711082	0.000272712	0.0594389	0.193832	FunFam: (1-86) G3DSA:2.20.25.30:FF:000001 Ribosomal protein L37;InterPro: (1-55) IPR011332 Zinc-binding ribosomal protein, (1-86) IPR011331 Ribosomal protein L37ae/L37e, (2-54) IPR001569 Ribosomal protein L37e, (4-23) IPR018267 Ribosomal protein L37e, conserved site;PANTHER: (1-80) PTHR10768 60S RIBOSOMAL PROTEIN L37#	GO:0006412	GO:0003735	GO:0005840	K02922	OG6_100852	FBGN0030616
derpt24g00280	Ribosomal protein S2, flavodoxin-like domain superfamily		282	XP_027200894.1	Male-reduced	1713.29	897.013	1729.89	2040.26	1773.44							0.0211192	0.185166	0.2439	0.000563869	0.0172511	0.479572	FunFam: (14-220) G3DSA:3.40.50.10490:FF:000012 40S ribosomal protein SA;InterPro: (2-255) IPR027498 Ribosomal protein S2, eukaryotic, (6-279) IPR005707 Ribosomal protein S2, eukaryotic/archaeal, (11-201) IPR023591 Ribosomal protein S2, flavodoxin-like domain superfamily, (15-26) IPR018130 Ribosomal protein S2, conserved site, (18-33) IPR001865 Ribosomal protein S2, (94-185) IPR001865 Ribosomal pr…	GO:0006412	GO:0003735	GO:0005840;GO:0015935	K02998	OG6_100806	FBGN0003517
derpt20g009750	uncharacterized highly expressed protein		187		Adult males	972.949	7685.76	417.503	41.0936	1744.85	21.1819	2.01374	-13.3167	282.072	26.8163	10.5187	9.45218e-46	0.00156407	6.29796e-34	2.29937e-155	6.45999e-54	1.34149e-26
derptMTg00016	ATP synthase, F0 complex, subunit A, bacterial/mitochondria		225	YP_002650709.1	Juveniles	3831.31	4882.38	5696.97	7809.7	1722.06	-2.18353		-2.16236				4.47973e-10	3.72599e-05	6.92677e-10	0.960217	0.0928592	0.0952049	CDD: (69-218) cd00310 ATP-synt_Fo_a_6;InterPro: (7-219) IPR000568 ATP synthase, F0 complex, subunit A, (47-220) IPR045083 ATP synthase, F0 complex, subunit A, bacterial/mitochondria, (60-224) IPR035908 ATP synthase, F0 complex, subunit A superfamily, (153-162) IPR023011 ATP synthase, F0 complex, subunit A, active site#	GO:0015986	GO:0015078	GO:0045263	K02126	OG6_102362	FBGN0013672
derpt02g03660	Low-density lipoprotein (LDL) receptor class A repeat		188	XP_027193925.1	F-N	1441.38	942.287	2144.57	1251.06	1707.22							0.653707	3.86308e-05	0.687414	0.425236	0.00053241	1.73124e-05	InterPro: (96-137) IPR002172 Low-density lipoprotein (LDL) receptor class A repeat, (96-139) IPR036055 LDL receptor-like superfamily, (111-135) IPR023415 Low-density lipoprotein (LDL) receptor class A, conserved site;SignalP_GRAM_NEGATIVE: (1-22) SignalP-noTM SignalP-noTM;SignalP_GRAM_POSITIVE: (1-22) SignalP-TM SignalP-TM#		GO:0005515
derpt09g02710	unnamed protein		99	XP_027198303.1	Juveniles	121.73	452.255	1477.92	1483.34	1686.95	-12.5994	-13.4746	-5.79154	-2.17549	-2.3266		4.58162e-30	3.18196e-31	3.7409e-15	0.00109144	0.000438114	0.855844	SignalP_EUK: (1-18) SignalP-noTM SignalP-noTM#																							CPH
derpt02g06830	unnamed protein		73		Juveniles	803.869	572.03	1116.29	1412.27	1684.97							1.01258e-17	4.46368e-10	0.0379918	4.31362e-10	0.000121662	0.0608824
derpt37g00120	uncharacterized highly expressed protein		244	XP_027197049.1	Adult males	864.065	7702.72	402.963	59.202	1677.46	13.1738		-14.966	197.16	27.7876	7.09525	4.19379e-36	0.00360099	3.26998e-40	1.20931e-149	5.72751e-60	2.13689e-20
derpt23g00340	Ribosomal protein L19/L19e conserved site		197	XP_027197667.1	Male-reduced	1633.62	851.803	1721.46	2132.74	1659.39							0.00264548	0.0994516	0.261829	3.91882e-05	0.00760711	0.309836	FunFam: (1-56) G3DSA:1.10.1650.10:FF:000001 Ribosomal protein L19, (57-191) G3DSA:1.10.1200.240:FF:000001 Ribosomal protein L19;InterPro: (1-184) IPR039547 60S ribosomal protein L19, (1-56) IPR015972 Ribosomal protein L19/L19e, domain 1, (3-144) IPR035970 Ribosomal protein L19/L19e superfamily, (3-149) IPR000196 Ribosomal protein L19/L19e, (4-165) IPR033935 Ribosomal protein L19, eukaryotic, (7-2…	GO:0006412	GO:0003723;GO:0003735	GO:0005840;GO:0022625	K02885	OG6_100773	FBGN0285950
derpt20g00110	glycine/tyrosine-rich protein		224	XP_027202417.1	Juveniles	65.6574	229.237	226.3	688.66	1658.99	-10.3246	-3.77993	-5.20071			-2.73143	9.76762e-11	0.000304415	5.61726e-06	0.0925703	0.50774	0.0171478	SignalP_GRAM_NEGATIVE: (1-16) SignalP-noTM SignalP-noTM#					OG6r16_100584																		CPH
derpt09g17550	Actin family protein		377		F-N	1205.71	912.853	1410.06	1232.03	1637.07							0.285978	0.000339769	0.00695185	0.161641	0.508141	0.0358281	CDD: (9-182) cd00012 NBD_sugar-kinase_HSP70_actin;FunFam: (2-164) G3DSA:3.30.420.40:FF:000291 Actin, alpha skeletal muscle, (181-272) G3DSA:3.90.640.10:FF:000047 Actin, alpha skeletal muscle, (244-338) G3DSA:3.30.420.40:FF:000131 Actin, alpha skeletal muscle, (340-368) G3DSA:3.30.420.40:FF:000058 Putative actin-related protein 5;InterPro: (4-148) IPR043129 ATPase, nucleotide binding domain, (4-37…				K05692	OG6_100127	FBGN0000042																			actin beta/gamma 1
derpt48g00160	glycine/tyrosine-rich protein		331	XP_027202679.1	Juveniles	70.6533	276.358	839.708	1113.17	1629.66	-15.5868	-12.6646	-5.78656	-2.69361	-2.18863		2.4395e-17	6.99423e-15	7.5874e-08	0.00467328	0.03463	0.67063	SignalP_EUK: (1-16) SignalP-TM SignalP-TM#					OG6r16_100584																		CPH
derpt06g05490	microtubule-binding protein; translationally- controlled tumor protein		174	XP_027198338.1	Adult females	1842.38	428.386	833.118	919.883	1618.49			2.55882				3.56289e-06	1.27504e-06	1.40677e-12	0.0306874	0.0620869	0.897678	InterPro: (1-173) IPR011057 Mss4-like superfamily, IPR011323 Mss4/translationally controlled tumour-associated TCTP, IPR034737 Translationally controlled tumour protein (TCTP) domain, (1-58) IPR018105 Translationally controlled tumour protein, (45-55) IPR018103 Translationally controlled tumour protein, conserved site, (77-172) IPR018105 Translationally controlled tumour protein#					OG6_101832	FBGN0037874
derpt04g02020	Serine protease inhibitor Serpin-13; Der p 27 allergen	Der p 27	419		Adult females	3788.39	308.426	884.394	369.577	1584.56	9.29038	3.62912	7.5265		-2.07392	2.55995	1.20642e-25	2.39937e-09	2.42287e-21	0.421283	0.00175621	7.09687e-05	CDD: (35-418) cd19577 serpinJ_IRS-2-like;InterPro: (19-417) IPR036186 Serpin superfamily, (35-417) IPR000215 Serpin family, (38-44) IPR023796 Serpin domain, (44-384) IPR042178 Serpin superfamily, domain 1, (214-413) IPR042185 Serpin superfamily, domain 2, (391-401) IPR023795 Serpin, conserved site;SignalP_GRAM_NEGATIVE: (1-19) SignalP-noTM SignalP-noTM;SignalP_GRAM_POSITIVE: (1-19) SignalP-TM Sig…		GO:0004867	GO:0005615		OG6_100128	FBGN0033115		Family I4: serpin family																Der p 27
derpt12g00530	CENP-T/Histone H4, histone fold		104		Juveniles	444.302	329.721	556.226	761.41	1552.21							6.28312e-13	2.745e-05	0.0146249	7.92488e-06	0.150518	0.0117856	FunFam: (2-103) G3DSA:1.10.20.10:FF:000002 HISTONE H4;InterPro: (2-103) IPR009072 Histone-fold, (5-18) IPR001951 HISTONE H4, (15-19) IPR019809 Histone H4, conserved site, (28-93) IPR004823 TATA box binding protein associated factor (TAF), histone-like fold domain, (37-96) IPR035425 CENP-T/Histone H4, histone fold, (90-101) IPR001951 HISTONE H4;PANTHER: (1-102) PTHR10484 HISTONE H4#		GO:0003677;GO:0030527;GO:0046982	GO:0000786	K11254	OG6_100120	FBGN0053871
derpt09g03230	Eukaryotic Ribosomal Protein L27, KOW domain		136	XP_027197735.1	Male-reduced	1198.45	661.148	1276.94	1628.15	1475.67							0.0011667	0.0935134	0.547481	0.000144062	0.0316804	0.228809	FunFam: (1-135) G3DSA:2.30.30.770:FF:000001 60S ribosomal protein L27;InterPro: (1-135) IPR001141 Ribosomal protein L27e, IPR038655 Ribosomal protein L27e superfamily, (3-135) IPR008991 Translation protein SH3-like domain superfamily, (6-88) IPR041991 Eukaryotic Ribosomal Protein L27, KOW domain, (124-135) IPR018262 Ribosomal protein L27e, conserved site#	GO:0006412	GO:0003735	GO:0005840	K02901	OG6_101266	FBGN0039359
derpt09g02750	unnamed protein		99	XP_027198305.1	Juveniles	342.155	1042.23	4903.91	6012.85	1472.17	-18.6158	-16.2601	-5.02435	-3.70512	-3.23626		1.59438e-95	3.08878e-86	4.64309e-30	3.8974e-20	2.971e-16	0.496121	SignalP_EUK: (1-18) SignalP-noTM SignalP-noTM#																							CPH
derpt01g00160	Ribosomal protein L7/L30		252	XP_027202755.1	Male-reduced	1286.16	603.419	1309.95	1564.85	1466.61							0.0176063	0.174521	0.032461	6.33006e-06	0.000648737	0.463813	FunFam: (92-196) G3DSA:3.30.1390.20:FF:000003 60S ribosomal protein L7, (197-251) G3DSA:3.30.1390.20:FF:000002 60S ribosomal protein L7;InterPro: (14-251) IPR039699 Ribosomal protein L7/L30, (17-88) IPR012988 Ribosomal protein L30, N-terminal, (18-251) IPR005998 Ribosomal protein L7, eukaryotic, (92-251) IPR035808 Ribosomal protein L7, eukaryotic/archaeal, IPR036919 Ribosomal protein L30, ferredo…	GO:0000463	GO:0003735	GO:0022625	K02937	OG6_100755	FBGN0005593
derpt34g00520	Ribosomal protein S6e, conserved site		247		Male-reduced	1213.96	613.357	1235.22	1555.53	1446.27							0.00349475	0.172517	0.143807	1.20556e-05	0.00636238	0.231448	InterPro: (1-235) IPR001377 Ribosomal protein S6e, (1-246) IPR014401 Ribosomal protein S6, eukaryotic, (52-63) IPR018282 Ribosomal protein S6/S6e/A/B/2, conserved site#	GO:0006412	GO:0003735	GO:0005840	K02991	OG6_100737	FBGN0261592
derpt36g0009147	uncharacterized highly expressed protein		126		Adult males	617.039	5392.93	267.335	29.5617	1441.19	18.6146		-14.6698	273.073	29.2018	9.35126	2.33671e-37	0.00336865	1.0542e-32	5.04732e-136	8.50846e-51	2.39144e-21
derpt05g03150	Peptidase C1A, Cathepsin B-like	DpPap-20_2	347	XP_027202599.1	F-N	1556.04	788.658	4332.44	2771.24	1428.96		-3.20023		-2.29848	-3.86109		1.67482e-05	4.0795e-15	0.237395	3.86586e-08	7.01571e-20	0.00200304	CDD: (93-341) cd02620 Peptidase_C1A_CathepsinB;FunFam: (25-346) G3DSA:3.90.70.10:FF:000031 Cathepsin B;InterPro: (31-70) IPR012599 Peptidase C1A, propeptide, (32-344) IPR038765 Papain-like cysteine peptidase superfamily, (52-335) IPR013128 Peptidase C1A, (92-342) IPR000668 Peptidase C1A, papain C-terminal, (114-125) IPR000169 Cysteine peptidase, cysteine active site, (289-299) IPR025660 Cysteine …	GO:0006508;GO:0050790	GO:0004197;GO:0008234		K01363	OG6_101151	FBGN0030521	3.4.22 Cysteine endopeptidases
derpt01g04170	Ribosomal protein L3, archaeal/eukaryotic type		399	XP_027199289.1	Male-reduced	1192.95	676.411	1403.79	1752.5	1412.96							1.98228e-08	0.000312017	0.550616	5.6454e-10	3.95697e-05	0.114691	FunFam: (1-69) G3DSA:4.10.960.10:FF:000001 60S ribosomal protein L3, (44-134) G3DSA:2.40.30.10:FF:000079 60S ribosomal protein L3, (83-206) G3DSA:3.30.1430.10:FF:000001 60S ribosomal protein L3, (225-273) G3DSA:4.10.960.10:FF:000002 60S ribosomal protein L3, (263-390) G3DSA:2.40.30.10:FF:000351 Ribosomal protein L3;InterPro: (1-273) IPR044892 Ribosomal protein L3, domain 3, archaeal type superfam…	GO:0006412	GO:0003735	GO:0005840	K02925	OG6_100665	FBGN0020910
derpt04g00200	uncharacterized highly expressed protein		217		Adult males	70.3591	3053.38	362.801	13.5483	1406.22	4.4742	-5.46871	-57.0411	255.214	10.4304	24.4681	0.000456776	6.27631e-05	1.44803e-22	4.37998e-41	5.05574e-08	1.54258e-13	SignalP_EUK: (1-18) SignalP-noTM SignalP-noTM#
derpt03g05270	ATPase C chain family protein		138	XP_027199554.1	Juveniles	1800.34	1616.94	3093.64	3543.03	1396.46	-2.11318						3.06867e-48	3.47115e-39	1.03672e-14	3.2064e-11	2.80569e-07	0.288408	CDD: (69-133) cd18182 ATP-synt_Fo_c_ATP5G3;FunFam: (64-135) G3DSA:1.20.20.10:FF:000003 Atp synthase f complex subunit mitochondrial;InterPro: (30-109) IPR000454 ATP synthase, F0 complex, subunit C, (64-135) IPR038662 F1F0 ATP synthase subunit C superfamily, (66-136) IPR035921 F/V-ATP synthase subunit C superfamily, (71-133) IPR002379 V-ATPase proteolipid subunit C-like domain, (99-120) IPR020537 …	GO:0015986;GO:1902600	GO:0015078	GO:0033177;GO:0045263	K02128	OG6_101507	FBGN0039830
derpt02g07630	50S ribosomal protein L10, insertion domain superfamily		319	XP_027195448.1	Male-reduced	1134.21	647.331	1405.78	1808.22	1365.39							2.56953e-07	0.000886061	0.722318	4.7026e-08	0.000380919	0.156199	CDD: (9-182) cd05795 Ribosomal_P0_L10e;FunFam: (5-149) G3DSA:3.30.70.1730:FF:000002 60S acidic ribosomal protein P0, (110-183) G3DSA:3.90.105.20:FF:000001 60S acidic ribosomal protein P0;InterPro: (1-318) IPR030670 60S acidic ribosomal protein P0, (5-206) IPR043141 Ribosomal protein L10-like domain superfamily, (8-105) IPR001790 Ribosomal protein L10P, (110-182) IPR043164 50S ribosomal protein L1…	GO:0042254			K02941	OG6_100781	FBGN0000100
derpt18g00100	unnamed protein		108	XP_027201551.1	Juveniles	162.649	625.954	2259.68	2740.89	1364.09	-17.735	-15.7228	-6.21457	-2.85378	-2.52999		2.84685e-72	7.39888e-66	4.96857e-30	1.53534e-10	2.41153e-08	0.609769	SignalP_EUK: (1-16) SignalP-TM SignalP-TM#						FBGN0030539
derpt02g05320	40S ribosomal protein S4, C-terminal domain		263	XP_027197283.1	Male-reduced	1098.09	517.761	1125.53	1404.22	1347.74							0.00294225	0.139026	0.0255673	1.75409e-07	0.000280567	0.254968	CDD: (51-112) cd00165 S4;FunFam: (1-117) G3DSA:3.10.290.10:FF:000002 40S ribosomal protein S4, (122-172) G3DSA:2.40.50.740:FF:000001 40S ribosomal protein S4, (175-245) G3DSA:2.30.30.30:FF:000005 40S ribosomal protein S4;InterPro: (1-117) IPR036986 RNA-binding S4 domain superfamily, (3-39) IPR013843 Ribosomal protein S4e, N-terminal, (42-106) IPR002942 RNA-binding S4 domain, (95-169) IPR013845 Ri…	GO:0006412	GO:0003723;GO:0003735	GO:0005840	K02987	OG6_100732	FBGN0011284
derpt07g03840	Peroxiredoxin, Prx2	Prx2	199	XP_027200335.1	Adult females	1715.55	594.738	1373.58	1204.57	1336.06							0.00401303	0.421242	3.53601e-09	0.00627261	1.41126e-06	0.0911544	CDD: (9-179) cd03015 PRX_Typ2cys;FunFam: (3-198) G3DSA:3.40.30.10:FF:000003 Peroxiredoxin 1;InterPro: (7-164) IPR013766 Thioredoxin domain, (7-196) IPR036249 Thioredoxin-like superfamily, (9-140) IPR000866 Alkyl hydroperoxide reductase subunit C/ Thiol specific antioxidant, (161-196) IPR019479 Peroxiredoxin, C-terminal;PANTHER: (7-197) PTHR10681 THIOREDOXIN PEROXIDASE#		GO:0016209;GO:0016491;GO:0051920		K13279	OG6_100111	FBGN0040309					Thioredoxin peroxidase (GO:0051920)
derpt03g02390	Ribosomal protein L10e, conserved site		221	XP_027204321.1	Male-reduced	1318.71	707.229	1358.76	1653.43	1336							0.00407803	0.118045	0.323138	0.000126051	0.0146607	0.329079	FunFam: (1-206) G3DSA:3.90.1170.10:FF:000002 60S ribosomal protein L10;InterPro: (1-211) IPR001197 Ribosomal protein L10e, (1-219) IPR036920 Ribosomal protein L10e/L16 superfamily, (12-165) IPR016180 Ribosomal protein L10e/L16, (108-129) IPR018255 Ribosomal protein L10e, conserved site#	GO:0006412	GO:0003735	GO:0005840	K02866	OG6_100701	FBGN0024733
derpt03g01950	glycine/tyrosine-rich protein		189	XP_027204294.1	Juveniles	48.0072	34.8889	91.1363	191.525	1335.15	-3.87464			-3.08843			0.00756848	0.169784	0.686083	0.0380283	0.443421	0.332538	SignalP_GRAM_NEGATIVE: (1-20) SignalP-noTM SignalP-noTM#					OG6r16_100584																		CPH
derpt21g00740	Ribosomal protein S11 superfamily		152	XP_027205325.1	Male-reduced	1120.2	682.645	1230.93	1737.18	1323.08							1.19591e-05	0.057717	0.825663	6.80353e-05	0.148743	0.0410155	FunFam: (1-151) G3DSA:3.30.420.80:FF:000002 40S ribosomal protein S14;InterPro: (1-148) IPR001971 Ribosomal protein S11, (1-151) IPR036967 Ribosomal protein S11 superfamily;SUPERFAMILY: (24-149) SSF53137 Translational machinery components#	GO:0006412	GO:0003735	GO:0005840	K02955	OG6_100266	FBGN0004403
derpt43g00210	unnamed protein		100	XP_027195962.1	Juveniles	59.6697	44.6295	158.475	348.685	1315.85	-4.98905						0.0179052	0.161902	0.718462	0.0683595	0.405402	0.486916	SignalP_EUK: (1-18) SignalP-noTM SignalP-noTM;SignalP_GRAM_POSITIVE: (1-18) SignalP-TM SignalP-TM#																							CPH
derpt03g01100	glycine/tyrosine-rich protein		305	XP_027197025.1	Juveniles	54.9605	13.8099	101.726	171.445	1311.71				-5.74063			0.131392	0.364582	0.327335	0.0144075	0.078681	0.684387	SignalP_GRAM_NEGATIVE: (1-18) SignalP-noTM SignalP-noTM#					OG6r16_100584																		CPH
derpt12g00540	Winged helix-like DNA-binding domain superfamily		241	XP_027195344.1	Juveniles	393.606	297.897	582.085	827.352	1302.58	-2.25663						2.35501e-25	3.59016e-11	0.00689006	7.36961e-14	0.000308762	0.00110939	FunFam: (33-122) G3DSA:1.10.10.10:FF:000140 Histone H1.0;InterPro: (25-46) IPR005819 Linker histone H1/H5, (35-117) IPR036388 Winged helix-like DNA-binding domain superfamily, (37-124) IPR036390 Winged helix DNA-binding domain superfamily, (52-69) IPR005819 Linker histone H1/H5, (94-118) IPR005819 Linker histone H1/H5, (132-146) IPR005819 Linker histone H1/H5, (164-181) IPR005819 Linker histone H…	GO:0006334	GO:0003677;GO:0030527	GO:0000786	K11275
derpt57g00320	hypothetical protein		57		Male-reduced	1450.29	825.519	1313.08	1828.66	1275.33							0.00687616	0.778636	0.743603	0.00321471	0.613133	0.0388208	FunFam: (1-56) G3DSA:4.10.830.10:FF:000002 40S ribosomal protein S29;InterPro: (1-55) IPR039744 40S ribosomal protein S29/30S ribosomal protein S14 type Z, (1-56) IPR043140 Ribosomal protein S14/S29, (7-54) IPR001209 Ribosomal protein S14, (22-44) IPR018271 Ribosomal protein S14, conserved site#	GO:0006412	GO:0003735;GO:0008270	GO:0005840	K02980	OG6_101365	FBGN0261599
derpt02g02600	glycine/tyrosine-rich protein		475	XP_027196745.1	Juveniles	3078.43	4340.92	33403.6	40670.9	1273.46	-14.0119	-12.2784	-2.31423	-6.05467	-5.3056		5.93816e-57	5.83526e-51	6.5746e-07	3.2237e-27	2.15328e-23	0.586201						OG6r16_100584																		CPH
derpt01g01350	ribosomal protein L24e family protein		158	XP_027204804.1	Male-reduced	980.144	551.1	1006.79	1307.08	1273.22							0.00128285	0.159745	0.665265	0.000333682	0.089823	0.152759	FunFam: (1-68) G3DSA:2.30.170.20:FF:000002 60S ribosomal protein L24;InterPro: (1-155) IPR000988 Ribosomal protein L24e-related, (1-63) IPR038630 Ribosomal protein L24e/L24 superfamily, (6-44) IPR011017 TRASH domain;SUPERFAMILY: (4-56) SSF57716 Glucocorticoid receptor-like (DNA-binding domain)#				K02896	OG6_101189	FBGN0032518
derpt02g08050	Arginine kinase-like protein ArgK-1; Der p 20 allergen	Der p 20	389	XP_027194332.1	F-N	1585.24	978.53	2152.99	1984.11	1257.24							0.000694592	2.3582e-07	0.819247	0.00284084	2.04284e-06	0.164132	CDD: (41-388) cd07932 arginine_kinase_like;FunFam: (33-127) G3DSA:1.10.135.10:FF:000003 Three-domain arginine kinase, (130-388) G3DSA:3.30.590.10:FF:000006 Arginine kinase 1;InterPro: (25-387) IPR000749 ATP:guanido phosphotransferase, (33-41) IPR036802 ATP:guanido phosphotransferase, N-terminal domain superfamily, (41-123) IPR022413 ATP:guanido phosphotransferase, N-terminal, (127-132) IPR036802 …	GO:0046314	GO:0003824;GO:0004111;GO:0016301;GO:0016772		K00934	OG6_100675	FBGN0000116																		Der p 20
derpt04g00180	uncharacterized highly expressed protein		470		Adult males	55.5038	2387.54	313.315	7.63384	1256.68	6.10572	-5.93682	-55.576	339.332	9.36123	36.2486	3.73117e-05	4.90711e-05	6.03247e-21	1.58851e-42	5.97835e-07	6.51756e-16	SignalP_GRAM_NEGATIVE: (1-21) SignalP-noTM SignalP-noTM#
derpt07g01110	Ribosomal protein L4/L1e, eukaryotic/archaeal, conserved site		403	XP_027205757.1	Male-reduced	1145.14	501.072	1084.86	1202.73	1241.13							0.269133	0.441377	0.00174046	2.50586e-05	0.000147088	0.829533	FunFam: (4-305) G3DSA:3.40.1370.10:FF:000002 60S ribosomal protein L4;InterPro: (4-305) IPR023574 Ribosomal protein L4 domain superfamily, (6-386) IPR045240 Ribosomal protein L4, eukaryotic and archaeal type, (24-264) IPR002136 Ribosomal protein L4/L1e, (118-144) IPR013000 Ribosomal protein L4/L1e, eukaryotic/archaeal, conserved site, (278-348) IPR025755 60S ribosomal protein L4, C-terminal domai…	GO:0006412	GO:0003735	GO:0005840	K02930	OG6_100849	FBGN0003279
derpt13g01340	Fungal protease inhibitor-1-like, family I83	DpFPI-1	110	XP_027196226.1	F-N	1262.53	361.019	1055.69	752.207	1215.01			2.1113		-2.04199		0.00261604	0.842681	2.38069e-07	0.0610163	2.04053e-06	0.0141376	InterPro: (25-102) IPR021066 Fungal protease inhibitor-1;SignalP_GRAM_NEGATIVE: (1-26) SignalP-noTM SignalP-noTM;SignalP_GRAM_POSITIVE: (1-26) SignalP-TM SignalP-TM#	GO:0010466	GO:0030414						Family I83
derpt22g01320	LSM domain superfamily		550	XP_027204261.1	Adult females	1868.53	168.735	326.105	310.297	1207.91	5.54074	4.94535	6.65028				2.09524e-22	1.60779e-19	2.94978e-27	0.39566	0.165075	0.668486	InterPro: (6-99) IPR025609 Lsm14-like, N-terminal, (11-85) IPR010920 LSM domain superfamily, (350-461) IPR019050 FDF domain, (417-433) IPR025761 FFD box;PANTHER: (6-491) PTHR13586 SCD6 PROTEIN-RELATED#				K18749	OG6_102881
derpt02g409100	hypothetical protein		139	XP_027193982.1	F-N	1837.69	1277.1	2750.41	1667.23	1201.03							0.855888	1.57034e-07	0.2291	0.192461	0.000174895	2.67787e-07	InterPro: (34-78) IPR002172 Low-density lipoprotein (LDL) receptor class A repeat, (39-76) IPR036055 LDL receptor-like superfamily, (52-76) IPR023415 Low-density lipoprotein (LDL) receptor class A, conserved site;SignalP_GRAM_NEGATIVE: (1-24) SignalP-noTM SignalP-noTM;SignalP_GRAM_POSITIVE: (1-24) SignalP-TM SignalP-TM#		GO:0005515			OG6r16_506253
derpt01g05460	WD40-repeat-containing domain superfamily		328	XP_027199095.1	Male-reduced	988.734	447.403	999.452	1080.11	1188.15							0.144944	0.173123	0.00704923	3.47619e-05	6.79751e-05	0.957646	CDD: (14-317) cd00200 WD40;FunFam: (15-322) G3DSA:2.130.10.10:FF:000018 Receptor for activated C kinase 1;InterPro: (7-318) IPR045223 Receptor of activated protein kinase C 1 RACK1/Asc1, (11-18) IPR001680 WD40 repeat, (12-317) IPR036322 WD40-repeat-containing domain superfamily, (15-321) IPR015943 WD40/YVTN repeat-like-containing domain superfamily, (38-52) IPR019775 WD40 repeat, conserved site, …		GO:0005515;GO:0043022;GO:0045182		K14753	OG6_101640	FBGN0020618
derpt11g00110	Apolipophorin-like lipid binding protein; Der p 14 allergen	Der p 14	1669	XP_027203943.1	F-N	1492.73	677.466	2232.17	1356.24	1186.11					-2.33651		0.900207	0.00011679	0.0363165	0.0724115	2.71875e-09	0.00024657	InterPro: (33-641) IPR001747 Vitellogenin, N-terminal, (36-263) IPR015816 Vitellinogen, beta-sheet N-terminal, (37-264) IPR015819 Lipid transport protein, beta-sheet shell, (271-276) IPR011030 Lipovitellin-phosvitin complex, superhelical domain, (575-582) IPR011030 Lipovitellin-phosvitin complex, superhelical domain, (639-784) IPR015255 Vitellinogen, open beta-sheet, (639-816) IPR015819 Lipid tra…	GO:0006869	GO:0005319																						Der p 14
derpt01g06920	ADP/ATP carrier protein, eukaryotic type		300	XP_027198597.1	Juveniles	1257.21	880.083	1581.41	1846.68	1171.86							1.4237e-07	2.55776e-05	0.0926655	0.000912749	0.0268788	0.462329	FunFam: (3-298) G3DSA:1.50.40.10:FF:000002 Putative ADP/ATP translocase 2-like;InterPro: (3-297) IPR023395 Mitochondrial carrier domain superfamily, (6-100) IPR018108 Mitochondrial substrate/solute carrier, (6-297) IPR002113 ADP/ATP carrier protein, eukaryotic type, (11-38) IPR002067 Mitochondrial carrier protein, (73-93) IPR002067 Mitochondrial carrier protein, (111-203) IPR018108 Mitochondrial …	GO:0055085;GO:0140021;GO:1990544	GO:0005471	GO:0005743	K05863	OG6_100505	FBGN0003360
derpt14g00810	Ferritin-like protein FERR-1; Der p 30 allergen	Der p 30	179	XP_027203909.1	M-N	1881.19	1964.07	1992.2	1674	1160.7							0.508554	0.00161596	2.28693e-21	1.78251e-24	1.60273e-09	0.000372982	CDD: (15-172) cd01056 Euk_Ferritin;FunFam: (2-178) G3DSA:1.20.1260.10:FF:000002 Ferritin, mitochondrial;InterPro: (4-175) IPR009078 Ferritin-like superfamily, (4-178) IPR012347 Ferritin-like, (6-175) IPR001519 Ferritin, (12-161) IPR009040 Ferritin-like diiron domain, (22-159) IPR008331 Ferritin/DPS protein domain, (63-81) IPR014034 Ferritin, conserved site, (128-148) IPR014034 Ferritin, conserved…	GO:0006826;GO:0006879	GO:0008199		K00522	OG6_100688	FBGN0030449					ferritin heavy chain [EC:1.16.3.1]													Der p 30
derpt20g00220	unnamed protein		114		Adult males	439.432	4269.4	205.435	20.5646	1157.02	19.0305		-16.3483	311.117	30.2797	10.2748	5.32963e-40	0.0066493	5.94283e-38	1.50475e-150	9.21354e-56	2.07128e-24
derpt07g01560	Carboxypeptidase M28		480	XP_027206047.1	Adult females	1824.2	119.527	202.201	94.9729	1152.18	15.9965	7.15313	8.7751				1.08683e-12	5.95118e-07	2.69627e-08	0.183098	0.715929	0.093255	FunFam: (123-265) G3DSA:3.50.30.30:FF:000009 Carboxypeptidase Q, (235-465) G3DSA:3.40.630.10:FF:000036 Carboxypeptidase Q;InterPro: (36-479) IPR039866 Carboxypeptidase Q, (277-464) IPR007484 Peptidase M28;SignalP_EUK: (1-19) SignalP-noTM SignalP-noTM;SignalP_GRAM_POSITIVE: (1-15) SignalP-TM SignalP-TM;SUPERFAMILY: (216-471) SSF53187 Zn-dependent exopeptidases#		GO:0070573		K01302	OG6_104607		3.4.17 Metallocarboxypeptidases
derpt36g018105	uncharacterized highly expressed protein		94		Adult males	855.263	6802.72	351.503	56.4396	1142.27	13.5611	2.09407	-13.3962	181.668	28.0525	6.47598	5.4318e-30	0.00166718	2.18603e-30	3.8944e-117	3.05471e-49	4.28835e-15
derpt36g00180	threonine rich protein		147		Adult males	605.646	5850.68	300.012	48.2869	1124.54	11.254		-16.1305	181.532	28.1769	6.44256	1.03146e-24	0.023143	9.70076e-33	7.16894e-111	1.5109e-46	3.05275e-14
derpt07g04380	Ribosomal protein L21e, conserved site		162	XP_027199865.1	Male-reduced	1496.58	782.108	1461.02	1829.07	1123.63							0.0198743	0.356373	0.291982	0.000797065	0.0642813	0.282493	FunFam: (1-98) G3DSA:2.30.30.70:FF:000001 60S ribosomal protein L21, (99-161) G3DSA:6.10.250.3260:FF:000001 60S ribosomal protein L21;InterPro: (1-160) IPR001147 Ribosomal protein L21e, (1-98) IPR036948 Ribosomal protein L21 superfamily, (3-99) IPR008991 Translation protein SH3-like domain superfamily, (37-62) IPR018259 Ribosomal protein L21e, conserved site#	GO:0006412	GO:0003735	GO:0005840	K02889	OG6_100663	FBGN0032987
derpt16g00290	Ribosomal protein L28e		145	XP_027198438.1	Male-reduced	1053.52	539.016	952.103	1141.3	1121.31							0.124553	0.750382	0.118321	0.00215515	0.0855603	0.342672	FunFam: (8-133) G3DSA:3.30.390.110:FF:000002 60S ribosomal protein L28;InterPro: (8-142) IPR002672 Ribosomal protein L28e, (11-127) IPR029004 Ribosomal L28e/Mak16#	GO:0006412	GO:0003735	GO:0005840	K02903	OG6_102892	FBGN0035422
derpt01g03920	Ribosomal protein S10, eukaryotic/archaeal		120	XP_027199423.1	Male-reduced	980.222	517.965	976.949	1283.46	1115.95							0.00104024	0.225241	0.261403	1.15617e-05	0.0265485	0.0954565	FunFam: (1-119) G3DSA:3.30.70.600:FF:000011 Uncharacterized protein;InterPro: (3-118) IPR036838 Ribosomal protein S10 domain superfamily, (14-76) IPR001848 Ribosomal protein S10, (19-115) IPR005729 Ribosomal protein S10, eukaryotic/archaeal, (21-115) IPR027486 Ribosomal protein S10 domain, (90-118) IPR001848 Ribosomal protein S10#	GO:0006412	GO:0003735	GO:0005840;GO:0015935	K02969	OG6_100367	FBGN0019936
derpt03g03990	Glyceraldehyde 3-phosphate dehydrogenase, active site		333	XP_027204394.1	F-N	1360.62	898.481	1850.92	1690.04	1114.89							0.00157924	6.81683e-07	0.395167	0.0370005	0.000121217	0.156657	FunFam: (2-159) G3DSA:3.40.50.720:FF:000266 Glyceraldehyde-3-phosphate dehydrogenase, (148-314) G3DSA:3.30.360.10:FF:000001 Glyceraldehyde-3-phosphate dehydrogenase;InterPro: (1-170) IPR036291 NAD(P)-binding domain superfamily, (1-332) IPR020831 Glyceraldehyde/Erythrose phosphate dehydrogenase family, (2-149) IPR020828 Glyceraldehyde 3-phosphate dehydrogenase, NAD(P) binding domain, (3-324) IPR00…	GO:0006006	GO:0016620;GO:0050661;GO:0051287		K00134	OG6_100218	FBGN0001092					glyceraldehyde 3-phosphate dehydrogenase (phosphorylating) [EC:1.2.1.12]
derpt04g01240	uncharacterized highly expressed protein		95		Adult males	53.4354	2635.74	320.834	7.77092	1102.76							NA	NA	NA	NA	NA	NA	SignalP_EUK: (1-27) SignalP-noTM SignalP-noTM#
derpt22g00430	Cysteine-Rich Peptide	CRP-14	113	XP_027201432.1	F-N	1003.63	759.673	1257.8	951.476	1101.86							0.874757	0.00164961	0.0660204	0.130796	0.300098	0.00868876	SignalP_GRAM_NEGATIVE: (1-22) SignalP-noTM SignalP-noTM;SignalP_GRAM_POSITIVE: (1-23) SignalP-TM SignalP-TM#									Antimicrobial peptide-related
derpt07g02270	Vitellogenin-like	VIT	4107	XP_027205850.1	Adult females	1989.69	59.4083	299.786	85.5411	1099.99	18.3526	5.1776	17.9271		-3.46244	3.54462	1.83305e-10	0.000415768	2.39093e-10	0.974415	0.0149063	0.0178573	InterPro: (61-295) IPR015819 Lipid transport protein, beta-sheet shell, (62-314) IPR015816 Vitellinogen, beta-sheet N-terminal, (62-744) IPR001747 Vitellogenin, N-terminal, (327-696) IPR011030 Lipovitellin-phosvitin complex, superhelical domain, (705-988) IPR015255 Vitellinogen, open beta-sheet, (707-1048) IPR015819 Lipid transport protein, beta-sheet shell, (3080-3309) IPR016024 Armadillo-type f…	GO:0006869	GO:0005319			OG6_125453
derpt50g00030	Ribosomal protein S3Ae, conserved site		272	XP_027199781.1	Male-reduced	1185.19	592.853	1176.17	1417.97	1093.52							0.00286627	0.14122	0.0338311	3.10618e-07	0.000447903	0.248914	InterPro: (1-271) IPR027500 40S ribosomal protein S1/3, eukaryotes, (16-221) IPR001593 Ribosomal protein S3Ae, (62-74) IPR018281 Ribosomal protein S3Ae, conserved site;PANTHER: (1-268) PTHR11830 40S RIBOSOMAL PROTEIN S3A#	GO:0006412	GO:0003735	GO:0005840	K02984	OG6_100723	FBGN0017545
derpt05g421130	hypothetical protein		169		Adult females	1533.46	98.7481	158.703	119.06	1087.02	11.0564	7.83372	8.60911				3.87253e-11	1.92263e-08	3.26776e-09	0.588618	0.867031	0.496336	SignalP_EUK: (1-23) SignalP-noTM SignalP-noTM;SignalP_GRAM_POSITIVE: (1-23) SignalP-TM SignalP-TM#					OG6r16_507223
derpt01g01860	Ribosomal protein L7Ae/L30e/S12e/Gadd45		272		Male-reduced	1008.24	496.237	1016.41	1233.82	1078.99							0.00807902	0.169924	0.0607896	6.06157e-06	0.00160583	0.341876	FunFam: (60-246) G3DSA:3.30.1330.30:FF:000003 60S ribosomal protein L7a;InterPro: (39-95) IPR001921 Ribosomal protein L7A/L8, (60-246) IPR029064 50S ribosomal protein L30e-like, (134-220) IPR004038 Ribosomal protein L7Ae/L30e/S12e/Gadd45, (136-156) IPR001921 Ribosomal protein L7A/L8, (140-154) IPR018492 Ribosomal protein L7Ae/L8/Nhp2 family, (159-185) IPR018492 Ribosomal protein L7Ae/L8/Nhp2 fami…				K02936	OG6_101259	FBGN0014026
derpt07g01930	Troponin I-like		203	XP_027206086.1	Female-reduced	700.607	1875.49	1938.43	2245.61	1076.49	-3.43434	-3.15828	-4.53187				1.46733e-26	5.34296e-23	2.02625e-39	0.0309514	0.00477708	0.624767	InterPro: (24-190) IPR038077 Troponin domain superfamily, (40-172) IPR001978 Troponin;PANTHER: (6-195) PTHR13738 TROPONIN I#			GO:0005861	K12044	OG6_105874	FBGN0283471																			troponin I, cardiac muscle
derpt39g00040	uncharacterized highly expressed protein		159		Adult males	843.272	7482.43	404.742	31.4541	1071.62	24.0676		-14.992	360.821	27.1779	13.2763	2.89735e-56	0.00405978	1.8613e-42	2.26638e-192	2.06911e-62	2.28972e-36
derpt01g02320	Calmodulin-like		150	XP_027199240.1	Male-reduced	824.058	422.681	800.917	927.965	1064.86							0.0117031	0.176003	0.0279306	2.35747e-06	0.000532909	0.39041	FunFam: (2-149) G3DSA:1.10.238.10:FF:000527 Calmodulin-3;InterPro: (2-148) IPR011992 EF-hand domain pair, (8-12) IPR002048 EF-hand domain, (21-33) IPR018247 EF-Hand 1, calcium-binding site, (57-69) IPR018247 EF-Hand 1, calcium-binding site, (74-149) IPR002048 EF-hand domain, (94-106) IPR018247 EF-Hand 1, calcium-binding site, (130-142) IPR018247 EF-Hand 1, calcium-binding site;PANTHER: (4-146) PT…		GO:0005509		K02183	OG6_100851	FBGN0000253													GTPase associated protein	calmodulin
derpt16g01340	Ribosomal protein S23, eukaryotic/archaeal		144	XP_027202497.1	Male-reduced	1051.13	564.614	1082.64	1363.36	1063.15							0.00103676	0.11367	0.332534	2.38663e-05	0.0147734	0.186641	FunFam: (25-143) G3DSA:2.40.50.140:FF:000007 40S ribosomal protein S23;InterPro: (1-143) IPR006032 Ribosomal protein S12/S23, (6-142) IPR005680 Ribosomal protein S23, eukaryotic/archaeal, (20-25) IPR012340 Nucleic acid-binding, OB-fold#	GO:0006412	GO:0003735	GO:0005840;GO:0015935	K02973	OG6_100935	FBGN0033912
derpt06g01660	Ribosomal protein L2, C-terminal		258	XP_027206318.1	Male-reduced	941.064	486.741	1024.51	1234.82	1055.46							0.000372725	0.0234715	0.143349	4.96861e-07	0.000259818	0.33954	FunFam: (1-86) G3DSA:2.40.50.140:FF:000020 60S ribosomal protein L2, (90-169) G3DSA:2.30.30.30:FF:000006 60S ribosomal protein L8, (170-247) G3DSA:4.10.950.10:FF:000002 60S ribosomal protein L2;InterPro: (1-256) IPR002171 Ribosomal protein L2, (1-97) IPR012340 Nucleic acid-binding, OB-fold, (13-90) IPR022666 Ribosomal Proteins L2, RNA binding domain, (90-169) IPR014722 Ribosomal protein L2, domai…	GO:0006412	GO:0003735	GO:0005840	K02938	OG6_100234	FBGN0261602
derpt01g02600	Ribosomal protein L7Ae/L30e/S12e/Gadd45		115		Male-reduced	1072.25	556.546	1043.11	1400.76	1052.2							0.00566621	0.40276	0.302473	0.000162363	0.0822709	0.120033	FunFam: (3-109) G3DSA:3.30.1330.30:FF:000001 60S ribosomal protein L30;InterPro: (3-109) IPR029064 50S ribosomal protein L30e-like, (4-111) IPR039109 Ribosomal protein L30/L30e, (13-110) IPR000231 Ribosomal protein L30e, (14-106) IPR004038 Ribosomal protein L7Ae/L30e/S12e/Gadd45, (25-49) IPR022991 Ribosomal protein L30e, conserved site, (81-101) IPR022991 Ribosomal protein L30e, conserved site#		GO:0003723;GO:0003735	GO:0022625	K02908	OG6_100932	FBGN0086710
derpt20g00210	uncharacterized highly expressed protein		114	XP_027200904.1	Adult males	633.827	5220.8	268.867	17.622	1051.75	32.0404	2.03535	-13.9052	445.529	28.3019	15.742	1.71138e-61	0.000756281	2.26842e-38	2.31157e-190	6.18936e-61	5.72906e-38
derpt64g00170	Ribosomal protein L37ae/L37e		93	XP_027197449.1	Male-reduced	1208.4	716.231	1252.57	1801.55	1050.45							0.000550982	0.230558	0.975591	0.00105071	0.323582	0.0645956	FunFam: (2-92) G3DSA:2.20.25.30:FF:000002 60S RIBOSOMAL PROTEIN L37A;InterPro: (1-91) IPR002674 Ribosomal protein L37ae, (1-92) IPR011331 Ribosomal protein L37ae/L37e, (10-81) IPR011332 Zinc-binding ribosomal protein;PANTHER: (1-92) PTHR48129 60S RIBOSOMAL PROTEIN L37A#	GO:0006412	GO:0003735	GO:0005840	K02921	OG6_100717	FBGN0261608
derpt03g03530	glycine/tyrosine-rich protein		242	XP_027203614.1	Juveniles	43.7015	71.871	121.341	371.072	1044.46	-8.29858	-3.02911	-2.46948	-3.36046		-2.73961	1.40048e-07	0.00720518	0.0292089	0.00483159	0.7236	0.0335346	SignalP_GRAM_NEGATIVE: (1-20) SignalP-noTM SignalP-noTM#					OG6r16_100584																		CPH
derpt34g00510	Ribosomal protein S4/S9, eukaryotic/archaeal		193	XP_027195386.1	Male-reduced	1227.27	610.432	1201.76	1392.15	1042.17							0.0771474	0.306002	0.0972793	0.000662535	0.0101588	0.604252	CDD: (107-149) cd00165 S4;FunFam: (106-189) G3DSA:3.10.290.10:FF:000021 40S ribosomal protein S9;InterPro: (7-106) IPR001912 Ribosomal protein S4/S9, N-terminal, (9-164) IPR005710 Ribosomal protein S4/S9, eukaryotic/archaeal, (13-179) IPR022801 Ribosomal protein S4/S9, (105-129) IPR018079 Ribosomal protein S4, conserved site, (106-165) IPR036986 RNA-binding S4 domain superfamily, (107-150) IPR002…	GO:0006412	GO:0003723;GO:0003735;GO:0019843	GO:0015935	K02997	OG6_100955	FBGN0010408
derpt08g03320	glycine/tyrosine-rich protein		321	XP_027199612.1	Juveniles	22.9173	24.8029	83.1222	291.59	1041.02	-11.8372	-3.87666		-6.80726		-3.05344	6.37824e-08	0.00377506	0.258954	5.51661e-05	0.140959	0.0393931	SignalP_EUK: (1-17) SignalP-noTM SignalP-noTM#					OG6r16_100584																		CPH
derpt29g00600	Ribosomal protein L14P, conserved site		141	XP_027194137.1	Male-reduced	1148.79	566.95	1087.37	1338.28	1040.33							0.0720919	0.531438	0.133812	0.00105253	0.0469989	0.373406	FunFam: (1-140) G3DSA:2.40.150.20:FF:000003 60S ribosomal protein L23;InterPro: (1-140) IPR036853 Ribosomal protein L14 superfamily, (19-140) IPR000218 Ribosomal protein L14P, (79-105) IPR019972 Ribosomal protein L14P, conserved site#	GO:0006412	GO:0003735	GO:0005840	K02894	OG6_100370	FBGN0010078
derpt04g00030	unnamed protein		233	XP_027202947.1	F-N	572.153	635.007	1489.93	1340.49	1034.57	-2.51761	-3.00108					2.63244e-14	1.47994e-19	7.23708e-07	0.0166099	0.000134996	0.268796	PANTHER: (11-227) PTHR33964 RE45066P-RELATED;SignalP_EUK: (1-20) SignalP-noTM SignalP-noTM#					OG6_113934	FBGN0034808
derpt06g00070	P-loop containing nucleoside triphosphate hydrolase		189	XP_027202389.1	Male-reduced	698.753	444.551	642.25	755.135	1032.44							0.0473505	0.536815	0.460624	0.28753	0.940524	0.2911	CDD: (5-175) cd01870 RhoA_like;FunFam: (1-188) G3DSA:3.40.50.300:FF:000095 Rho-related GTP-binding protein RhoC;InterPro: (1-8) IPR001806 Small GTPase, (3-188) IPR027417 P-loop containing nucleoside triphosphate hydrolase, (5-169) IPR005225 Small GTP-binding protein domain, (5-181) IPR003578 Small GTPase Rho, (177-188) IPR001806 Small GTPase;PRINTS: (6-68) PR00449 Transforming protein P21 ras sig…	GO:0007264	GO:0003924;GO:0005525		K04513	OG6_101682	FBGN0014020													GTPase
derpt05g01510	fructose-bisphosphate aldolase		363	XP_027195116.1	F-N	1111.21	1107.77	2877.48	2394.22	1022.9	-2.31353	-2.97737					4.59918e-14	1.13334e-22	1.50467e-05	0.00321814	1.5993e-07	0.0609449	CDD: (13-341) cd00948 FBP_aldolase_I_a;FunFam: (1-353) G3DSA:3.20.20.70:FF:000140 Fructose-bisphosphate aldolase;InterPro: (1-362) IPR013785 Aldolase-type TIM barrel, (11-362) IPR000741 Fructose-bisphosphate aldolase, class-I, (220-230) IPR029768 Fructose-bisphosphate aldolase class-I active site;SUPERFAMILY: (4-362) SSF51569 Aldolase#	GO:0006096	GO:0004332		K01623	OG6_100527	FBGN0000064
derpt06g04220	Ribosomal protein S13/S15, N-terminal		152	XP_027199859.1	Male-reduced	1063.65	599.054	1101.12	1491.62	1009.83							0.000237447	0.139733	0.660709	5.038e-05	0.076384	0.0743278	FunFam: (35-82) G3DSA:4.10.860.130:FF:000001 40S ribosomal protein S13, (83-151) G3DSA:1.10.287.10:FF:000003 40S ribosomal protein S13;InterPro: (1-151) IPR023029 Ribosomal protein S15P, (1-60) IPR012606 Ribosomal protein S13/S15, N-terminal, (65-142) IPR009068 S15/NS1, RNA-binding, (70-149) IPR000589 Ribosomal protein S15#	GO:0006412	GO:0003735	GO:0005840	K02953	OG6_100971	FBGN0010265
derpt23g00090	Ribosomal protein S26e superfamily		119	XP_027197688.1	Male-reduced	1086.42	525.188	1039.92	1416.47	991.347							0.0012449	0.405357	0.0462789	1.65965e-07	0.00677538	0.0458312	FunFam: (1-117) G3DSA:3.30.1740.20:FF:000001 40S ribosomal protein S26;InterPro: (1-115) IPR000892 Ribosomal protein S26e, (1-116) IPR038551 Ribosomal protein S26e superfamily;SignalP_GRAM_POSITIVE: (1-14) SignalP-TM SignalP-TM#	GO:0006412	GO:0003735	GO:0005840	K02976	OG6_100814	FBGN0261597
derpt07g0227100	C2 domain-containing protein; Der p 36 allergen	Der p 36	228	XP_027206081.1	F-N	1308.57	848.205	1741.69	1095.63	991.096							0.330491	1.52657e-05	0.582603	0.143097	0.000439252	3.73709e-07	CDD: (140-202) cd00030 C2;InterPro: (91-227) IPR035892 C2 domain superfamily, (96-204) IPR000008 C2 domain;SignalP_EUK: (1-24) SignalP-noTM SignalP-noTM;SignalP_GRAM_POSITIVE: (1-24) SignalP-TM SignalP-TM#					OG6r16_196770																			Der p 36
derpt12g00330	Lysozyme	Lyz	182	XP_027195130.1	F-N	1806.14	1324.59	2748.03	1910.57	984.648							0.282317	1.13082e-06	0.136198	0.762476	0.00211363	0.000841215	InterPro: (20-178) IPR034690 Endolysin T4 type, (28-177) IPR023346 Lysozyme-like domain superfamily, (34-179) IPR023347 Lysozyme domain superfamily, (39-175) IPR033907 Endolysin/autolysin, (61-169) IPR002196 Glycoside hydrolase, family 24;PANTHER: (28-178) PTHR38107 -;SignalP_GRAM_NEGATIVE: (1-30) SignalP-noTM SignalP-noTM;SignalP_GRAM_POSITIVE: (1-30) SignalP-TM SignalP-TM#	GO:0009253;GO:0016998	GO:0003796		K01185	OG6_115114								3.2.1.17 lysozyme													Lysis of bacterial cell wall
derpt12g00900	Ribosomal protein S17e, conserved site		128	XP_027202458.1	Male-reduced	1171.59	669.663	1199.46	1577.83	984.487							0.00158922	0.187726	0.776114	0.000785582	0.146942	0.145551	FunFam: (1-62) G3DSA:1.10.60.20:FF:000001 40S ribosomal protein S17;InterPro: (1-112) IPR001210 Ribosomal protein S17e, (1-62) IPR036401 Ribosomal protein S17e-like superfamily, (41-56) IPR018273 Ribosomal protein S17e, conserved site#	GO:0006412	GO:0003735	GO:0005840	K02962	OG6_100832	FBGN0005533
derpt02g05710	Ribosomal protein L23/L15e core domain superfamily		169	XP_027194288.1	Male-reduced	1269.46	701.388	1296.36	1723.47	983.418							0.00130374	0.198268	0.592832	0.000219851	0.0922463	0.123912	FunFam: (36-168) G3DSA:3.30.70.3370:FF:000001 40S ribosomal protein S24;InterPro: (42-142) IPR012678 Ribosomal protein L23/L15e core domain superfamily, (100-122) IPR018098 Ribosomal S24e conserved site, (140-164) IPR001976 Ribosomal protein S24e;SignalP_GRAM_POSITIVE: (1-25) SignalP-TM SignalP-TM#	GO:0006412	GO:0003735	GO:0005840	K02974	OG6_100698	FBGN0261596
derpt04g94485	uncharacterized protein		188	XP_027204910.1	F-N	2634.72	2131.52	3538.94	2530.74	971.937							0.78968	0.000170328	0.013428	0.0442416	0.307762	0.00193048
derpt08g00700	Ribosomal protein S27, zinc-binding domain superfamily		85	XP_027200009.1	Male-reduced	1129.55	598.06	1052.6	1357.34	961.616							0.0256114	0.630927	0.331349	0.00154195	0.188704	0.15628	FunFam: (1-84) G3DSA:2.20.25.100:FF:000001 40S ribosomal protein S27;InterPro: (1-84) IPR000592 Ribosomal protein S27, IPR023407 Ribosomal protein S27, zinc-binding domain superfamily, (28-82) IPR011332 Zinc-binding ribosomal protein#	GO:0006412	GO:0003735	GO:0005840	K02978	OG6_100584	FBGN0039300
derpt01g06720	Cofilin-like protein; Der p 31 allergen	Der p 31	149		Male-reduced	856.338	560.705	982.14	1074.24	959.115							9.25896e-06	5.22598e-05	0.23092	0.00291833	0.0112521	0.819192	InterPro: (1-146) IPR029006 ADF-H/Gelsolin-like domain superfamily, (2-142) IPR017904 ADF/Cofilin, (4-144) IPR002108 Actin-depolymerising factor homology domain;SUPERFAMILY: (1-144) SSF55753 Actin depolymerizing proteins#	GO:0030042	GO:0003779	GO:0015629	K05765	OG6_100500	FBGN0011726																		Der p 31
derpt06g01200	Ubiquitin-like domain superfamily		133	XP_027201101.1	Male-reduced	786.717	495.274	800.042	1062.2	959.101							0.000343562	0.168526	0.608257	0.0043376	0.50315	0.0732076	InterPro: (1-73) IPR000626 Ubiquitin-like domain, (1-95) IPR029071 Ubiquitin-like domain superfamily, (74-131) IPR006846 Ribosomal protein S30;PANTHER: (25-131) PTHR12650 40S RIBOSOMAL PROTEIN S30/UBIQUITIN-LIKE PROTEIN FUBI#	GO:0006412	GO:0003735;GO:0005515	GO:0005840	K02983	OG6_101018	FBGN0038834
derpt03g04790	LOW QUALITY PROTEIN: ATP synthase subunit alpha		525	XP_027199572.1	F-N	903.079	654.37	1460.05	1487.66	945.822							2.78749e-13	3.06891e-15	0.0303468	1.02219e-06	4.30422e-08	0.688241	CDD: (75-141) cd18116 ATP-synt_F1_alpha_N;FunFam: (49-141) G3DSA:2.40.30.20:FF:000001 ATP synthase subunit alpha, (142-391) G3DSA:3.40.50.300:FF:002432 ATP synthase subunit alpha, mitochondrial, (392-522) G3DSA:1.20.150.20:FF:000001 ATP synthase subunit alpha;InterPro: (49-141) IPR023366 ATP synthase subunit alpha, N-terminal domain-like superfamily, (49-521) IPR005294 ATP synthase, F1 complex, a…	GO:0015986;GO:0046034;GO:1902600	GO:0005524;GO:0032559;GO:0046933	GO:0045261	K02132	OG6_100771	FBGN0011211
derpt14g01040	Ribosomal protein L15e core domain superfamily		207	XP_027195519.1	Male-reduced	984.91	496.581	1010.19	1189.83	943.914							0.0187082	0.151014	0.130188	0.000117598	0.00433813	0.514613	FunFam: (1-206) G3DSA:3.40.1120.10:FF:000001 Ribosomal protein L15;InterPro: (1-197) IPR012678 Ribosomal protein L23/L15e core domain superfamily, (1-206) IPR000439 Ribosomal protein L15e, IPR024794 Ribosomal protein L15e core domain superfamily, (46-69) IPR020925 Ribosomal protein L15e, conserved site#	GO:0006412	GO:0003735	GO:0005840	K02877	OG6_100733	FBGN0028697
derpt04g00145	hypothetical protein		128	XP_027202952.1	Juveniles	18.7775	54.5971	93.679	213.192	935.693	-10.4653	-5.15516	-4.4287				9.02939e-07	0.000726072	0.00213473	0.110228	0.833429	0.249096	SignalP_EUK: (1-21) SignalP-noTM SignalP-noTM#																							CPH
derpt02g07500	Superoxide dismutase (Cu/Zn) / superoxide dismutase copper chaperone		153	XP_027196298.1	F-N	950.945	680.209	1140.28	1025.64	931.926							0.111225	0.000327373	0.0621697	0.853603	0.153434	0.110267	FunFam: (1-152) G3DSA:2.60.40.200:FF:000001 Superoxide dismutase [Cu-Zn];InterPro: (1-150) IPR024134 Superoxide dismutase (Cu/Zn) / superoxide dismutase copper chaperone, (1-152) IPR036423 Superoxide dismutase-like, copper/zinc binding domain superfamily, (2-14) IPR001424 Superoxide dismutase, copper/zinc binding domain, (43-53) IPR018152 Superoxide dismutase, copper/zinc, binding site, (123-149)…	GO:0006801	GO:0005507;GO:0046872		K04565	OG6_101013	FBGN0003462					Superoxide dismutase (GO:0006801)
derpt67g279380	hypothetical protein		76		Juveniles	34.7362	42.5239	126.88	385.134	926.897	-9.50412	-3.62443		-5.06231			9.40985e-05	0.0293409	0.305769	0.00827878	0.365822	0.180119
derpt03g03910	Cytochrome c oxidase, subunit VIb superfamily		97	XP_027204405.1	Juveniles	800.803	728.484	1174.61	1484.78	922.668							1.35052e-13	3.2223e-08	7.53709e-06	0.00806643	0.416585	0.148605	FunFam: (19-96) G3DSA:1.10.10.140:FF:000001 Cytochrome c oxidase subunit 6B1;InterPro: (16-96) IPR003213 Cytochrome c oxidase, subunit VIb, (22-96) IPR036549 Cytochrome c oxidase, subunit VIb superfamily#			GO:0005739;GO:0045277	K02267	OG6_102345	FBGN0031066
derpt27g00620	Histone H2A, C-terminal domain		131	XP_027199735.1	Male-reduced	300.358	102.559	175.091	291.426	919.169							0.748647	0.000152239	8.2863e-08	1.99016e-08	0.20724	0.000136431	FunFam: (4-128) G3DSA:1.10.20.10:FF:000005 Histone H2A;InterPro: (5-125) IPR002119 Histone H2A, (7-93) IPR007125 Histone H2A/H2B/H3, (24-30) IPR032458 Histone H2A conserved site, (95-127) IPR032454 Histone H2A, C-terminal domain, (102-128) IPR009072 Histone-fold#		GO:0003677;GO:0030527;GO:0046982	GO:0000786	K11251	OG6_101774	FBGN0001197
derpt19g01410	Glutamine synthetase, N-terminal conserved site		371	XP_027204411.1	F-N	845.211	691.441	1017.79	941.547	914.353							0.16394	0.0102557	0.0235776	0.491191	0.838489	0.389413	FunFam: (6-115) G3DSA:3.10.20.70:FF:000004 Glutamine synthetase, (116-370) G3DSA:3.30.590.10:FF:000011 Glutamine synthetase;InterPro: (7-114) IPR036651 Glutamine synthetase, N-terminal domain superfamily, (67-84) IPR027302 Glutamine synthetase, N-terminal conserved site, (106-111) IPR008147 Glutamine synthetase, N-terminal domain, (116-368) IPR014746 Glutamine synthetase/guanido kinase, catalytic…	GO:0006542;GO:0006807	GO:0003824;GO:0004356		K01915	OG6_100668	FBGN0001145
derpt35g00220	Eukaryotic translation initiation factor SUI1		118	XP_027201746.1	Adult females	884.805	404.059	511.014	565.778	911.048							1.0726e-05	1.35967e-06	0.00143835	0.31591	0.179468	0.787679	FunFam: (6-117) G3DSA:3.30.780.10:FF:000010 Protein translation factor SUI1;InterPro: (3-117) IPR005874 Eukaryotic translation initiation factor SUI1, (7-117) IPR036877 SUI1 domain superfamily, (34-106) IPR001950 SUI1 domain;PANTHER: (14-117) PTHR10388 Eukaryotic translation initiation factor SUI1#	GO:0006413	GO:0003743		K03113	OG6_100635	FBGN0035423
derpt15g01510	K homology domain superfamily, prokaryotic type		238	XP_027197156.1	Male-reduced	947.486	500.208	943.795	1192.08	910.321							0.00411529	0.22263	0.267051	7.52675e-05	0.0269102	0.199032	CDD: (5-95) cd02413 KH-II_40S_S3;FunFam: (1-92) G3DSA:3.30.300.20:FF:000006 40S ribosomal protein S3, (93-228) G3DSA:3.30.1140.32:FF:000004 40S ribosomal protein S3;InterPro: (1-91) IPR015946 K homology domain-like, alpha/beta, (8-211) IPR005703 Ribosomal protein S3, eukaryotic/archaeal, (11-99) IPR009019 K homology domain superfamily, prokaryotic type, (20-92) IPR004044 K Homology domain, type 2…	GO:0006412	GO:0003723;GO:0003735	GO:0015935	K02985	OG6_100514	FBGN0002622
derpt09g00530	Zinc finger, LIM-type		100		Juveniles	750.365	1836.01	2558.02	2750.71	910.205	-3.93226	-3.89581	-4.08782				5.28985e-59	1.37195e-57	6.68996e-63	0.73346	0.692399	0.953301	FunFam: (1-76) G3DSA:2.10.110.10:FF:000001 Cysteine and glycine-rich protein 1;InterPro: (56-63) IPR001781 Zinc finger, LIM-type;PANTHER: (3-87) PTHR24215 RHO-GTPASE-ACTIVATING PROTEIN LRG1;SUPERFAMILY: (2-78) SSF57716 Glucocorticoid receptor-like (DNA-binding domain)#				K09377	OG6_132631	FBGN0014863									CSRP; cysteine and glycine-rich protein										cysteine and glycine-rich protein
derpt01g05210	40S Ribosomal protein S10		141	XP_027199204.1	Male-reduced	973.312	528.885	949.072	1311.9	908.868							0.00143757	0.371405	0.474285	0.000111244	0.13884	0.0580632	FunFam: (1-107) G3DSA:1.10.10.10:FF:000025 40S ribosomal protein S10;InterPro: (1-107) IPR036388 Winged helix-like DNA-binding domain superfamily, (1-127) IPR037447 40S ribosomal protein S10, (3-96) IPR005326 Plectin/S10, N-terminal#				K02947	OG6_101133	FBGN0285947
derpt36g0332770	hypothetical protein		92		Adult males	492.377	3749.88	189.446	30.5895	893.397	14.2982	2.24791	-12.7776	182.696	28.7227	6.36069	4.48691e-28	0.00102312	9.70106e-27	2.36226e-105	2.41777e-45	2.62932e-13
derpt01g06120	Autophagy related protein 8 homolog	atg8	118		Male-reduced	712.349	590.308	636.025	724.098	891.11							0.247277	0.796156	1.27488e-05	0.00339441	0.000117213	0.494193	FunFam: (1-116) G3DSA:3.10.20.90:FF:000037 Gamma-aminobutyric acid receptor-associated protein-like 1;InterPro: (1-116) IPR029071 Ubiquitin-like domain superfamily, (2-116) IPR004241 Autophagy protein Atg8 ubiquitin-like#				K08341	OG6_100707	FBGN0052672
derpt06g03000	Ribosomal protein L35A superfamily, partial		80	XP_027201172.1	Male-reduced	813.281	435.334	828.563	1024.65	885.059							0.0167442	0.231175	0.434509	0.00175337	0.0642759	0.375163	InterPro: (14-79) IPR038661 Ribosomal protein L35A superfamily, (20-79) IPR001780 Ribosomal protein L35A, (29-77) IPR009000 Translation protein, beta-barrel domain superfamily#	GO:0006412	GO:0003735	GO:0005840	K02917	OG6_100954	FBGN0037328
derpt06g00160	uncharacterized protein		494	XP_027202367.1	Adult males	496.457	1240.29	530.205	605.932	883.511			-4.1793	3.18529	3.42714		0.017458	0.0875418	1.06426e-39	2.50418e-26	1.47673e-29	0.655176
derpt06g05500	Basic-leucine zipper domain		329	XP_027198337.1	Juveniles	580.072	785.611	947.718	1578.58	875.749	-2.90667		-2.30086				6.26259e-16	3.89636e-06	3.08968e-10	0.121848	0.183581	0.00304255	CDD: (241-296) cd14692 bZIP_ATF4;InterPro: (44-292) IPR000837 AP-1 transcription factor, (238-302) IPR004827 Basic-leucine zipper domain, (242-296) IPR046347 Basic-leucine zipper domain superfamily#	GO:0006355;GO:0006357	GO:0003677;GO:0003700		K04374											ATF4, CREB2; cyclic AMP-dependent transcription factor ATF-5
derpt21g00320	unnamed protein		268	XP_027203085.1	Juveniles	21.7966	31.9246	85.3695	252.679	874.858	-9.01146						0.00159331	0.0666304	0.299091	0.0588482	0.553681	0.324245	PRINTS: (111-122) PR01228 Eggshell protein signature, (178-193) PR01228 Eggshell protein signature, (208-218) PR01228 Eggshell protein signature, (252-267) PR01228 Eggshell protein signature;SignalP_EUK: (1-23) SignalP-noTM SignalP-noTM#																							CPH
derpt08g01100	Myosin regulatory light chain-like		206	XP_027201246.1	Female-reduced	1231.28	3331.99	2185.7	2497.98	873.51	-2.17684	-2.01777	-4.57318	2.10083	2.26645		1.05506e-09	4.55343e-08	1.20661e-33	1.09398e-08	3.01754e-10	0.694607	FunFam: (43-128) G3DSA:1.10.238.10:FF:000007 Putative myosin regulatory light chain sqh;InterPro: (59-197) IPR011992 EF-hand domain pair, (62-66) IPR002048 EF-hand domain, (75-87) IPR018247 EF-Hand 1, calcium-binding site, (97-123) IPR002048 EF-hand domain;PANTHER: (13-201) PTHR23049 MYOSIN REGULATORY LIGHT CHAIN 2#		GO:0005509		K12755	OG6_114734	FBGN0003514																			myosin regulatory light chain 9
derpt12g00520	Histone H2A conserved site		125	XP_027195346.1	Male-reduced	605.747	524.861	573.858	709.885	873.225							0.02165	0.442679	0.000106742	0.186251	0.00519987	0.231924	FunFam: (2-124) G3DSA:1.10.20.10:FF:000020 Histone H2A;InterPro: (2-124) IPR009072 Histone-fold, (3-122) IPR002119 Histone H2A, (10-88) IPR007125 Histone H2A/H2B/H3, (21-27) IPR032458 Histone H2A conserved site, (91-124) IPR032454 Histone H2A, C-terminal domain#		GO:0003677;GO:0030527;GO:0046982	GO:0000786	K11251	OG6_100077	FBGN0053838
derpt09g00540	Zinc finger, LIM-type		100	XP_027201951.1	Juveniles	778.084	1872.23	2305.72	2782.07	865.348	-3.82981	-3.37973	-4.05513				1.74249e-37	1.05327e-30	6.92926e-41	0.679732	0.151558	0.382084	FunFam: (1-76) G3DSA:2.10.110.10:FF:000001 Cysteine and glycine-rich protein 1;InterPro: (3-63) IPR001781 Zinc finger, LIM-type;PANTHER: (3-87) PTHR24215 RHO-GTPASE-ACTIVATING PROTEIN LRG1;SUPERFAMILY: (2-78) SSF57716 Glucocorticoid receptor-like (DNA-binding domain)#				K09377	OG6_132631	FBGN0014863									CSRP; cysteine and glycine-rich protein										cysteine and glycine-rich protein
derpt13g01770	glycine/tyrosine-rich protein	DFP2-like protei	487	XP_027196028.1	F-N	204.238	291.569	9236.33	7826.79	862.35	-37.8652	-48.3351	-2.31561	-16.3521	-20.8736		1.53111e-31	2.676e-35	0.00927979	4.77674e-19	2.89197e-22	0.590943	SignalP_EUK: (1-16) SignalP-noTM SignalP-noTM#																							CPH
derpt01g08530	Ribosomal protein L15, conserved site		151		Male-reduced	864.588	480.722	906.91	1129.67	862.348							0.0011112	0.0828179	0.546486	0.000135949	0.0273436	0.244387	FunFam: (58-150) G3DSA:3.100.10.10:FF:000002 60S RIBOSOMAL PROTEIN L27A;InterPro: (1-149) IPR030878 Ribosomal protein L15, (5-50) IPR027386 Ribosomal L15/L27a, N-terminal, (6-149) IPR036227 Ribosomal L18e/L15P superfamily, (28-146) IPR021131 Ribosomal protein L18e/L15P, (112-143) IPR001196 Ribosomal protein L15, conserved site;PANTHER: (1-150) PTHR11721 60S RIBOSOMAL PROTEIN L27A#	GO:0006412	GO:0003735	GO:0005840;GO:0015934	K02900	OG6_100748	FBGN0285948
derpt06g00670	Winged helix-like DNA-binding domain superfamily		171	XP_027201030.1	Male-reduced	807.488	426.763	807.649	1017.3	858.385							0.00152674	0.172069	0.219867	1.17767e-05	0.0129756	0.155418	FunFam: (5-147) G3DSA:1.10.10.10:FF:000118 40S ribosomal protein S19;InterPro: (1-150) IPR036388 Winged helix-like DNA-binding domain superfamily, (9-148) IPR001266 Ribosomal protein S19e, (9-150) IPR036390 Winged helix DNA-binding domain superfamily#	GO:0006412	GO:0003735	GO:0005840	K02966	OG6_100904	FBGN0010412
derpt21g01200	Calreticulin/calnexin, conserved site		415	XP_027196726.1	F-N	1026.45	624.044	1126.78	1036.62	858.131							0.412652	0.0125861	0.929272	0.5233	0.0292928	0.187707	FunFam: (21-260) G3DSA:2.60.120.200:FF:000122 Calreticulin 3, (213-313) G3DSA:2.10.250.10:FF:000002 Calreticulin;InterPro: (4-267) IPR001580 Calreticulin/calnexin, (25-225) IPR013320 Concanavalin A-like lectin/glucanase domain superfamily, (106-121) IPR018124 Calreticulin/calnexin, conserved site, (138-146) IPR018124 Calreticulin/calnexin, conserved site, (209-321) IPR009033 Calreticulin/calnexin…	GO:0006457	GO:0005509;GO:0005515;GO:0051082	GO:0005783	K08057	OG6_102266	FBGN0005585
derpt01g03010	Ribosomal protein L29/L35 superfamily		148	XP_027198987.1	Male-reduced	1183.49	595.913	1050.32	1339.98	857.931							0.119329	0.906517	0.193185	0.00470009	0.210953	0.241449	CDD: (31-87) cd00427 Ribosomal_L29_HIP;FunFam: (25-101) G3DSA:1.10.287.310:FF:000002 60S ribosomal protein L35, (102-147) G3DSA:6.10.250.3450:FF:000001 60S ribosomal protein L35;InterPro: (25-101) IPR036049 Ribosomal protein L29/L35 superfamily, (25-147) IPR045059 60S ribosomal protein L35, (28-88) IPR001854 Ribosomal protein L29/L35#	GO:0000463;GO:0006412	GO:0003735	GO:0005840;GO:0022625	K02918	OG6_100532	FBGN0029785
derpt01g06370	eukaryotic translation initiation factor 5A		157		Male-reduced	829.186	444.781	910.049	1014.78	854.083							0.00907863	0.0281159	0.315527	0.000339875	0.00194013	0.796951	CDD: (84-153) cd04468 S1_eIF5A;FunFam: (1-83) G3DSA:2.30.30.30:FF:000007 Eukaryotic translation initiation factor 5A, (84-155) G3DSA:2.40.50.140:FF:000034 Eukaryotic translation initiation factor 5A;InterPro: (1-156) IPR001884 Translation elongation factor IF5A-like, (2-83) IPR014722 Ribosomal protein L2, domain 2, (13-91) IPR008991 Translation protein SH3-like domain superfamily, (48-55) IPR0197…	GO:0045901;GO:0045905	GO:0003723;GO:0003746;GO:0043022		K03263	OG6_100628	FBGN0285952
derpt10g00650	Chitin binding Peritrophin-A domain-containing protein PMP-15; Der p 23 allergen	Der p 23	91	XP_027193776.1	F-N	615.017	537.79	1122.56	585.608	851.948		-2.09615				2.04237	0.868241	9.46691e-09	0.0064994	0.0179729	0.00688219	1.89282e-07	InterPro: (38-89) IPR036508 Chitin binding domain superfamily, (44-90) IPR002557 Chitin binding domain;SignalP_GRAM_NEGATIVE: (1-21) SignalP-noTM SignalP-noTM;SignalP_GRAM_POSITIVE: (1-21) SignalP-TM SignalP-TM#		GO:0008061	GO:0005576		OG6_239178	FBGN0034580																	CPAP	Der p 23
derpt02g00800	Beta-1,3 glucanase, laminarinase-like, Glu1	Glu1	273	XP_027203458.1	F-N	924.789	775.737	2705.71	2537.43	848.466	-2.94612	-3.354		-2.1504	-2.44812		3.26961e-35	2.41691e-43	0.000437023	3.55892e-18	1.90778e-24	0.258379	CDD: (25-269) cd08023 GH16_laminarinase_like;InterPro: (17-271) IPR013320 Concanavalin A-like lectin/glucanase domain superfamily, (17-272) IPR000757 Glycoside hydrolase family 16;PANTHER: (17-270) PTHR10963 GLYCOSYL HYDROLASE-RELATED;SignalP_GRAM_NEGATIVE: (1-19) SignalP-noTM SignalP-noTM;SignalP_GRAM_POSITIVE: (1-19) SignalP-TM SignalP-TM#	GO:0005975	GO:0004553			OG6_101519	FBGN0040321							3.2.1.39 glucan endo-1,3-beta-D-glucosidase													Lysis of fungal cell wall
derpt14g00150	unnamed protein		521	XP_027198237.1	Juveniles	109.793	206.765	1039.43	977.198	846.691	-9.39466	-10.6913	-3.01901	-3.11184	-3.54133		4.61705e-25	1.52343e-27	4.6451e-07	4.30877e-07	1.79601e-08	0.696589	SignalP_EUK: (1-18) SignalP-noTM SignalP-noTM;SignalP_GRAM_POSITIVE: (1-18) SignalP-TM SignalP-TM#						FBGN0053196
derpt16g00800	Translation protein SH3-like domain superfamily		271	XP_027198449.1	Male-reduced	873.951	402.612	859.018	968.164	846.321							0.0587832	0.19713	0.00279193	1.0246e-06	2.60413e-05	0.688273	FunFam: (116-202) G3DSA:2.30.30.30:FF:000014 60S ribosomal protein L6;InterPro: (24-270) IPR000915 60S ribosomal protein L6E, (110-270) IPR041997 Ribosomal Protein L6, KOW domain, (116-200) IPR014722 Ribosomal protein L2, domain 2, (118-203) IPR008991 Translation protein SH3-like domain superfamily#	GO:0006412	GO:0003735	GO:0005840	K02934	OG6_101188	FBGN0039857
derpt08g01550	Zinc-binding ribosomal protein		106	XP_027194304.1	Male-reduced	957.353	521.656	1006.29	1336.32	844.189							0.000147127	0.0918047	0.449382	6.18256e-06	0.0201779	0.0904203	FunFam: (1-105) G3DSA:3.10.450.80:FF:000001 60S ribosomal protein L44;InterPro: (1-103) IPR000552 Ribosomal protein L44e, (2-93) IPR011332 Zinc-binding ribosomal protein;SignalP_GRAM_POSITIVE: (1-11) SignalP-TM SignalP-TM#	GO:0006412	GO:0003735	GO:0005840	K02929	OG6_100788	FBGN0031980
derpt01g02820	Glutathione transferase delta-like Dp7018E11	GST Dp7018E11	229	XP_027199252.1	F-N	2335.25	1484.26	4438.79	3066.65	839.185		-2.18087			-2.10086		0.000924133	2.21176e-14	0.750409	0.00502719	6.60862e-13	0.000117566	CDD: (4-78) cd03045 GST_N_Delta_Epsilon;FunFam: (2-80) G3DSA:3.40.30.10:FF:000034 glutathione S-transferase 1;InterPro: (1-89) IPR036249 Thioredoxin-like superfamily, (2-84) IPR004045 Glutathione S-transferase, N-terminal, (6-196) IPR040079 Glutathione transferase family, (84-196) IPR036282 Glutathione S-transferase, C-terminal domain superfamily, (91-217) IPR010987 Glutathione S-transferase, C-t…				K00799	OG6_100130	FBGN0010038					Other GST family (IPR040079, excluding PTHR11571)
derpt01g01400	Troponin T-like		418	XP_027199939.1	Female-reduced	543.039	1362.93	1643.16	1703.98	838.232	-3.36974	-3.46201	-4.21967				4.02131e-33	3.9379e-34	2.37178e-46	0.0478438	0.100465	0.875666	FunFam: (177-273) G3DSA:1.20.5.350:FF:000003 Troponin T isoform 5;InterPro: (4-306) IPR027707 Troponin T, (181-255) IPR001978 Troponin, (272-309) IPR038077 Troponin domain superfamily#	GO:0006937		GO:0005861	K12046	OG6_109409	FBGN0004169																			troponin T, fast skeletal muscle
derpt02g02850	Chitin binding Peritrophin-A domain-containing protein; two chitin binding domains; Der p 37 allergen	Der p 37	248	XP_027196931.1	F-N	908.918	797.259	1543.8	1184.15	835.405							0.000139458	3.36972e-14	2.83344e-05	0.797715	0.00195659	0.000944048	InterPro: (44-101) IPR002557 Chitin binding domain, (44-95) IPR036508 Chitin binding domain superfamily, (109-158) IPR036508 Chitin binding domain superfamily, (109-165) IPR002557 Chitin binding domain;PANTHER: (111-201) PTHR23301 CHITIN BINDING PERITROPHIN-A;SignalP_EUK: (1-17) SignalP-noTM SignalP-noTM#		GO:0008061	GO:0005576		OG6_109854																		CPAP	Der p 37
derpt07g00320	Peptidase C1A	DpPap-5	335	XP_027205961.1	F-N	700.867	416.78	1583.82	1145.08	833.186		-2.59726			-2.6833		9.10972e-06	3.17125e-14	0.824108	4.6995e-06	6.33205e-15	0.00670556	FunFam: (20-334) G3DSA:3.90.70.10:FF:000006 Cathepsin S;InterPro: (23-334) IPR038765 Papain-like cysteine peptidase superfamily, (26-332) IPR013128 Peptidase C1A, (28-88) IPR013201 Cathepsin propeptide inhibitor domain (I29), (115-333) IPR000668 Peptidase C1A, papain C-terminal, (116-332) IPR039417 Papain-like cysteine endopeptidase, (133-144) IPR000169 Cysteine peptidase, cysteine active site, (…	GO:0006508	GO:0008234		K01365	OG6_100116	FBGN0013770	3.4.22 Cysteine endopeptidases
derpt07g03760	GH18_chitinase-like and ChtBD2 domain-containing protein; Der p 15 allergen	Der p 15_2	577		F-N	922.726	813.531	2150.28	1686.25	831.714		-2.67527					3.54435e-13	2.89117e-26	9.11132e-05	0.00200828	7.94145e-11	0.00355798	FunFam: (283-354) G3DSA:3.10.50.10:FF:000001 Chitinase 3-like 1;InterPro: (34-427) IPR017853 Glycoside hydrolase superfamily, (35-383) IPR011583 Chitinase II, (35-406) IPR001223 Glycoside hydrolase family 18, catalytic domain, (154-162) IPR001579 Glycosyl hydrolases family 18 (GH18) active site, (283-354) IPR029070 Chitinase insertion domain superfamily, (518-574) IPR036508 Chitin binding domain …	GO:0005975	GO:0004553;GO:0008061	GO:0005576	K01183	OG6_100224	FBGN0034580							3.2.1.14 chitinase									Chitinase		Der p 15-2
derpt15g02620	unnamed protein		87		Adult males	1035.93	7876.85	370.232	35.1419	826.99	26.2323	2.43865	-12.6505	331.851	30.8501	10.7569	3.82372e-53	3.42049e-05	5.66973e-34	1.94362e-167	7.38273e-61	1.50646e-27
derpt03g01980	Insect cuticle protein		106	XP_027204317.1	Juveniles	80.6032	168.819	511.332	813.318	823.675	-9.489	-6.51864	-3.03466	-3.12688			7.14338e-07	4.26161e-05	0.0170348	0.0209396	0.157788	0.559417	InterPro: (24-75) IPR029070 Chitinase insertion domain superfamily, (27-93) IPR000618 Insect cuticle protein;PANTHER: (25-99) PTHR10380 CUTICLE PROTEIN;SignalP_GRAM_NEGATIVE: (1-18) SignalP-noTM SignalP-noTM;SignalP_GRAM_POSITIVE: (1-18) SignalP-TM SignalP-TM#					OG6_101461	FBGN0034517																	CPR
derpt07g02770	Peptidase S1A; Der p 9 allergen	Der p 9	274	XP_027198832.1	Juveniles	939.101	918.861	2064.02	2024.84	820.415	-2.31376	-2.52016					4.01392e-28	2.04326e-33	2.16236e-10	1.18428e-05	3.88867e-08	0.415323	FunFam: (44-273) G3DSA:2.40.10.10:FF:000034 Eupolytin;InterPro: (35-272) IPR009003 Peptidase S1, PA clan, (44-272) IPR043504 Peptidase S1, PA clan, chymotrypsin-like fold, (76-91) IPR001314 Peptidase S1A, chymotrypsin family, (86-91) IPR018114 Serine proteases, trypsin family, histidine active site, (132-146) IPR001314 Peptidase S1A, chymotrypsin family, (221-233) IPR001314 Peptidase S1A, chymotr…	GO:0006508	GO:0004252		K01312	OG6_100031	FBGN0015316	3.4.21 Serine endopeptidases																	Der p 9
derpt16g00400	Glutathione Transferase family		429		Male-reduced	687.862	160.038	388.845	629.203	816.231			2.58352	-2.53614			0.867046	2.35902e-06	5.08497e-26	6.62592e-25	3.66868e-08	3.05456e-05	CDD: (68-142) cd03080 GST_N_Metaxin_like, (231-299) cd03193 GST_C_Metaxin;InterPro: (68-308) IPR026928 FAX/IsoI-like, (83-167) IPR036249 Thioredoxin-like superfamily, (87-180) IPR012336 Thioredoxin-like fold, (202-309) IPR036282 Glutathione S-transferase, C-terminal domain superfamily, (236-298) IPR033468 Metaxin, glutathione S-transferase domain;PANTHER: (59-350) PTHR12289 METAXIN RELATED;SFLD: …					OG6_103089	FBGN0014163					Thioredoxin-like superfamily (IPR036249); not classified
derpt31g00080	Eukaryotic translation initiation factor 4E binding		155		Adults	587.794	643.305	499.172	526.276	810.203							0.860539	0.858241	0.000272693	0.000208023	0.000263594	1	InterPro: (24-154) IPR008606 Eukaryotic translation initiation factor 4E binding;PANTHER: (26-154) PTHR12669 EUKARYOTIC TRANSLATION INITIATION FACTOR 4E-BINDING PROTEIN#	GO:0045947	GO:0008190		K07205	OG6_105200
derpt14g01220	Ribosomal protein L11, C-terminal domain superfamily		166	XP_027203249.1	Male-reduced	919.561	515.618	988.966	1270.07	809.173							0.00105481	0.092466	0.68467	0.000300766	0.0520834	0.220806	FunFam: (1-80) G3DSA:3.30.1550.10:FF:000002 60S ribosomal protein L12, (81-163) G3DSA:1.10.10.250:FF:000002 60S ribosomal protein L12;InterPro: (1-85) IPR036796 Ribosomal protein L11/L12, N-terminal domain superfamily, (1-9) IPR000911 Ribosomal protein L11/L12, (13-68) IPR020784 Ribosomal protein L11, N-terminal, (74-143) IPR020783 Ribosomal protein L11, C-terminal, (75-81) IPR036769 Ribosomal pr…	GO:0006412	GO:0003735	GO:0005840	K02870	OG6_100843	FBGN0034968
derpt01g08620	Ribosomal protein S5/S7, eukaryotic/archaeal		208	XP_027195919.1	Male-reduced	669.056	342.747	733.277	813.78	803.823							0.00388949	0.0139188	0.0963124	5.46539e-06	5.01586e-05	0.790789	FunFam: (4-207) G3DSA:1.10.455.10:FF:000003 40S ribosomal protein S5;InterPro: (3-207) IPR000235 Ribosomal protein S5/S7, (7-207) IPR036823 Ribosomal protein S7 domain superfamily, (19-207) IPR005716 Ribosomal protein S5/S7, eukaryotic/archaeal, (65-207) IPR023798 Ribosomal protein S7 domain, (73-99) IPR020606 Ribosomal protein S7, conserved site#	GO:0006412	GO:0003723;GO:0003735	GO:0015935	K02989	OG6_100920	FBGN0002590
derpt02g06290	50S ribosomal protein L18Ae/60S ribosomal protein L20 and L18a		183	XP_027204161.1	Male-reduced	922.991	457.707	862.692	989.318	801.738							0.154254	0.500117	0.0438816	0.000643986	0.010432	0.594039	FunFam: (6-76) G3DSA:3.10.20.10:FF:000002 60S ribosomal protein L18a, (78-153) G3DSA:3.10.20.10:FF:000001 60S ribosomal protein L18a;InterPro: (4-177) IPR028877 50S ribosomal protein L18Ae/60S ribosomal protein L20 and L18a, (11-135) IPR023573 Ribosomal protein 50S-L18Ae/60S-L20/60S-L18A;SUPERFAMILY: (78-152) SSF160374 RplX-like#	GO:0006412	GO:0003735	GO:0005840	K02882	OG6_101208	FBGN0010409
derpt37g00190	Cysteine protease inhibitor I31, thyropin-1	Thyropin-1	156	XP_027200779.1	F-N	939.001	716.293	1274.38	958.522	797.071							0.40145	1.62136e-05	0.039942	0.309918	0.0523918	0.00242183	InterPro: (16-155) IPR036857 Thyroglobulin type-1 superfamily, (23-35) IPR000716 Thyroglobulin type-1, (44-75) IPR000716 Thyroglobulin type-1, (91-113) IPR000716 Thyroglobulin type-1;PANTHER: (19-142) PTHR12352 SECRETED MODULAR CALCIUM-BINDING PROTEIN;SignalP_EUK: (1-20) SignalP-noTM SignalP-noTM;SignalP_GRAM_POSITIVE: (1-20) SignalP-TM SignalP-TM#					OG6_113910			Family I31: thyropin family
derpt03g04340	Insect cuticle protein		162	XP_027204357.1	Juveniles	35.1318	111.152	133.425	405.206	794.709	-10.9939	-4.04347	-4.63178			-2.71893	9.19937e-09	0.0010406	0.000281622	0.0632699	0.829803	0.0440244	InterPro: (85-148) IPR000618 Insect cuticle protein, (113-138) IPR031311 Chitin-binding type R&R consensus;PANTHER: (4-149) PTHR10380 CUTICLE PROTEIN;SignalP_EUK: (1-17) SignalP-noTM SignalP-noTM#																							CPR
derpt15g02640	unnamed protein		72		Adult males	1198.03	9235.79	436.744	53.6027	787.208	20.304	2.39281	-12.9717	263.377	31.0388	8.48542	7.92111e-75	1.12029e-07	6.24474e-58	9.03752e-257	3.08786e-102	5.27477e-37
derpt27g00300	unnamed protein		122	XP_027199690.1	Juveniles	43.7795	26.2722	94.4266	205.518	784.951	-4.17418						0.0287988	0.237094	0.934155	0.0502923	0.36004	0.466138	SignalP_EUK: (1-29) SignalP-noTM SignalP-noTM#																							CPH
derpt19g00160	unnamed protein		281	XP_027205241.1	Female-reduced	712.406	1507.41	1275.8	993.868	783.905		-2.06047	-3.48919	2.3175			0.00471047	3.58019e-07	3.34066e-19	4.41698e-09	0.000481299	0.0652019	SignalP_EUK: (1-21) SignalP-noTM SignalP-noTM#
derpt08g01390	Peptidase S1A; trypsin-like; Der p 3 allergen	Der p 3	262	XP_027202081.1	F-N	925.367	799.448	2048.19	1845	782.161	-2.14071	-2.53854					9.62391e-19	3.99824e-27	4.4738e-05	6.81856e-06	7.32343e-11	0.111135	FunFam: (24-259) G3DSA:2.40.10.10:FF:000077 Predicted protein;InterPro: (10-258) IPR009003 Peptidase S1, PA clan, (24-259) IPR043504 Peptidase S1, PA clan, chymotrypsin-like fold, (55-70) IPR001314 Peptidase S1A, chymotrypsin family, (65-70) IPR018114 Serine proteases, trypsin family, histidine active site, (110-124) IPR001314 Peptidase S1A, chymotrypsin family, (207-219) IPR001314 Peptidase S1A,…	GO:0006508	GO:0004252		K01312	OG6_100031	FBGN0051954	3.4.21 Serine endopeptidases																	Der p 3
derpt17g00050	Glutathione S-transferase GST-1; Der p 8 allergen	Der p 8	220	XP_027205212.1	F-N	764.621	678.174	1531.59	1436.79	779.5	-2.01433	-2.30739					1.73793e-09	6.81528e-13	0.00150743	0.00996527	0.000201766	0.386857	CDD: (4-85) cd03075 GST_N_Mu, (93-213) cd03209 GST_C_Mu;InterPro: (2-89) IPR004045 Glutathione S-transferase, N-terminal, (4-205) IPR040079 Glutathione transferase family, (5-85) IPR036249 Thioredoxin-like superfamily, (32-57) IPR003081 Glutathione S-transferase, Mu class, (87-204) IPR036282 Glutathione S-transferase, C-terminal domain superfamily, (88-99) IPR003081 Glutathione S-transferase, Mu …		GO:0004364		K00799	OG6_100618	FBGN0033817					GST (PTHR11571)													Der p 8
derpt05g01830	Peptidase C1A	DpPap-7	341	XP_027195324.1	Adult females	809.104	322.922	681.38	536.098	773.659							0.0361498	0.88174	0.00557367	0.611125	0.017444	0.101795	FunFam: (24-340) G3DSA:3.90.70.10:FF:000006 Cathepsin S;InterPro: (29-339) IPR038765 Papain-like cysteine peptidase superfamily, (31-338) IPR013128 Peptidase C1A, (33-92) IPR013201 Cathepsin propeptide inhibitor domain (I29), (122-339) IPR000668 Peptidase C1A, papain C-terminal, (123-338) IPR039417 Papain-like cysteine endopeptidase, (140-151) IPR000169 Cysteine peptidase, cysteine active site, (…	GO:0006508	GO:0008234		K01365	OG6_100116	FBGN0013770	3.4.22 Cysteine endopeptidases
derpt32g00400	Ribosomal protein L1, 3-layer alpha/beta-sandwich		234	XP_027205993.1	Male-reduced	848.688	387.561	808.235	918.662	771.761							0.08376	0.324947	0.000955929	4.70772e-07	2.63813e-05	0.603509	FunFam: (14-136) G3DSA:3.30.190.20:FF:000009 Ribosomal protein L10a, (82-171) G3DSA:3.40.50.790:FF:000002 Ribosomal protein, (154-231) G3DSA:3.30.190.20:FF:000006 Ribosomal protein;InterPro: (16-233) IPR023674 Ribosomal protein L1-like, (22-232) IPR028364 Ribosomal protein L1/ribosomal biogenesis protein, (82-171) IPR016095 Ribosomal protein L1, 3-layer alpha/beta-sandwich, (133-152) IPR023673 Ri…				K02865	OG6_100869	FBGN0036213
derpt06g03010	Ribosomal protein L35A superfamily, partial		70		Male-reduced	764.716	449.417	782.869	1111.24	767.942							0.00145838	0.275366	1	0.00236613	0.358349	0.0902657	InterPro: (1-69) IPR038661 Ribosomal protein L35A superfamily, (20-63) IPR009000 Translation protein, beta-barrel domain superfamily, (31-52) IPR018266 Ribosomal protein L35Ae, conserved site, (63-69) IPR001780 Ribosomal protein L35A#	GO:0006412	GO:0003735	GO:0005840	K02917	OG6_100954	FBGN0037328
derpt66g00090	ATPase, F1/V1/A1 complex, alpha/beta subunit, N- terminal domain superfamily		526	XP_027194605.1	F-N	848.598	608.474	1378.28	1351.96	757.33							3.26203e-10	3.52158e-13	0.0724491	2.32046e-05	1.74905e-07	0.470671	CDD: (57-129) cd18115 ATP-synt_F1_beta_N, (130-407) cd01133 F1-ATPase_beta_CD, (409-516) cd18110 ATP-synt_F1_beta_C;FunFam: (47-128) G3DSA:2.40.10.170:FF:000004 ATP synthase subunit beta, (129-404) G3DSA:3.40.50.300:FF:000026 ATP synthase subunit beta, (405-524) G3DSA:1.10.1140.10:FF:000001 ATP synthase subunit beta;InterPro: (53-128) IPR036121 ATPase, F1/V1/A1 complex, alpha/beta subunit, N-term…	GO:0015986;GO:0046034;GO:1902600	GO:0005524;GO:0046933	GO:0045261	K02133	OG6_100608	FBGN0010217
derpt06g02070	Cytosolic fatty acid binding protein cFABP-5	cFABP-5	143	XP_027202023.1	F-N	1156.51	636.199	1133.97	746.387	756.855							3.04044e-07	0.131388	0.18299	0.000423058	0.00614923	1.08614e-10	CDD: (11-139) cd00742 FABP;InterPro: (9-139) IPR031259 Intracellular lipid binding protein, (9-140) IPR012674 Calycin, (11-33) IPR000463 Cytosolic fatty-acid binding, (13-139) IPR000566 Lipocalin/cytosolic fatty-acid binding domain, (71-87) IPR000463 Cytosolic fatty-acid binding, (119-139) IPR000463 Cytosolic fatty-acid binding#		GO:0008289		K08754	OG6_102739	FBGN0037913
derpt03g01060	uncharacterized protein		223		Juveniles	65.6733	71.7852	504.422	557.769	753.356	-9.00347	-8.75707		-4.97313	-4.83702		2.91677e-54	2.4506e-52	4.61988e-05	1.43922e-29	1.69926e-28	0.909353	SignalP_EUK: (1-22) SignalP-noTM SignalP-noTM;SignalP_GRAM_POSITIVE: (1-29) SignalP-TM SignalP-TM#					OG6r16_507567																		CPH
derpt04g01290	Highly expressed Proline-rich protein		142		Adult males	69.2465	3688.09	386.945	11.1094	746.346	5.06379	-5.66706	-63.6662	322.392	11.2344	28.6968	0.00153467	0.000648973	4.35748e-17	1.49346e-31	3.19596e-06	1.36237e-10	PRINTS: (1-12) PR00049 Wilm's tumour protein signature, (30-44) PR00049 Wilm's tumour protein signature;SignalP_EUK: (1-26) SignalP-noTM SignalP-noTM;SignalP_GRAM_POSITIVE: (1-26) SignalP-TM SignalP-TM#																							CPH
derpt32g00760	Hyaluronan/mRNA-binding protein		458	XP_027206104.1	Male-reduced	484.667	302.083	624.246	698.342	743.46							2.35362e-11	3.1406e-09	0.664056	1.26388e-09	1.29207e-07	0.62526	InterPro: (11-403) IPR039764 RNA binding protein HABP4/SERBP1, (197-316) IPR006861 Hyaluronan/mRNA-binding protein#		GO:0003723		K13199		FBGN0046214
derpt06g04870	60S ribosomal protein L23a/L25		208	XP_027204056.1	Male-reduced	813.856	410.181	786.297	912.504	741.881							0.0181903	0.217233	0.0298499	5.86451e-06	0.000932362	0.40727	FunFam: (87-207) G3DSA:3.30.70.330:FF:000035 60S ribosomal protein L23a;InterPro: (66-207) IPR013025 Ribosomal protein L25/L23, (68-118) IPR005633 Ribosomal protein L23/L25, N-terminal, (88-207) IPR012677 Nucleotide-binding alpha-beta plait domain superfamily, (125-200) IPR012678 Ribosomal protein L23/L15e core domain superfamily, (131-207) IPR019985 Ribosomal protein L23, (185-200) IPR001014 Rib…	GO:0006412	GO:0003735;GO:0019843	GO:0005840	K02893	OG6_100365	FBGN0026372
derpt06g04000	Ubiquitin-conjugating enzyme/RWD-like		148		Adult males	678.144	1258.15	643.863	655.913	737.549			-3.13334	3.0175	2.8833		0.780864	0.517058	1.31302e-23	5.82988e-22	3.58048e-20	0.806792	FunFam: (1-147) G3DSA:3.10.110.10:FF:000101 Ubiquitin-conjugating enzyme E2 D2;InterPro: (1-147) IPR000608 Ubiquitin-conjugating enzyme E2, IPR016135 Ubiquitin-conjugating enzyme/RWD-like, (74-89) IPR023313 Ubiquitin-conjugating enzyme, active site;PANTHER: (31-135) PTHR24068 Ubiquitin-conjugating enzyme E2;SMART: (4-147) SM00212 ubc_7#				K06689	OG6_100671	FBGN0011217
derpt03g02960	Insect cuticle protein		132	XP_027204306.1	Female-reduced	217.957	583.536	434.286	424.717	736.338	-2.09392	-2.28153	-4.36352	2.0839			4.54308e-12	1.25342e-14	1.43823e-44	9.00809e-12	2.78096e-09	0.575527	InterPro: (52-101) IPR029070 Chitinase insertion domain superfamily, (53-119) IPR000618 Insect cuticle protein;PANTHER: (5-126) PTHR10380 CUTICLE PROTEIN;SignalP_EUK: (1-19) SignalP-noTM SignalP-noTM#					OG6_101461	FBGN0250833																	CPR
derpt24g00150	Insect cuticle protein		130	XP_027200856.1	Female-reduced	521.535	1336	999.979	1039	735.486	-2.14276	-2.18259	-4.13096				0.000137497	9.60779e-05	4.34065e-13	0.00174344	0.00294544	0.9598	InterPro: (45-112) IPR000618 Insect cuticle protein;PANTHER: (36-117) PTHR10380 CUTICLE PROTEIN#					OG6_101461																		CPR
derpt32g00840	Ribosomal protein L34e, conserved site		123	XP_027195255.1	Male-reduced	1098.95	574.172	974.508	1296.58	735.191							0.0670781	0.918775	0.357309	0.00661711	0.382744	0.149235	InterPro: (1-13) IPR008195 Ribosomal protein L34Ae, (15-28) IPR018065 Ribosomal protein L34e, conserved site, (26-111) IPR008195 Ribosomal protein L34Ae#	GO:0006412	GO:0003735	GO:0005840	K02915	OG6_100855	FBGN0037686
derpt01g02960	Serine/arginine-rich splicing factor SRSF4-like, RNA recognition motif 1		340	XP_027199249.1	Juveniles	465.088	488.87	654.249	880.864	728.739	-2.02821						6.74846e-11	1.84816e-05	1.34596e-07	0.297218	0.4767	0.0730332	CDD: (5-72) cd12337 RRM1_SRSF4_like;FunFam: (2-111) G3DSA:3.30.70.330:FF:000420 serine-arginine protein 55 isoform X1, (117-190) G3DSA:3.30.70.330:FF:000028 Putative serine/arginine-rich splicing factor 4;InterPro: (1-112) IPR012677 Nucleotide-binding alpha-beta plait domain superfamily, (3-104) IPR035979 RNA-binding domain superfamily, (4-74) IPR000504 RNA recognition motif domain, (111-205) IPR…		GO:0003676;GO:0003723		K12893	OG6_101955	FBGN0004587														B52
derpt01g09700	Ribosomal protein L13e		215	XP_027204745.1	Male-reduced	1032.05	502.589	1004.92	1213.32	724.984							0.017926	0.28302	0.035102	7.68747e-06	0.00208985	0.329372	FunFam: (168-214) G3DSA:1.20.5.110:FF:000003 60S ribosomal protein L13;InterPro: (1-209) IPR001380 Ribosomal protein L13e#	GO:0006412	GO:0003735	GO:0005840	K02873	OG6_100961	FBGN0011272
derpt06g03870	small heat shock protein-like sHsp-2	sHsp-2	158	XP_027195551.1	F-N	945.923	569.562	1847.67	1046.13	723.509		-2.2429			-2.21332		0.191796	6.11845e-11	0.929685	0.274255	2.49507e-10	1.68911e-06	CDD: (43-124) cd06526 metazoan_ACD;InterPro: (10-157) IPR001436 Alpha crystallin/Small heat shock protein, animal type, (22-157) IPR008978 HSP20-like chaperone, (32-140) IPR002068 Alpha crystallin/Hsp20 domain#				K09542	OG6_112259	FBGN0011296
derpt47g00330	Myosin light chain; Der p 26 allergen	Der p 26	161	XP_027205169.1	Female-reduced	1069.5	2746.89	2570.88	2808.21	723.334	-2.81039	-2.73153	-4.36244				1.52203e-14	1.02479e-13	2.31566e-28	0.00227955	0.00134585	0.901658	FunFam: (3-151) G3DSA:1.10.238.10:FF:000001 Calmodulin 1;InterPro: (6-148) IPR011992 EF-hand domain pair, (7-42) IPR002048 EF-hand domain;PANTHER: (8-157) PTHR23048 MYOSIN LIGHT CHAIN 1, 3#		GO:0005509			OG6_113380	FBGN0002772																		Der p 26	myosin light chain
derpt07g01760	cytochrome c oxidase subunit 6A2, mitochondrial-like		112	XP_027206094.1	Juveniles	543.312	664.219	1163.8	1438.53	719.829	-2.83991	-2.4532	-2.04363				2.46443e-35	3.62478e-26	2.89592e-17	0.000233678	0.0636636	0.17223	FunFam: (19-107) G3DSA:4.10.95.10:FF:000001 Cytochrome c oxidase subunit 6A, mitochondrial;InterPro: (3-14) IPR001349 Cytochrome c oxidase, subunit VIa, (24-31) IPR036418 Cytochrome c oxidase, subunit VIa superfamily, (99-107) IPR001349 Cytochrome c oxidase, subunit VIa#			GO:0005743;GO:0005751	K02266	OG6_102857	FBGN0034877
derpt01g09850	unnamed protein		143	XP_027204716.1	F-N	567.717	423.594	713.008	632.117	716.033							0.047942	4.66847e-05	0.0127051	0.710014	0.198201	0.0937871
derpt02g03400	Glycine/Histidine-rich protein	GHRP-1	133	XP_027196333.1	Adults	548.041	544.292	393.384	325.07	708.703				2.57413	2.02437		0.0154158	0.288063	0.00539387	1.75794e-07	0.000173263	0.303119										Antimicrobial peptide-related
derpt37g00110	unnamed protein		239		Adult males	389.22	3192.81	169.289	18.5513	705.46	18.9556		-13.8488	262.512	27.4902	9.54929	2.58481e-54	0.000379314	2.21259e-45	3.61017e-194	3.98262e-71	3.10119e-31
derpt03g04490	FKBP-type peptidyl-prolyl cis-trans isomerase		415		Adult females	898.787	158.118	341.813	352.855	704.034	2.36691	2.2807	3.38656				7.98079e-11	6.11967e-10	1.84838e-20	0.013233	0.00695463	0.867794	FunFam: (305-414) G3DSA:3.10.50.40:FF:000006 Peptidyl-prolyl cis-trans isomerase;InterPro: (2-94) IPR041232 Nucleoplasmin-like domain, (299-413) IPR046357 Peptidyl-prolyl cis-trans isomerase domain superfamily, (322-327) IPR001179 FKBP-type peptidyl-prolyl cis-trans isomerase domain;PANTHER: (46-413) PTHR43811 FKBP-TYPE PEPTIDYL-PROLYL CIS-TRANS ISOMERASE FKPA;SUPERFAMILY: (276-413) SSF54534 FKBP…		GO:0003755		K14826	OG6_104296
derpt05g03390	Nuclear protein; Phospho_p8 domain-containing protein		88	XP_027200632.1	Adult females	1036.91	415.624	632.163	637.141	703.173							0.0172596	0.0383631	0.0103062	0.906747	0.741377	0.851061	InterPro: (10-75) IPR018792 Nuclear protein 1-like#				K15626	OG6_109641	FBGN0032400									NUPR1, COM1; nuclear protein 1
derpt04g06820	unnamed protein		130	XP_027203409.1	Juveniles	28.9123	69.4513	59.1719	267.051	701.346	-8.96691		-3.61943	-2.47744		-4.0424	2.71654e-08	0.0533384	0.00133934	0.0366319	0.324586	0.00167913	SignalP_GRAM_NEGATIVE: (1-20) SignalP-noTM SignalP-noTM;SignalP_GRAM_POSITIVE: (1-22) SignalP-TM SignalP-TM#																							CPH
derpt02g00890	Phosphatidylethanolamine-binding protein, eukaryotic		237	XP_027203474.1	F-N	567.598	454.691	770.545	666.789	696.422							0.00808488	2.5387e-07	0.00137766	0.688262	0.0999407	0.038323	FunFam: (49-235) G3DSA:3.90.280.10:FF:000006 protein D3;InterPro: (25-236) IPR036610 PEBP-like superfamily, (56-221) IPR035810 Phosphatidylethanolamine-binding protein, eukaryotic, (95-217) IPR008914 Phosphatidylethanolamine-binding protein#				K06910	OG6_101885	FBGN0032453
derpt01g04190	Acetyl-CoA synthetase-like		788	XP_027199424.1	Adult females	1273.87	292.294	424	315.744	694.925	3.74377	2.60296	2.63388				2.23064e-30	1.95889e-16	5.13471e-17	0.00499547	0.954586	0.00660001	InterPro: (145-641) IPR042099 ANL, N-terminal domain, (194-649) IPR000873 AMP-dependent synthetase/ligase domain, (346-357) IPR020845 AMP-binding, conserved site;PANTHER: (141-780) PTHR43272 LONG-CHAIN-FATTY-ACID--COA LIGASE;SUPERFAMILY: (150-784) SSF56801 Acetyl-CoA synthetase-like#				K01897	OG6_100746	FBGN0263120
derpt48g00130	Peptidase S1A; chymotrypsin-like; Der p 6 allergen	Der p 6	282	XP_027202682.1	F-N	870.209	763.407	1470.12	1359.75	694.872							1.78978e-14	2.89018e-22	5.73659e-08	0.0479964	6.17093e-05	0.0962849	FunFam: (45-280) G3DSA:2.40.10.10:FF:000047 Trypsin eta;InterPro: (48-280) IPR043504 Peptidase S1, PA clan, chymotrypsin-like fold, (49-279) IPR009003 Peptidase S1, PA clan, (81-96) IPR001314 Peptidase S1A, chymotrypsin family, (91-96) IPR018114 Serine proteases, trypsin family, histidine active site, (137-151) IPR001314 Peptidase S1A, chymotrypsin family, (227-239) IPR001314 Peptidase S1A, chymo…	GO:0006508	GO:0004252		K01312	OG6_102216	FBGN0051954	3.4.21 Serine endopeptidases																	Der p 6
derpt02g04130	Ribosomal protein S13-like, H2TH		154	XP_027193958.1	Male-reduced	1005.54	509.588	959.8	1135.32	689.109							0.117682	0.475284	0.175348	0.00386928	0.052948	0.538334	FunFam: (1-80) G3DSA:1.10.8.50:FF:000002 40S ribosomal protein S18, (92-143) G3DSA:4.10.910.10:FF:000002 40S ribosomal protein S18;InterPro: (5-153) IPR001892 Ribosomal protein S13, (13-152) IPR010979 Ribosomal protein S13-like, H2TH, (92-143) IPR027437 30s ribosomal protein S13, C-terminal, (121-134) IPR018269 Ribosomal protein S13, conserved site;PANTHER: (4-152) PTHR10871 30S RIBOSOMAL PROTEIN…	GO:0006412	GO:0003676;GO:0003723;GO:0003735	GO:0005840	K02964	OG6_100333	FBGN0010411
derpt18g01080	Protein transport protein SecG/Sec61-beta/Sbh		102		Male-reduced	666.819	453.445	601.052	640.147	687.107							0.752405	0.73808	0.1412	0.3188	0.359201	0.996397	InterPro: (5-10) IPR030671 Protein transport Sec61-beta/Sbh, (58-95) IPR016482 Protein transport protein SecG/Sec61-beta/Sbh#	GO:0006886		GO:0005784	K09481	OG6_103007	FBGN0010638
derpt04g00580	Ribosomal protein L22/L17, eukaryotic/archaeal		187	XP_027193666.1	Male-reduced	813.372	392.434	741.263	882.148	686.073							0.1724	0.713516	0.043075	0.000783138	0.0257104	0.450538	FunFam: (1-186) G3DSA:3.90.470.10:FF:000003 60S ribosomal protein L17;InterPro: (1-179) IPR005721 Ribosomal protein L22/L17, eukaryotic/archaeal, (1-186) IPR036394 Ribosomal protein L22/L17 superfamily, (15-151) IPR001063 Ribosomal protein L22/L17, (127-151) IPR018260 Ribosomal protein L22/L17, conserved site#	GO:0006412	GO:0003735	GO:0005840;GO:0015934	K02880	OG6_100758	FBGN0029897
derpt04g93955	hypothetical protein		92		Adult males	209.307	1911.53	87.3458	10.1734	685.583	18.2684	2.0691	-15.4185	281.671	31.9025	8.82913	5.46359e-40	0.000714488	3.16099e-40	7.82459e-150	3.5332e-63	6.66746e-22
derpt13g01600	Ribosomal protein P2		114	XP_027196120.1	Juveniles	865.937	580.235	1070.3	1569.23	684.912							1.27907e-08	0.00375519	0.329484	7.68747e-06	0.104141	0.0200005	FunFam: (1-59) G3DSA:1.10.10.1410:FF:000002 60S acidic ribosomal protein P2;InterPro: (1-113) IPR044076 Ribosomal protein P2, (1-59) IPR038716 Ribosomal protein P1/P2, N-terminal domain, (2-113) IPR027534 Ribosomal protein L12/P1/P2 family;Pfam: (17-112) PF00428 60s Acidic ribosomal protein#	GO:0002182;GO:0006414	GO:0003735	GO:0005840;GO:0022625	K02943	OG6_100883	FBGN0003274
derpt06g01470	Ribosomal protein L26/L24, eukaryotic/archaeal		149	XP_027194456.1	Male-reduced	858.31	444.763	790.526	1023.7	683.092							0.0305085	0.663134	0.235595	0.000890208	0.139554	0.161566	FunFam: (1-146) G3DSA:2.30.30.30:FF:000009 60S ribosomal protein L26;InterPro: (2-147) IPR014722 Ribosomal protein L2, domain 2, (3-140) IPR005756 Ribosomal protein L26/L24, eukaryotic/archaeal, (9-127) IPR008991 Translation protein SH3-like domain superfamily, (53-107) IPR041988 Ribosomal protein L26/L24, KOW domain, (53-71) IPR005825 Ribosomal protein L24/L26, conserved site, (77-84) IPR005824 …	GO:0006412	GO:0003723;GO:0003735	GO:0005840;GO:0015934	K02898	OG6_100790	FBGN0036825
derpt20g00270	uncharacterized highly expressed protein		197		Adult males	483.27	4210.85	223.299	17.3223	682.027	24.498		-14.4058	352.913	26.9011	13.1189	4.09229e-35	0.0201236	2.08447e-25	1.16142e-116	6.56819e-38	3.54404e-22
derpt08g00370	Ribosomal protein S9, conserved site		148	XP_027204557.1	Male-reduced	882.729	441.075	856.134	1064.41	680.724							0.0114957	0.324348	0.0831664	2.11365e-05	0.00914737	0.231725	FunFam: (1-147) G3DSA:3.30.230.10:FF:000184 40S ribosomal protein S16;InterPro: (3-147) IPR014721 Ribosomal protein S5 domain 2-type fold, subgroup, (9-15) IPR000754 Ribosomal protein S9, (11-147) IPR020568 Ribosomal protein S5 domain 2-type fold, (75-93) IPR020574 Ribosomal protein S9, conserved site#	GO:0006412	GO:0003735	GO:0005840	K02960	OG6_100841	FBGN0034743
derpt27g00270	Heat shock protein 70-like Hsp70-3; Der p 28 allergen-like2; partial	Der p 28-like2p	514		Adult females	632.93	310.136	505.241	418.814	678.027							0.0112448	0.575977	0.119616	0.421165	0.437768	0.105728	CDD: (6-381) cd10233 HSPA1-2_6-8-like_NBD;FunFam: (7-192) G3DSA:3.30.420.40:FF:000026 Heat shock protein 70, (68-122) G3DSA:3.30.30.30:FF:000001 heat shock 70 kDa protein-like, (193-250) G3DSA:3.30.420.40:FF:000172 Heat shock 70 kDa protein, (229-312) G3DSA:3.90.640.10:FF:000134 Heat shock cognate 71 kDa protein, (300-360) G3DSA:3.30.420.40:FF:000135 Heat shock cognate 71 kDa protein, (385-513) G…		GO:0005524;GO:0140662		K03283	OG6_100083	FBGN0266599																		Der p 28 isoallergen
derpt36g00004668	hypothetical protein		88		Adult males	342.744	3124.51	159.456	7.21507	672.683	35.6894		-14.1568	505.248	25.6966	19.6621	5.96422e-17	0.187483	3.25821e-10	3.20384e-49	2.59983e-14	2.92251e-11
derpt34g00260	elongation factor 2		845	XP_027195393.1	F-N	728.197	257.915	705.778	591.558	670.998							0.235561	0.349279	3.52109e-07	0.000279816	2.16489e-09	0.0557028	CDD: (20-236) cd01885 EF2, (380-474) cd03700 EF2_snRNP_like_II, (489-560) cd16261 EF2_snRNP_III, (560-732) cd01681 aeEF2_snRNP_like_IV, (728-807) cd04096 eEF2_snRNP_like_C;FunFam: (3-243) G3DSA:3.40.50.300:FF:000058 Translation elongation factor 2, (228-330) G3DSA:3.90.1430.10:FF:000003 Elongation factor 2, (347-486) G3DSA:2.40.30.10:FF:000010 Translation elongation factor 2, (488-564) G3DSA:3.30…		GO:0003924;GO:0005525		K03234	OG6_100212	FBGN0000559
derpt06g00800	Ribosomal protein L5 eukaryotic/L18 archaeal, C- terminal		301		Male-reduced	755.792	367.588	749.723	825.945	670.419							0.0696624	0.15153	0.0137204	1.92189e-05	0.000133166	0.812235	CDD: (32-172) cd00432 Ribosomal_L18_L5e;FunFam: (2-297) G3DSA:3.30.420.100:FF:000002 60S ribosomal protein L5;InterPro: (3-294) IPR005485 Ribosomal protein L5 eukaryotic/L18 archaeal, (237-294) IPR025607 Ribosomal protein L5 eukaryotic, C-terminal;SUPERFAMILY: (12-252) SSF53137 Translational machinery components#	GO:0006412	GO:0003735;GO:0008097	GO:0005840	K02932	OG6_100789	FBGN0064225
derpt07g03780	GH18_chitinase-like and ChtBD2 domain-containing protein; Der p 15 allergen	Der p 15_1	559	XP_027200159.1	F-N	766.406	636.217	1720.26	1419.93	670.073		-2.57562					2.1128e-13	6.68981e-24	0.00135761	0.000108597	2.35506e-11	0.0194088	FunFam: (281-352) G3DSA:3.10.50.10:FF:000001 Chitinase 3-like 1;InterPro: (32-425) IPR017853 Glycoside hydrolase superfamily, (33-381) IPR011583 Chitinase II, (33-404) IPR001223 Glycoside hydrolase family 18, catalytic domain, (152-160) IPR001579 Glycosyl hydrolases family 18 (GH18) active site, (281-352) IPR029070 Chitinase insertion domain superfamily, (502-556) IPR036508 Chitin binding domain …	GO:0005975	GO:0004553;GO:0008061	GO:0005576	K01183	OG6_150747	FBGN0034580							3.2.1.14 chitinase									Chitinase		Der p 15-1
derpt01g09000	Sodium/potassium-transporting ATPase subunit beta superfamily		313	XP_027195884.1	Juveniles	900.04	759.114	1937.31	2248.3	666.682	-2.68401	-2.46769					1.03325e-62	4.18756e-52	3.51523e-08	1.9e-28	9.78213e-22	0.285545	FunFam: (10-310) G3DSA:2.60.40.1660:FF:000004 sodium/potassium-transporting ATPase subunit beta-2;InterPro: (8-311) IPR038702 Sodium/potassium-transporting ATPase subunit beta superfamily, (11-310) IPR000402 Sodium/potassium-transporting ATPase subunit beta#	GO:0006813;GO:0006814		GO:0005890	K01540	OG6_104632	FBGN0032946																			sodium/potassium-transporting ATPase subunit beta
derpt08g03410	Der p 5 allergen	Der p 5	133	XP_027199623.1	F-N	1182.3	732.124	2054.37	1548.34	666.339							0.00315989	1.46949e-09	0.950007	0.00622734	5.01919e-09	0.00823446	InterPro: (20-131) IPR020306 Mite allergen, group 5/21, (33-132) IPR038455 Mite allergen, group 5/21 superfamily;SignalP_EUK: (1-19) SignalP-noTM SignalP-noTM#																								Der p 5
derpt08g03400	Der p 21 allergen	Der p 21	141	XP_027199621.1	F-N	1338.14	764.355	2652.12	1815.59	665.309		-2.2739			-2.45492		0.00464726	2.95522e-10	0.599335	0.000976501	9.74868e-12	0.00264827	InterPro: (20-137) IPR020306 Mite allergen, group 5/21, (37-137) IPR038455 Mite allergen, group 5/21 superfamily;SignalP_EUK: (1-19) SignalP-TM SignalP-TM#																								Der p 21
derpt28g00240	microtubule-associated protein Jupiter isoform X5 microtubule-associated protein Jupiter-like isoform X1 uncharacterized protein LOC108380431, partial uncharacterized protein LOC113791781 isoform X2		220	XP_027197408.1	Juveniles	74.4309	77.9281	240.361	333.766	665.226	-4.77694	-3.69641		-2.76527	-2.13977		1.02749e-30	1.2453e-21	8.62877e-05	1.6698e-13	7.59515e-08	0.131353	InterPro: (1-219) IPR033335 Microtubule-associated protein Jupiter#
derpt01g08680	High mobility group box domain superfamily		351	XP_027195854.1	Juveniles	214.502	171.041	364.857	559.328	663.236	-2.8004			-2.12309			1.89536e-44	3.60389e-19	0.000260052	3.06626e-24	5.07714e-07	6.5553e-06	CDD: (187-246) cd22005 HMG-box_AtHMGB1-like;InterPro: (97-180) IPR036910 High mobility group box domain superfamily, (108-179) IPR009071 High mobility group box domain, (257-274) IPR036910 High mobility group box domain superfamily;PANTHER: (181-319) PTHR48112 HIGH MOBILITY GROUP PROTEIN DSP1;PRINTS: (139-161) PR00886 High mobility group (HMG1/HMG2) protein signature, (219-258) PR00886 High mobil…					OG6_126549
derpt04g00690	Ribosomal protein S19 conserved site		152	XP_027193676.1	Male-reduced	1140.18	633.095	1083.63	1411.99	661.887							0.00582336	0.452844	0.548651	0.000958955	0.221571	0.102621	FunFam: (8-151) G3DSA:3.30.860.10:FF:000002 40S ribosomal protein S15;InterPro: (5-151) IPR002222 Ribosomal protein S19/S15, (7-151) IPR023575 Ribosomal protein S19/S15, superfamily, (18-151) IPR005713 Ribosomal protein S19A/S15e, (104-128) IPR020934 Ribosomal protein S15/S19, conserved site#	GO:0006412	GO:0003723;GO:0003735	GO:0005840;GO:0015935	K02958	OG6_100373	FBGN0034138
derpt03g03270	Ribosomal protein L18e, conserved site		265	XP_027204293.1	Male-reduced	661.339	391.309	691.403	885.146	659.76							0.00265655	0.147001	0.979997	0.00368868	0.194263	0.232188	FunFam: (77-264) G3DSA:3.100.10.10:FF:000001 60S ribosomal protein L18;InterPro: (77-263) IPR000039 Ribosomal protein L18e, (78-264) IPR021131 Ribosomal protein L18e/L15P, (95-216) IPR036227 Ribosomal L18e/L15P superfamily, (125-142) IPR021132 Ribosomal protein L18/L18-A/B/e, conserved site#	GO:0006412	GO:0003735	GO:0005840	K02883	OG6_100803	FBGN0035753
derpt04g94575	hypothetical protein		68		Female-reduced	560.141	1268.65	909.549	864.552	658.84			-3.80181	2.29147	2.04107		0.000192028	4.14134e-06	4.758e-24	9.09906e-10	2.28102e-07	0.540061	SignalP_EUK: (1-16) SignalP-noTM SignalP-noTM;SignalP_GRAM_POSITIVE: (1-26) SignalP-TM SignalP-TM#																							CPH
derpt03g02810	unnamed protein		80	XP_027204320.1	Juveniles	671.831	657.494	1090.28	1356.36	658.302	-2.16481						8.95084e-18	8.20747e-12	4.73447e-08	0.00445931	0.268878	0.18376						OG6r16_506414
derpt48g00180	glycine/tyrosine-rich protein		237	XP_027202693.1	Juveniles	13.6265	21.0714	58.1108	201.611	652.496	-14.1081	-4.53228	-2.36813	-5.9575		-3.11281	1.62334e-10	0.000348845	0.0457939	3.53473e-05	0.197114	0.0188892	SignalP_EUK: (1-16) SignalP-noTM SignalP-noTM#					OG6r16_100584																		CPH
derpt03g00680	Ribosomal protein L36e domain superfamily		108	XP_027197016.1	Male-reduced	1014.9	519.396	905.69	1170.77	651.556							0.0149342	0.856032	0.0825743	3.22183e-05	0.0823643	0.0548254	FunFam: (1-104) G3DSA:1.10.10.1760:FF:000001 60S ribosomal protein L36;InterPro: (1-106) IPR000509 Ribosomal protein L36e, IPR038097 Ribosomal protein L36e domain superfamily#	GO:0006412	GO:0003735	GO:0005840	K02920	OG6_101322	FBGN0002579
derpt10g0600475	hypothetical protein		158		Adult females	844.241	36.1018	46.362	25.2492	651.138	25.3121	13.4945	12.0151				3.13208e-11	1.13389e-07	3.50577e-07	0.186485	0.878573	0.331897
derpt06g03860	small heat shock protein-like sHsp-1	sHsp-1	154		F-N	874.81	388.099	1755.17	837.339	650.714		-2.30034			-3.13151	2.23587	0.836818	4.28388e-13	0.00905342	0.00664598	2.06267e-23	1.7119e-11	CDD: (54-131) cd06526 metazoan_ACD;InterPro: (37-153) IPR008978 HSP20-like chaperone, (40-147) IPR002068 Alpha crystallin/Hsp20 domain, (72-152) IPR001436 Alpha crystallin/Small heat shock protein, animal type#				K09542	OG6_112259	FBGN0011296
derpt05g03920	Inosine monophosphate dehydrogenase, IMPDH	IMPDH	520	XP_027203239.1	F-N	662.6	433.122	838.413	686.948	650.058							0.445639	0.00509421	0.690211	0.772714	0.0328416	0.0982762	CDD: (117-231) cd04601 CBS_pair_IMPDH;FunFam: (19-519) G3DSA:3.20.20.70:FF:000007 Chromosome 19 SCAF14664, whole genome shotgun sequence;InterPro: (15-519) IPR005990 Inosine-5'-monophosphate dehydrogenase, (19-519) IPR013785 Aldolase-type TIM barrel, (31-509) IPR001093 IMP dehydrogenase/GMP reductase, (116-175) IPR000644 CBS domain, (229-239) IPR000644 CBS domain, (323-335) IPR015875 IMP dehydrog…	GO:0006164	GO:0003824;GO:0003938;GO:0016491		K00088	OG6_100534	FBGN0003204					IMP dehydrogenase [EC:1.1.1.205]
derpt07g01910	Snf7 family		211	XP_027206076.1	Adults	575.787	609.628	518.773	496.38	645.237							0.505918	0.801057	1.42184e-08	2.48022e-10	1.98925e-07	0.451253	InterPro: (12-21) IPR005024 Snf7 family#	GO:0007034			K12194	OG6_100985	FBGN0086656
derpt06g01480	Ribosomal protein L13, eukaryotic/archaeal		206	XP_027194455.1	Male-reduced	805.199	442.426	803.371	960.683	644.921							0.00958058	0.173769	0.391727	0.000655666	0.0361283	0.362196	FunFam: (4-151) G3DSA:3.90.1180.10:FF:000002 60S ribosomal protein L16, (152-203) G3DSA:6.10.250.3250:FF:000001 60S ribosomal protein L13a;InterPro: (4-151) IPR036899 Ribosomal protein L13 superfamily, (4-181) IPR005822 Ribosomal protein L13, (10-151) IPR005755 Ribosomal protein L13, eukaryotic/archaeal#	GO:0006412	GO:0003735	GO:0005840;GO:0015934	K02872	OG6_100793	FBGN0037351
derpt06g03340	unnamed protein		156		Adult males	635.758	5175.67	241.976	29.1286	634.507	19.6994	2.27335	-13.7765	271.388	31.3188	8.66534	7.53608e-53	3.21953e-05	9.19523e-43	3.14929e-186	1.50127e-72	3.35492e-27
derpt07g02140	unnamed protein		90	XP_027206129.1	Adult females	1534.83	402.008	494.122	470.14	633.305	3.02731	2.71256	2.26959				9.27879e-19	2.28776e-15	7.01101e-11	0.0393762	0.253044	0.539181
derpt39g00990	hypothetical protein		65		Female-reduced	413.729	1078.3	1349.79	943.413	632.504	-2.44248	-3.72624	-4.37853				2.99243e-16	2.07003e-33	1.53267e-42	1.96688e-07	0.227898	0.000549725	SignalP_EUK: (1-25) SignalP-noTM SignalP-noTM#																							CPH
derpt07g00860	Endolytic peptidoglycan transglycosylase-like		113	XP_027205980.1	F-N	523.222	471.803	765.804	567.285	630.483							0.322775	0.00060255	0.00902168	0.16379	0.545058	0.0423644	CDD: (22-109) cd22268 DPBB_RlpA-like;InterPro: (21-111) IPR036908 RlpA-like domain superfamily, (23-107) IPR009009 RlpA-like protein, double-psi beta-barrel domain, (24-108) IPR012997 Rare lipoprotein A;PANTHER: (14-109) PTHR34183 -;SignalP_EUK: (1-21) SignalP-noTM SignalP-noTM;SignalP_GRAM_POSITIVE: (1-19) SignalP-TM SignalP-TM#				K03642	OG6_110504																					Lysis of bacterial cell wall
derpt09g00200	Ribosomal protein L7Ae/L30e/S12e/Gadd45		129	XP_027201946.1	Male-reduced	898.078	468.087	848.159	1085.24	628.665							0.0160521	0.503594	0.24476	0.000393371	0.0895157	0.16433	FunFam: (1-124) G3DSA:3.30.1330.30:FF:000019 40S ribosomal protein S12;InterPro: (1-124) IPR029064 50S ribosomal protein L30e-like, (10-103) IPR004038 Ribosomal protein L7Ae/L30e/S12e/Gadd45, (10-44) IPR000530 Ribosomal protein S12e, (69-90) IPR000530 Ribosomal protein S12e, (94-107) IPR000530 Ribosomal protein S12e;PANTHER: (2-123) PTHR11843 40S ribosomal protein S12#	GO:0006412	GO:0003735	GO:0005840	K02951	OG6_101261	FBGN0286213
derpt01g292140	hypothetical protein		235	XP_027199373.1	Adult females	1242.86	52.0626	73.6631	32.6674	624.859	26.4159	11.8567	11.832				6.61853e-09	1.49066e-05	1.323e-05	0.221542	1	0.278695	SignalP_GRAM_NEGATIVE: (1-22) SignalP-noTM SignalP-noTM;SignalP_GRAM_POSITIVE: (1-22) SignalP-TM SignalP-TM#
derpt01g01210	Histone H2A conserved site		125		Adult females	441.051	113.064	76.3123	57.0634	622.133	7.0964	4.94844	2.2894	3.09968	2.16146		3.45861e-28	3.38e-19	3.88786e-06	6.48408e-10	4.86255e-05	0.105675	FunFam: (2-124) G3DSA:1.10.20.10:FF:000020 Histone H2A;InterPro: (2-124) IPR009072 Histone-fold, (3-71) IPR002119 Histone H2A, (9-88) IPR007125 Histone H2A/H2B/H3, (21-27) IPR032458 Histone H2A conserved site, (85-122) IPR002119 Histone H2A, (91-124) IPR032454 Histone H2A, C-terminal domain#		GO:0003677;GO:0030527;GO:0046982	GO:0000786	K11251	OG6_100077	FBGN0053850
derpt21g00940	ATP-dependent RNA helicase DEAD-box, conserved site		399	XP_027196722.1	Adult females	549.985	245.323	482.32	447.672	621.049							0.233108	0.948533	0.00468056	0.16218	0.00703851	0.301887	CDD: (237-367) cd18787 SF2_C_DEAD;FunFam: (12-231) G3DSA:3.40.50.300:FF:000089 Eukaryotic initiation factor 4A-II, (232-396) G3DSA:3.40.50.300:FF:000031 Eukaryotic initiation factor 4A-III;InterPro: (13-92) IPR027417 P-loop containing nucleoside triphosphate hydrolase, (24-52) IPR014014 RNA helicase, DEAD-box type, Q motif, (26-226) IPR044728 ATP-dependent RNA helicase eIF4A, DEAD-box helicase do…		GO:0003676;GO:0003724;GO:0005524		K03257	OG6_101294	FBGN0001942
derpt02g01930	Glutathione peroxidase, GPx2	GPx2	231		F-N	596.176	503.514	873.447	874.227	618.183							2.65109e-16	1.5165e-20	1.32407e-09	0.0640222	0.00348061	0.409906	FunFam: (66-230) G3DSA:3.40.30.10:FF:000025 Glutathione peroxidase;InterPro: (74-230) IPR036249 Thioredoxin-like superfamily, (95-110) IPR029759 Glutathione peroxidase active site#	GO:0006979	GO:0004602		K05361	OG6_100297	FBGN0035438					Glutathione peroxidase (GO:0004602)
derpt12g00040	unnamed protein		124	XP_027194775.1	Juveniles	472.415	430.164	768.508	887.604	617.452	-2.01741						4.10251e-26	1.47767e-20	1.61638e-09	2.24655e-05	0.00324617	0.370876	SignalP_GRAM_POSITIVE: (1-27) SignalP-TM SignalP-TM#
derpt20g00230	unnamed protein		181	XP_027201835.1	Adult males	350.511	3272.95	164.092	15.8248	617.428	19.8736		-15.7143	312.301	29.0102	10.7652	2.64753e-46	0.00407443	1.9679e-41	5.01061e-170	4.04304e-61	1.46734e-28
derpt08g01680	Chitin binding Peritrophin-A domain-containing protein; three chitin binding domains	PMP-9	272	XP_027194283.1	Juveniles	31.6086	27.1692	46.6713	115.3	614.011	-3.44335						0.0415482	0.463626	0.57371	0.194458	0.910135	0.317647	InterPro: (31-91) IPR002557 Chitin binding domain, (32-91) IPR036508 Chitin binding domain superfamily, (101-222) IPR036508 Chitin binding domain superfamily, (103-217) IPR002557 Chitin binding domain;PANTHER: (104-249) PTHR23301 CHITIN BINDING PERITROPHIN-A;SignalP_EUK: (1-24) SignalP-noTM SignalP-noTM#		GO:0008061	GO:0005576		OG6_126305	FBGN0026077																	CPAP
derpt08g03350	uncharacterized protein		199	XP_027199620.1	Juveniles	16.3567	19.3663	50.3126	123.083	613.006	-6.87768	-3.22937		-3.47819			0.00038331	0.0347524	0.233366	0.0339727	0.487784	0.27933	SignalP_GRAM_NEGATIVE: (1-26) SignalP-noTM SignalP-noTM;SignalP_GRAM_POSITIVE: (1-26) SignalP-TM SignalP-TM#					OG6r16_100584																		CPH
derpt04g93885	glycine/tyrosine-rich protein		60		Adult males	337.468	1014.38	546.812	510.256	609.368			-5.02438	3.09714	2.73171		0.00102673	3.06604e-05	6.50057e-30	4.35541e-15	5.17627e-12	0.537322	SignalP_EUK: (1-19) SignalP-noTM SignalP-noTM;SignalP_GRAM_POSITIVE: (1-29) SignalP-TM SignalP-TM#																							CPH
derpt19g00027	hypothetical protein		87		Adult males	617.659	4590.74	246.23	25.5117	605.431	21.6133	2.16711	-12.5181	270.558	27.1281	9.97334	3.41162e-46	0.000369478	1.99321e-33	9.52112e-153	5.63981e-56	2.5387e-25	SignalP_EUK: (1-22) SignalP-noTM SignalP-noTM#
derpt04g03100	unnamed protein		128		Adult males	233.083	1765.35	85.5805	6.37479	605.271	32.1614	2.35113	-12.8138	412.11	30.1269	13.6791	3.97555e-62	1.86083e-05	7.6542e-40	2.17233e-187	1.69495e-69	1.95514e-34
derpt12g01940	heat shock protein 70-like Hsp70-6	Hsp70-6	666	XP_027196554.1	Adult females	689.362	324.487	508.649	368.641	601.085							6.80682e-08	0.131128	0.0183178	0.00565607	0.537876	0.000668657	FunFam: (38-245) G3DSA:3.30.420.40:FF:000720 Endoplasmic reticulum chaperone BiP, (263-346) G3DSA:3.90.640.10:FF:000153 Endoplasmic reticulum chaperone BiP, (335-394) G3DSA:3.30.420.40:FF:000172 Heat shock 70 kDa protein, (417-571) G3DSA:2.60.34.10:FF:000002 Heat shock 70 kDa, (572-646) G3DSA:1.20.1270.10:FF:000008 78 kDa glucose-regulated protein-like protein;InterPro: (38-412) IPR042050 Endopla…		GO:0005524;GO:0140662		K09490	OG6_100083	FBGN0001218
derpt04g167700	Cytosolic fatty acid binding protein cFABP-3	cFABP-3	133	XP_027198149.1	Larvae-reduced	1223.13	815.951	970.43	458.32	599.268	2.45852			2.62642		2.24912	6.80574e-08	0.635062	0.728801	1.2045e-08	0.480129	7.00288e-06	CDD: (2-131) cd00742 FABP;InterPro: (1-132) IPR012674 Calycin, (2-130) IPR031259 Intracellular lipid binding protein, (3-25) IPR000463 Cytosolic fatty-acid binding, (62-78) IPR000463 Cytosolic fatty-acid binding, (111-131) IPR000463 Cytosolic fatty-acid binding;Pfam: (1-132) PF14651 Lipocalin / cytosolic fatty-acid binding protein family#		GO:0008289		K17289	OG6_102739	FBGN0037913
derpt03g03100	Vacuolar (H+)-ATPase G subunit		121	XP_027204309.1	Male-reduced	462.023	224.302	441.56	500.927	596.853							0.05017	0.257216	0.00499501	2.0091e-06	0.000121662	0.558749	FunFam: (1-115) G3DSA:1.20.5.2950:FF:000001 V-type proton ATPase subunit G;InterPro: (1-114) IPR005124 Vacuolar (H+)-ATPase G subunit#	GO:1902600	GO:0046961	GO:0016471	K02152	OG6_101449	FBGN0283536
derpt05g03160	Peptidase C1A, Cathepsin B-like	DpPap-19	341		F-N	832.545	531.929	2305.31	1604.35	591.058	-2.06616	-3.17304			-3.04277		7.66515e-13	3.45584e-30	0.718975	2.75131e-11	2.26183e-28	0.000133271	CDD: (90-337) cd02620 Peptidase_C1A_CathepsinB;FunFam: (22-340) G3DSA:3.90.70.10:FF:000031 Cathepsin B;InterPro: (28-66) IPR012599 Peptidase C1A, propeptide, (29-339) IPR038765 Papain-like cysteine peptidase superfamily, (81-325) IPR013128 Peptidase C1A, (89-302) IPR000668 Peptidase C1A, papain C-terminal, (111-122) IPR000169 Cysteine peptidase, cysteine active site, (285-295) IPR025660 Cysteine …	GO:0006508;GO:0050790	GO:0004197;GO:0008234		K01363	OG6_101151	FBGN0030521	3.4.22 Cysteine endopeptidases
derpt41g00380	Nucleotide-binding alpha-beta plait domain superfamily		238	XP_027200796.1	Juveniles	215.855	171.915	331.444	422.26	591.035	-2.09869						6.59796e-23	1.02012e-13	0.000318518	2.10306e-09	0.000440516	0.051697	InterPro: (4-101) IPR012677 Nucleotide-binding alpha-beta plait domain superfamily, (6-112) IPR035979 RNA-binding domain superfamily, (10-85) IPR000504 RNA recognition motif domain;PANTHER: (10-200) PTHR48034 TRANSFORMER-2 SEX-DETERMINING PROTEIN-RELATED#		GO:0003676;GO:0003723			OG6_176985
derpt11g00770	Ribosomal protein S17, conserved site		164	XP_027193732.1	Male-reduced	694.005	348.251	675.405	819.501	588.435							0.0197854	0.306638	0.0849197	5.31275e-05	0.00842917	0.322483	FunFam: (6-163) G3DSA:2.40.50.1000:FF:000002 40S ribosomal protein S11;InterPro: (10-78) IPR032440 40S ribosomal protein S11, N-terminal, (16-156) IPR000266 Ribosomal protein S17/S11, (61-150) IPR028333 Ribosomal protein S17, archaeal/eukaryotic, (74-155) IPR012340 Nucleic acid-binding, OB-fold, (128-140) IPR019979 Ribosomal protein S17, conserved site#	GO:0006412	GO:0003735	GO:0005840	K02949	OG6_100208	FBGN0033699
derpt01g00180	tumor protein D52-like isoform		194	XP_027202752.1	Adult females	404.806	328.529	338.482	370.708	587.028							0.894617	0.728361	0.00278926	0.00266617	0.00145159	0.890895	InterPro: (24-184) IPR007327 Tumour protein D52#					OG6_107924	FBGN0034345
derpt04g06020	Beta-tubulin BTUB-3	BTUB-3	445	XP_027203848.1	Adult females	653.694	57.6105	257.94	276.019	584.2	2.19191	2.18309	6.72036	-3.06599	-3.07838		0.000232913	0.000257724	5.4614e-20	2.00114e-07	2.28417e-07	0.994643	CDD: (2-426) cd02187 beta_tubulin;FunFam: (1-263) G3DSA:3.40.50.1440:FF:000003 Tubulin beta chain, (264-373) G3DSA:3.30.1330.20:FF:000002 Tubulin beta chain, (374-434) G3DSA:1.10.287.600:FF:000002 Tubulin beta chain;InterPro: (1-263) IPR036525 Tubulin/FtsZ, GTPase domain superfamily, (3-426) IPR000217 Tubulin, (3-47) IPR003008 Tubulin/FtsZ, GTPase domain, (41-58) IPR002453 Beta tubulin, (88-99) I…	GO:0007017	GO:0003924;GO:0005200;GO:0005525	GO:0005874	K07375	OG6_100137	FBGN0284243																			tubulin beta
derpt04g06840	Filamin family protein		189	XP_027203424.1	Female-reduced	362.624	963.971	1047.22	1091.19	581.154	-3.22395	-3.30119	-4.48656				2.36416e-27	4.4499e-28	1.9756e-44	0.00476016	0.0112056	0.898389	InterPro: (1-87) IPR017868 Filamin/ABP280 repeat-like, (2-188) IPR013783 Immunoglobulin-like fold, (3-90) IPR001298 Filamin/ABP280 repeat, (3-92) IPR044801 Filamin family, (4-89) IPR014756 Immunoglobulin E-set, (97-188) IPR001298 Filamin/ABP280 repeat, (99-186) IPR014756 Immunoglobulin E-set, IPR017868 Filamin/ABP280 repeat-like#	GO:0030036	GO:0005515;GO:0051015			OG6_100805	FBGN0014141																			Filamin
derpt20g00280	unnamed protein		134	XP_027198491.1	Adult males	234.269	1751.03	90.2191	10.5792	578.265	19.5766	2.22947	-12.5184	245.066	27.9093	8.78081	2.2181e-37	0.000580752	2.54235e-29	9.71611e-127	1.02723e-49	1.67987e-19
derpt22g00030	S-phase kinase-associated protein 1-like		163	XP_027201460.1	Juveniles	344.239	365.043	396.529	534.995	576.368							1.17545e-08	0.00273512	1.04512e-10	0.560242	0.0018806	0.0247647	CDD: (3-126) cd18322 BTB_POZ_SKP1;FunFam: (1-162) G3DSA:3.30.710.10:FF:000018 S-phase kinase-associated protein 1;InterPro: (1-111) IPR001232 S-phase kinase-associated protein 1-like, (1-162) IPR011333 SKP1/BTB/POZ domain superfamily, IPR016897 S-phase kinase-associated protein 1, (3-66) IPR016073 SKP1 component, POZ domain, (84-159) IPR036296 SKP1-like, dimerisation domain superfamily, (112-159)…	GO:0006511			K03094	OG6_100934	FBGN0025637														S-phase kinase-associated protein 1
derpt18g01720	heat shock protein 90-like Hsp90-2	Hsp90-2	724	XP_027197940.1	Adult females	675.974	284.505	523.594	463.511	574.781							0.00419306	0.309565	0.000493509	0.646838	0.0322709	0.141276	CDD: (18-204) cd16927 HATPase_Hsp90-like;FunFam: (2-230) G3DSA:3.30.565.10:FF:000001 Heat shock protein HSP 90-alpha, (280-448) G3DSA:3.30.230.80:FF:000001 Heat shock protein 90 alpha, (449-535) G3DSA:3.40.50.11260:FF:000001 Heat shock protein 90 alpha, (536-686) G3DSA:1.20.120.790:FF:000001 Heat shock protein 90 alpha;InterPro: (1-228) IPR036890 Histidine kinase/HSP90-like ATPase superfamily, (5…	GO:0006457	GO:0005524;GO:0016887;GO:0051082;GO:0140662		K04079	OG6_100204	FBGN0001233
derptMTg00008	NADH:ubiquinone oxidoreductase, subunit 1/F420H2 oxidoreductase subunit H		312	YP_002650712.1	Juveniles	593.246	807.276	1102.83	1610.14	574.03	-2.90391	-2.11791	-2.30782				4.31243e-19	5.07805e-10	2.77883e-12	0.090344	0.605545	0.0257982	InterPro: (11-309) IPR001694 NADH:ubiquinone oxidoreductase, subunit 1/F420H2 oxidoreductase subunit H, (56-71) IPR018086 NADH:ubiquinone oxidoreductase, subunit 1, conserved site, (209-222) IPR018086 NADH:ubiquinone oxidoreductase, subunit 1, conserved site#			GO:0016020	K03878	OG6_101576	FBGN0013679
derpt20g00880	TUTase nucleotidyltransferase domain		650	XP_027196412.1	Adult females	1026.71	60.6265	75.2169	32.6738	572.778	25.1058	10.6471	9.20836	2.72642			2.53797e-14	3.145e-08	1.79095e-07	0.0321317	0.821768	0.100628	CDD: (376-438) cd05402 NT_PAP_TUTase;InterPro: (224-354) IPR043519 Nucleotidyltransferase superfamily, (528-603) IPR002058 PAP/25A-associated;PANTHER: (76-630) PTHR12271 POLY A POLYMERASE CID PAP -RELATED;SUPERFAMILY: (443-631) SSF81631 PAP/OAS1 substrate-binding domain#				K14079	OG6_106438
derpt08g01540	Ribosomal protein S8 superfamily		131	XP_027194301.1	Male-reduced	897.362	476.579	884.139	1237.05	568.342							0.000857575	0.342657	0.395167	3.27841e-05	0.0948148	0.0478316	FunFam: (1-69) G3DSA:3.30.1370.30:FF:000001 40S ribosomal protein S15a, (70-130) G3DSA:3.30.1490.10:FF:000002 40S ribosomal protein S15a;InterPro: (3-130) IPR035987 Ribosomal protein S8 superfamily#	GO:0006412	GO:0003735	GO:0005840	K02957	OG6_100322	FBGN0010198
derpt07g04360	Short-chain dehydrogenase/reductase SDR		240	XP_027199854.1	F-N	640.457	407.73	1181.7	1001.26	566.2		-2.12148			-2.04141		4.27864e-05	1.89843e-09	0.790107	0.000271557	2.61329e-08	0.127963	CDD: (6-239) cd05325 carb_red_sniffer_like_SDR_c;InterPro: (4-239) IPR036291 NAD(P)-binding domain superfamily, (22-182) IPR002347 Short-chain dehydrogenase/reductase SDR;PANTHER: (3-239) PTHR43544 SHORT-CHAIN DEHYDROGENASE/REDUCTASE#					OG6_100338	FBGN0030026					Short-chain dehydrogenase/reductase SDR (IPR002347); not classified
derpt66g00190	P-loop containing nucleoside triphosphate hydrolase		182	XP_027194600.1	Adult females	575.394	229.413	456.62	443.06	564.921							0.0126533	0.224994	1.15541e-08	0.00349967	2.89499e-05	0.33715	FunFam: (1-181) G3DSA:3.40.50.300:FF:003500 ADP-ribosylation factor 1;InterPro: (1-177) IPR006689 Small GTPase superfamily, ARF/SAR type, (5-181) IPR027417 P-loop containing nucleoside triphosphate hydrolase, (8-175) IPR024156 Small GTPase superfamily, ARF type, (16-158) IPR005225 Small GTP-binding protein domain, (18-176) IPR045872 ADP-ribosylation factor 1-5;ProSiteProfiles: (11-177) PS51417 sm…		GO:0003924;GO:0005525		K07937	OG6_100600	FBGN0010348													GTPase
derpt10g01430	Insect cuticle protein		264	XP_027198217.1	Juveniles	463.666	609.078	2054.71	2072.36	561.26	-4.78349	-5.04195	-2.12267	-2.25353	-2.37529		1.31311e-19	1.17299e-20	1.74605e-05	6.50355e-06	1.75986e-06	0.854819	InterPro: (189-242) IPR000618 Insect cuticle protein;PANTHER: (143-256) PTHR10380 CUTICLE PROTEIN;SignalP_EUK: (1-19) SignalP-noTM SignalP-noTM#					OG6_101461																		CPR
derpt04g0093805	hypothetical protein		117		Adult males	275.296	2355.7	116.516	16.8552	560.722	14.6865	2.04382	-14.4136	211.686	29.4589	7.1858	4.28797e-38	0.000632002	3.51422e-40	6.33162e-150	1.77008e-63	4.71273e-20
derpt22g00380	Paramyosin; Der p 11 allergen	Der p 11	876	XP_027201420.1	Female-reduced	483.752	1065.77	1522.99	1434.75	558.925	-3.18687	-3.59905	-3.69191				7.91621e-32	4.12942e-38	2.56678e-40	0.203869	0.86917	0.363532	FunFam: (30-110) G3DSA:1.20.5.340:FF:000035 Paramyosin, long form;InterPro: (34-848) IPR002928 Myosin tail, (469-518) IPR014751 DNA repair protein XRCC4-like, C-terminal, (590-641) IPR014751 DNA repair protein XRCC4-like, C-terminal;PANTHER: (32-331) PTHR45615 MYOSIN HEAVY CHAIN, NON-MUSCLE;SUPERFAMILY: (157-275) SSF90257 Myosin rod fragments, (307-421) SSF90257 Myosin rod fragments, (553-669) SS…			GO:0016459		OG6_119383	FBGN0003149																		Der p 11	paramyosin
derpt27g00210	Armadillo-type fold		422		Male-reduced	409.805	305.037	399.962	433.512	556.09							0.0452144	0.0833284	0.000679189	0.248829	0.177521	0.869601	FunFam: (252-421) G3DSA:1.25.40.180:FF:000006 Basic leucine zipper and W2 domain-containing protein 1;InterPro: (222-413) IPR043510 BZW1/2, W2 domain, (242-420) IPR003307 W2 domain, (260-414) IPR016024 Armadillo-type fold;PANTHER: (1-421) PTHR14208 BASIC LEUCINE ZIPPER AND W2 DOMAIN-CONTAINING PROTEIN#		GO:0005515			OG6_103948	FBGN0250753
derpt08g04720	Heat shock protein 70-like Hsp70-4; Der p 28 allergen-like3	Der p 28-like3	664	XP_027200494.1	Adult females	760.934	282.757	521.065	396.368	555.049							1.11458e-07	0.037601	1.03035e-05	0.470852	0.0479444	0.0058483	CDD: (6-381) cd10233 HSPA1-2_6-8-like_NBD;FunFam: (7-192) G3DSA:3.30.420.40:FF:000026 Heat shock protein 70, (68-122) G3DSA:3.30.30.30:FF:000001 heat shock 70 kDa protein-like, (193-250) G3DSA:3.30.420.40:FF:000172 Heat shock 70 kDa protein, (229-312) G3DSA:3.90.640.10:FF:000134 Heat shock cognate 71 kDa protein, (300-360) G3DSA:3.30.420.40:FF:000135 Heat shock cognate 71 kDa protein, (385-539) G…		GO:0005524;GO:0140662		K03283	OG6_100083	FBGN0266599																		Der p 28 isoallergen
derpt11g00930	Thioredoxin-like protein; Der p 40 allergen	Der p 40	107	XP_027193744.1	Male-reduced	805.914	624.108	879.818	1014.33	554.943							4.05238e-11	1.6363e-06	4.81246e-08	0.360486	0.644265	0.163093	CDD: (18-103) cd02947 TRX_family;FunFam: (1-106) G3DSA:3.40.30.10:FF:000001 Thioredoxin;InterPro: (1-106) IPR005746 Thioredoxin, IPR013766 Thioredoxin domain, (2-105) IPR036249 Thioredoxin-like superfamily, (24-42) IPR017937 Thioredoxin, conserved site;PANTHER: (1-106) PTHR46115 THIOREDOXIN-LIKE PROTEIN 1;PRINTS: (23-40) PR00421 Thioredoxin family signature, (71-82) PR00421 Thioredoxin family sig…		GO:0015035		K03671	OG6_100096	FBGN0040070					Thioredoxin-like superfamily (IPR036249); not classified													Der p 40
derpt13g01690	unnamed protein		80	XP_027196021.1	Juveniles	46.4911	136.659	233.077	310.483	554.377	-6.36866	-5.17043	-4.13291				7.02065e-05	0.00045559	0.00247139	0.441449	0.73703	0.774729	SignalP_GRAM_NEGATIVE: (1-20) SignalP-noTM SignalP-noTM#																							CPH
derptMTg00027	unnamed protein		250	YP_002650717.1	Juveniles	271.42	556.392	750.931	1182.11	550.699	-4.59293	-3.0919	-3.51502				1.61423e-13	6.5572e-08	1.28316e-09	0.274372	0.661598	0.12416	PANTHER: (16-223) PTHR46552 NADH-UBIQUINONE OXIDOREDUCTASE CHAIN 2#				K03879
derpt04g01230	uncharacterized protein		95		Adult males	34.6643	1243.26	167.761	7.45603	550.582	4.07271	-5.30775	-50.7384	206.643	9.55931	21.6169	5.10003e-05	6.80101e-07	5.48693e-33	2.84735e-57	1.95754e-11	1.06517e-18
derpt07g01720	Thiolase, acyl-enzyme intermediate active site		400	XP_027206060.1	F-N	574.296	412.962	818.354	797.069	549.272							2.27292e-06	5.96021e-09	0.0601048	0.00977639	0.000273553	0.426504	FunFam: (5-397) G3DSA:3.40.47.10:FF:000010 Acetyl-CoA acetyltransferase (Thiolase);InterPro: (4-399) IPR002155 Thiolase, (8-132) IPR016039 Thiolase-like, (8-268) IPR020616 Thiolase, N-terminal, (90-108) IPR020615 Thiolase, acyl-enzyme intermediate active site, (276-396) IPR020617 Thiolase, C-terminal, (277-281) IPR016039 Thiolase-like, (344-360) IPR020613 Thiolase, conserved site, (379-392) IPR02…		GO:0016746;GO:0016747		K07508	OG6_104226	FBGN0040064
derpt09g03080	unnamed protein		104	XP_027197851.1	Juveniles	724.787	677.412	1145.99	1461.64	547.509	-2.16495						5.59579e-27	2.85775e-16	6.88249e-10	1.69426e-05	0.0885138	0.0367076						OG6_114783	FBGN0250838
derpt21g01020	Cold-shock protein, DNA-binding		755	XP_027196733.1	Juveniles	305.333	285.492	458.277	547.317	544.005							1.04496e-15	6.01645e-11	4.01968e-08	0.0233641	0.410305	0.279711	FunFam: (438-518) G3DSA:2.40.50.140:FF:000274 Mitochondrial RNA binding protein;InterPro: (430-513) IPR012340 Nucleic acid-binding, OB-fold, (442-511) IPR011129 Cold shock domain;PANTHER: (430-654) PTHR11544 COLD SHOCK DOMAIN CONTAINING PROTEINS#		GO:0003676		K14836
derpt06g62555	RAMP4 family protein		64		Adult females	1052.87	475.981	710.632	624.163	542.054							9.71969e-17	2.2678e-06	8.21237e-08	0.00894517	0.650622	0.00202225	InterPro: (1-63) IPR010580 Stress-associated endoplasmic reticulum protein#			GO:0005783		OG6_103949	FBGN0047135
derpt04g00170	Uncharacterized protein		372	XP_027202908.1	Adult males	19.9099	987.367	114.021	3.87131	541.621	4.40516	-6.06814	-64.6535	284.809	10.6546	26.7311	0.000504154	1.81753e-05	3.00722e-24	5.05541e-43	2.83472e-08	2.20992e-14	SignalP_GRAM_NEGATIVE: (1-21) SignalP-noTM SignalP-noTM#
derpt01g06460	Cytochrome b5-like heme/steroid binding domain superfamily		151	XP_027194564.1	F-N	593.482	450.653	742.908	680.393	541.136							0.00690161	2.02879e-06	0.00355595	0.888318	0.127762	0.101892	FunFam: (16-99) G3DSA:3.10.120.10:FF:000002 Cytochrome b5 type B;InterPro: (16-109) IPR036400 Cytochrome b5-like heme/steroid binding domain superfamily, (19-95) IPR001199 Cytochrome b5-like heme/steroid binding domain, (50-57) IPR018506 Cytochrome b5, heme-binding site;PANTHER: (9-135) PTHR19359 CYTOCHROME B5#		GO:0020037		K23490	OG6_100589	FBGN0264294														dpld /// wech
derpt07g01670	P-loop containing nucleoside triphosphate hydrolase		795	XP_027206019.1	Male-reduced	429.618	307.546	418.004	403.86	539.909							0.945662	0.322483	0.121347	0.180378	0.695251	0.47468	CDD: (203-368) cd19519 RecA-like_CDC48_r1-like, (483-643) cd19528 RecA-like_CDC48_r2-like;FunFam: (1-105) G3DSA:2.40.40.20:FF:000003 Transitional endoplasmic reticulum ATPase, (106-203) G3DSA:3.10.330.10:FF:000001 Cell division control 48, (200-368) G3DSA:3.40.50.300:FF:000012 Transitional endoplasmic reticulum ATPase, (370-461) G3DSA:1.10.8.60:FF:000004 Cell division control 48, (462-645) G3DSA:…		GO:0005524;GO:0016787;GO:0016887		K13525	OG6_100525	FBGN0286784
derpt04g04290	uncharacterized protein		203	XP_027204914.1	F-N	682.933	548.467	866.632	566.381	537.054							0.371555	0.00140409	0.0188087	0.00137258	0.531405	0.000121407	SignalP_EUK: (1-18) SignalP-noTM SignalP-noTM#
derpt03g06310	Chromatin target of PRMT1 protein, C-terminal		266	XP_027198720.1	Male-reduced	347.556	175.544	246.587	347.263	534.186							0.516009	0.032922	0.0968685	0.024351	0.745492	0.0109587	CDD: (101-174) cd12680 RRM_THOC4;InterPro: (87-247) IPR012677 Nucleotide-binding alpha-beta plait domain superfamily, (95-175) IPR035979 RNA-binding domain superfamily, (101-178) IPR000504 RNA recognition motif domain, (195-264) IPR025715 Chromatin target of PRMT1 protein, C-terminal;PANTHER: (5-262) PTHR19965 RNA AND EXPORT FACTOR BINDING PROTEIN#		GO:0003676;GO:0003723		K12881	OG6_101458	FBGN0010774
derpt03g03020	glycine/tyrosine-rich protein	DFP2-like3	480	XP_027204225.1	Juveniles	27.1234	7.20976	47.038	77.3184	533.763				-5.42093			0.122065	0.359189	0.284891	0.00990542	0.0630013	0.66866	SignalP_GRAM_NEGATIVE: (1-26) SignalP-noTM SignalP-noTM#					OG6r16_100584																		CPH
derpt61g00010	unnamed protein		189	XP_027197418.1	Adult females	1763.95	77.3473	93.027	48.6814	533.23	26.3188	13.6069	11.484				5.02665e-10	8.76979e-07	3.82587e-06	0.171091	0.832166	0.347698	SignalP_EUK: (1-22) SignalP-noTM SignalP-noTM#
derpt02g05610	unnamed protein		192	XP_027194279.1	Juveniles	392.216	667.887	1987.72	2164	528.494	-5.91073	-5.78655	-2.87294	-2.05738	-2.01416		1.79877e-59	1.82363e-57	7.04047e-22	1.19568e-10	5.69369e-10	0.910466	SignalP_EUK: (1-23) SignalP-noTM SignalP-noTM;SignalP_GRAM_POSITIVE: (1-23) SignalP-TM SignalP-TM#					OG6_118223
derpt24g01290	Perilipin		272	XP_027202691.1	Adult females	1824.67	118.054	226.904	124.217	526.142	12.8906	6.6836	8.99727				3.42467e-17	5.47113e-10	4.42284e-13	0.322378	0.458775	0.0764987	InterPro: (20-256) IPR004279 PERILIPIN;PANTHER: (18-230) PTHR14024 PERILIPIN#				K17284	OG6_124236	FBGN0030608
derpt02g01890	Glutathione peroxidase, GPx1	GPx1	222	XP_027203667.1	Adult females	933.354	323.228	693.604	558.223	518.358							1.43915e-06	0.0966583	3.91936e-10	0.231766	1.93462e-05	0.00700187	FunFam: (43-208) G3DSA:3.40.30.10:FF:000025 Glutathione peroxidase;InterPro: (41-212) IPR000889 Glutathione peroxidase, (45-207) IPR013766 Thioredoxin domain, (49-206) IPR036249 Thioredoxin-like superfamily, (71-86) IPR029759 Glutathione peroxidase active site#	GO:0006979	GO:0004602		K00432	OG6_100297	FBGN0035438					Glutathione peroxidase (GO:0004602)
derpt42g00310	Nucleotide-binding alpha-beta plait domain superfamily		316	XP_027200377.1	Male-reduced	364.883	206.878	361.875	341.901	517.572							0.944222	0.109861	0.389587	0.396595	0.0193225	0.211977	FunFam: (102-187) G3DSA:3.30.70.330:FF:000159 tRNA selenocysteine 1-associated protein 1;InterPro: (76-174) IPR035979 RNA-binding domain superfamily, (101-299) IPR012677 Nucleotide-binding alpha-beta plait domain superfamily, (103-188) IPR000504 RNA recognition motif domain, (190-294) IPR035979 RNA-binding domain superfamily, (192-268) IPR000504 RNA recognition motif domain;PANTHER: (98-286) PTHR…		GO:0003676;GO:0003723		K25102	OG6_102296	FBGN0031607
derpt24g00920	Aspartic peptidase A1 family, cathepsin D	Cathepsin D	401	XP_027204642.1	F-N	747.891	390.254	586.212	373.486	516.015							4.17186e-05	0.531476	0.261588	0.00634035	0.7236	0.00234759	FunFam: (24-235) G3DSA:2.40.70.10:FF:000009 Aspartic proteinase A1, (237-398) G3DSA:2.40.70.10:FF:000002 Vacuolar aspartic proteinase;InterPro: (23-76) IPR021109 Aspartic peptidase domain superfamily, (61-229) IPR001461 Aspartic peptidase A1 family, (75-397) IPR033121 Peptidase family A1 domain, (91-102) IPR001969 Aspartic peptidase, active site, (208-399) IPR021109 Aspartic peptidase domain supe…	GO:0006508	GO:0004190		K01379	OG6_100536	FBGN0029093	3.4.23 Aspartic endopeptidases
derpt21g01190	Ribosomal protein L14, KOW motif		150		Male-reduced	494.402	265.47	488.286	592.304	515.984							0.0168934	0.251816	0.317869	0.000804084	0.0436099	0.352548	InterPro: (1-131) IPR039660 Ribosomal protein L14, (5-87) IPR014722 Ribosomal protein L2, domain 2, (6-92) IPR008991 Translation protein SH3-like domain superfamily, (7-81) IPR041985 Ribosomal protein L14, KOW motif, (46-118) IPR002784 Ribosomal protein L14e domain#	GO:0006412	GO:0003723;GO:0003735	GO:0005840	K02875	OG6_100966	FBGN0017579
derpt01g292680	Cysteine protease inhibitor I25, cystatin-20	Cystatin-20	156	XP_027199213.1	F-N	544.492	438.212	638.97	429.512	515.969							0.21191	0.0145376	0.0219531	0.000447876	0.922656	0.00054165	InterPro: (45-154) IPR000010 Cystatin domain, (70-154) IPR046350 Cystatin superfamily;PANTHER: (40-154) PTHR46186 CYSTATIN#		GO:0004869			OG6_111204			Family I25: cystatin family
derpt01g01200	CENP-T/Histone H4, histone fold		104		Adult females	401.315	38.1196	66.4305	65.0504	511.712	5.60479	5.12953	5.9947				3.98195e-13	7.11785e-12	4.82843e-14	0.841084	0.644142	0.819482	FunFam: (2-103) G3DSA:1.10.20.10:FF:000002 HISTONE H4;InterPro: (2-103) IPR009072 Histone-fold, (5-18) IPR001951 HISTONE H4, (15-19) IPR019809 Histone H4, conserved site, (28-93) IPR004823 TATA box binding protein associated factor (TAF), histone-like fold domain, (37-96) IPR035425 CENP-T/Histone H4, histone fold, (90-101) IPR001951 HISTONE H4;PANTHER: (1-102) PTHR10484 HISTONE H4#		GO:0003677;GO:0030527;GO:0046982	GO:0000786	K11254	OG6_100120	FBGN0051611														His4:CG31611 /// His4:CG33869 /// His4:CG33871 /// His4:CG33873 /// His4:CG33875 /// His4:CG33877 /// His4:CG33879 /// His4:CG33881 /// His4:CG33883 /// His4:CG33885 /// His4:CG33887 /// His4:CG33889 /// His4:CG33891 /// His4:CG33893 /// His4:CG33895 /// His4:CG33897 /// His4:CG33899 /// His4:CG33901 /// His4:CG33903 /// His4:CG33905 /// His4:CG33907 /// His4:CG33909
derpt01g00700	Histone H3/CENP-A		137		Adult females	424.664	36.5182	63.3181	62.6048	509.91	6.16223	5.65388	6.76801				3.55794e-14	6.62587e-13	1.59573e-15	0.776121	0.589176	0.825882	FunFam: (2-50) G3DSA:1.10.20.10:FF:000078 Histone H3, (53-136) G3DSA:1.10.20.10:FF:000044 Histone H3.3;InterPro: (1-132) IPR007125 Histone H2A/H2B/H3, (1-17) IPR000164 Histone H3/CENP-A, (2-136) IPR009072 Histone-fold, (58-75) IPR000164 Histone H3/CENP-A, (98-136) IPR000164 Histone H3/CENP-A#		GO:0003677;GO:0030527;GO:0046982	GO:0000786	K11253	OG6_100119	FBGN0053839
derpt06g00120	Metalloenzyme, LuxS/M16 peptidase-like		472	XP_027202380.1	Juveniles	430.027	447.49	680.593	780.971	509.416							1.77731e-17	4.82062e-14	2.38525e-12	0.204151	0.69598	0.510804	InterPro: (40-241) IPR011249 Metalloenzyme, LuxS/M16 peptidase-like, (49-195) IPR011765 Peptidase M16, N-terminal, (211-386) IPR007863 Peptidase M16, C-terminal, (261-461) IPR011249 Metalloenzyme, LuxS/M16 peptidase-like;PANTHER: (34-457) PTHR11851 METALLOPROTEASE;SignalP_GRAM_POSITIVE: (1-25) SignalP-TM SignalP-TM#		GO:0046872		K00414	OG6_100777	FBGN0038271	3.4.24 Metalloendopeptidases
derpt05g03420	Nuclear protein 1-like		104	XP_027200653.1	Adult females	1100.51	64.5112	88.8333	70.3188	509.163	13.3312	9.98911	9.48279				1.15932e-12	3.40436e-10	6.86498e-10	0.447347	0.93292	0.58336	InterPro: (59-66) IPR018792 Nuclear protein 1-like#				K15626	OG6_109641										NUPR1, COM1; nuclear protein 1
derpt31g00050	Cyclophilin-type peptidyl-prolyl cis-trans isomerase, conserved site		357	XP_027204080.1	Male-reduced	539.854	256.71	598.55	583.904	508.956							0.226506	0.0407287	0.0395729	0.00120684	5.41475e-05	0.561847	CDD: (196-354) cd01926 cyclophilin_ABH_like;FunFam: (190-356) G3DSA:2.40.100.10:FF:000013 Peptidyl-prolyl cis-trans isomerase;InterPro: (181-356) IPR029000 Cyclophilin-like domain superfamily, (240-257) IPR020892 Cyclophilin-type peptidyl-prolyl cis-trans isomerase, conserved site, (288-303) IPR002130 Cyclophilin-type peptidyl-prolyl cis-trans isomerase domain;PANTHER: (197-356) PTHR11071 Peptidy…	GO:0000413;GO:0006457	GO:0003755		K09565	OG6_100528
derpt14g01720	P-loop containing nucleoside triphosphate hydrolase		217		Male-reduced	399.185	252.641	390.969	443.65	504.174							0.00829371	0.0939265	0.493143	0.0829194	0.445182	0.490881	CDD: (9-173) cd01868 Rab11_like;FunFam: (4-214) G3DSA:3.40.50.300:FF:000085 Putative ras-related protein rab-11a;InterPro: (3-216) IPR001806 Small GTPase, (4-214) IPR027417 P-loop containing nucleoside triphosphate hydrolase, (10-168) IPR005225 Small GTP-binding protein domain;PANTHER: (5-214) PTHR47979 DRAB11-RELATED;PRINTS: (12-75) PR00449 Transforming protein P21 ras signature, (115-128) PR004…		GO:0003924;GO:0005525		K07905	OG6_100582	FBGN0015790													GTPase
derpt01g00780	histone H2B		125		Adult females	628.188	77.4169	103.545	91.5881	500.919	6.28007	5.17959	4.7798				1.29745e-19	6.87704e-16	1.26574e-14	0.257889	0.791365	0.499086	FunFam: (2-124) G3DSA:1.10.20.10:FF:000016 Histone H2B;InterPro: (2-124) IPR009072 Histone-fold, (7-99) IPR007125 Histone H2A/H2B/H3, (11-122) IPR000558 Histone H2B#		GO:0003677;GO:0030527;GO:0046982	GO:0000786	K11252	OG6_100082	FBGN0053910
derpt04g06580	putative CPLCP-like cuticular protein		178	XP_027203420.1	Juveniles	44.5024	28.8643	45.6212	172.989	500.724	-4.05788			-3.77763		-3.50179	1.72979e-07	0.625171	0.818595	1.44623e-06	0.853999	1.67357e-05	SignalP_EUK: (1-16) SignalP-noTM SignalP-noTM#																							CPLCP
derpt13g00660	unnamed protein		140	XP_027196208.1	Male-reduced	488.867	316.814	465.125	437.422	499.138							0.700116	0.38305	0.458659	0.287334	0.936992	0.288145						OG6r16_107717
derpt24g01270	glycine/tyrosine-rich protein		287	XP_027202684.1	Juveniles	135.248	148.755	4722.88	4902.64	493.351	-37.1949	-38.8935		-20.2996	-21.2267		1.02252e-52	2.22053e-53	0.0142458	3.80114e-37	4.15288e-38	0.912797	SignalP_EUK: (1-16) SignalP-noTM SignalP-noTM#					OG6r16_100584																		CPH
derpt06g62355	hypothetical protein		182		Male-reduced	878.926	369.292	739.757	840.603	493.213							0.782674	0.716049	3.33941e-05	1.46307e-05	0.000440516	0.612307	FunFam: (140-179) G3DSA:1.20.5.520:FF:000001 Thymosin beta;InterPro: (107-181) IPR001152 Beta-thymosin, (115-179) IPR038386 Beta-thymosin superfamily;PANTHER: (94-178) PTHR20940 TETRA THYMOSIN#	GO:0007015	GO:0003785			OG6_103877
derpt03g00640	Cyclophilin-type peptidyl-prolyl cis-trans isomerase, conserved site		225	XP_027196920.1	F-N	547.856	310.808	708.471	643.605	493.207							0.00344942	4.24182e-07	0.445188	0.000268453	7.44144e-09	0.0864919	CDD: (40-206) cd01926 cyclophilin_ABH_like;FunFam: (27-220) G3DSA:2.40.100.10:FF:000001 Peptidyl-prolyl cis-trans isomerase;InterPro: (27-212) IPR029000 Cyclophilin-like domain superfamily, (92-109) IPR020892 Cyclophilin-type peptidyl-prolyl cis-trans isomerase, conserved site, (168-183) IPR002130 Cyclophilin-type peptidyl-prolyl cis-trans isomerase domain;PANTHER: (42-207) PTHR11071 Peptidyl-pro…	GO:0000413;GO:0006457	GO:0003755		K03768	OG6_100844	FBGN0034753
derpt01g01240	CENP-T/Histone H4, histone fold		104		Adult females	222.776	35.7671	88.2692	95.4265	492.164	2.16529	2.17889	3.6917				5.63657e-08	4.66063e-08	6.858e-20	0.000528401	0.000750619	0.982738	FunFam: (2-103) G3DSA:1.10.20.10:FF:000002 HISTONE H4;InterPro: (2-103) IPR009072 Histone-fold, (5-18) IPR001951 HISTONE H4, (15-19) IPR019809 Histone H4, conserved site, (28-93) IPR004823 TATA box binding protein associated factor (TAF), histone-like fold domain, (37-96) IPR035425 CENP-T/Histone H4, histone fold, (90-101) IPR001951 HISTONE H4;PANTHER: (1-102) PTHR10484 HISTONE H4#		GO:0003677;GO:0030527;GO:0046982	GO:0000786	K11254	OG6_100120	FBGN0013981
derpt27g00290	unnamed protein		131	XP_027199689.1	Juveniles	30.7643	10.1676	57.241	86.4301	492.162				-4.30944			0.147966	0.33343	0.478491	0.0352109	0.121784	0.756341																								CPH
derpt07g02980	unnamed protein		151	XP_027198766.1	Adult females	437.473	280.849	273.744	249.867	490.194							0.00780127	0.0720609	0.892491	0.00713895	0.0791465	0.547181
derpt06g04880	ATP synthase, F0 complex, subunit E, mitochondrial		101	XP_027204059.1	Juveniles	613.485	530.933	961.65	1172.05	489.849	-2.05043						4.32155e-16	4.51708e-11	3.0472e-05	0.000234897	0.0357777	0.253267	InterPro: (71-89) IPR008386 ATP synthase, F0 complex, subunit E, mitochondrial#	GO:0015986	GO:0015078	GO:0000276	K02129	OG6_115637
derpt04g05380	unnamed protein		241	XP_027198099.1	F-N	575.251	407.93	1139.2	848.306	489.213		-2.25852					0.000465262	3.43669e-10	0.328953	0.0221637	4.20601e-07	0.0193513	SignalP_EUK: (1-22) SignalP-noTM SignalP-noTM;SignalP_GRAM_POSITIVE: (1-22) SignalP-TM SignalP-TM#
derpt28g00200	HSP20-like chaperone		210	XP_027197853.1	Adult females	456.437	135.034	323.509	341.475	486.272			2.03532				0.092712	0.119529	8.92664e-09	0.000152287	0.000111578	0.944506	CDD: (6-111) cd06465 p23_hB-ind1_like;FunFam: (2-125) G3DSA:2.60.40.790:FF:000039 CS domain containing protein;InterPro: (1-200) IPR045250 Co-chaperone protein p23-like, (2-151) IPR008978 HSP20-like chaperone, (2-90) IPR007052 CS domain#		GO:0051879		K15730	OG6_101574	FBGN0037728
derpt20g00260	unnamed protein		182	XP_027198236.1	Adult males	424.026	3538.18	189.095	23.9689	484.201	15.9141		-14.0367	223.382	27.1743	8.22032	5.04947e-40	0.00201603	8.10551e-38	1.55893e-151	3.05627e-58	1.0678e-22
derpt01g01710	Insect cuticle protein		190	XP_027199440.1	Juveniles	13.7135	28.8472	47.0301	195.803	483.764	-13.9073	-3.71261	-3.28858	-4.22897		-3.74597	2.37046e-13	0.000364357	0.00120683	0.000131479	0.824421	0.00109233	InterPro: (36-100) IPR000618 Insect cuticle protein, (65-90) IPR031311 Chitin-binding type R&R consensus;PANTHER: (1-162) PTHR10380 CUTICLE PROTEIN;SignalP_EUK: (1-15) SignalP-noTM SignalP-noTM;SignalP_GRAM_POSITIVE: (1-28) SignalP-TM SignalP-TM#					OG6_101461																		CPR
derpt08g02800	Thiamin diphosphate-binding fold		624	XP_027201492.1	Adult females	651.141	113.895	287.16	214.48	477.472	2.81367		3.44323				1.27499e-10	4.09294e-05	1.13753e-14	0.290235	0.00115129	0.0608824	CDD: (318-473) cd07033 TPP_PYR_DXS_TK_like;FunFam: (2-295) G3DSA:3.40.50.970:FF:000033 Transketolase isoform 1, (310-488) G3DSA:3.40.50.970:FF:000129 TRANSKETOLASE;InterPro: (8-271) IPR029061 Thiamin diphosphate-binding fold, (12-266) IPR005474 Transketolase, N-terminal, (303-479) IPR029061 Thiamin diphosphate-binding fold, (421-437) IPR020826 Transketolase binding site, (483-489) IPR009014 Trans…		GO:0003824		K00615	OG6_100329	FBGN0037607
derpt19g00700	Mitochondrial F1-F0 ATP synthase subunit F, predicted		117	XP_027193810.1	Juveniles	411.778	336.578	655.112	759.861	476.984							1.69653e-39	2.33581e-30	9.88143e-09	1.18045e-12	6.54604e-08	0.207366	InterPro: (9-33) IPR019344 Mitochondrial F1-F0 ATP synthase subunit F, predicted, (110-115) IPR019344 Mitochondrial F1-F0 ATP synthase subunit F, predicted#				K02130	OG6_109232	FBGN0035032
derpt39g00030	uncharacterized highly expressed protein		158		Adult males	546.895	4646.9	244.469	24.1447	475.946	20.4638		-14.3903	294.48	27.9236	10.5459	3.24053e-60	0.00039605	1.3412e-49	2.41483e-213	3.04962e-76	6.95183e-36
derpt06g03600	Ribosomal protein S21e superfamily		83	XP_027206165.1	Male-reduced	789.197	446.73	728.546	1066.62	475.118							0.00133263	0.667479	0.691164	0.000412522	0.476886	0.0167837	FunFam: (1-82) G3DSA:3.30.1230.20:FF:000001 40S ribosomal protein S21;InterPro: (1-82) IPR001931 Ribosomal protein S21e, IPR038579 Ribosomal protein S21e superfamily, (11-19) IPR018279 Ribosomal protein S21e, conserved site#	GO:0006412	GO:0003735	GO:0005840	K02971	OG6_101819	FBGN0015521
derpt01g10370	Cytochrome c oxidase subunit IV family		183	XP_027201817.1	Juveniles	525.435	537.744	865.059	988.343	474.322	-2.0189						5.58183e-21	3.6273e-17	7.645e-13	0.0493636	0.312265	0.513507	FunFam: (44-182) G3DSA:1.10.442.10:FF:000001 Cytochrome c oxidase subunit 4 isoform 1;InterPro: (29-182) IPR004203 Cytochrome c oxidase subunit IV family, (39-182) IPR036639 Cytochrome c oxidase subunit IV superfamily, (54-67) IPR013288 Cytochrome c oxidase subunit IV, (97-115) IPR013288 Cytochrome c oxidase subunit IV, (138-151) IPR013288 Cytochrome c oxidase subunit IV, (166-182) IPR013288 Cyto…	GO:0006123		GO:0005751	K02263	OG6_103849	FBGN0032833
derpt19g00028	hypothetical protein		120		Adult males	356.214	3272.11	160.228	19.1152	470.753	16.683		-15.5139	258.818	29.8402	8.67346	9.35619e-39	0.00285867	6.86239e-39	1.16666e-149	9.04538e-59	2.63361e-22
derpt23g00970	Neutral/alkaline non-lysosomal ceramidase, N- terminal		704	XP_027197542.1	F-N	515.458	441.839	663.426	570.218	470.204							0.186827	0.00251255	0.00880934	0.280797	0.781767	0.184524	InterPro: (32-701) IPR006823 Neutral/alkaline nonlysosomal ceramidase, (34-539) IPR031329 Neutral/alkaline non-lysosomal ceramidase, N-terminal, (544-701) IPR031331 Neutral/alkaline non-lysosomal ceramidase, C-terminal, (575-703) IPR038445 Neutral ceramidase, C-terminal domain superfamily;SignalP_EUK: (1-19) SignalP-noTM SignalP-noTM#	GO:0046514	GO:0017040		K12349	OG6_103367	FBGN0039774
derpt03g01370	SecY conserved site		475	XP_027196868.1	F-N	551.939	291.066	618.829	525.235	469.932							0.828942	0.00704657	0.126033	0.0979511	3.15615e-05	0.0338223	FunFam: (7-469) G3DSA:1.10.3370.10:FF:000002 Transport Sec61 subunit alpha isoform 2;InterPro: (6-469) IPR002208 SecY/SEC61-alpha family, (6-472) IPR023201 SecY domain superfamily, (40-74) IPR019561 Translocon Sec61/SecY, plug domain, (75-94) IPR030659 SecY conserved site, (164-182) IPR030659 SecY conserved site#	GO:0015031		GO:0016020	K10956	OG6_100672	FBGN0086357
derpt07g01270	Saposin-like type B, region 1		544	XP_027205833.1	F-N	707.714	450.873	784.594	532.78	469.764							0.176507	0.112676	0.893105	0.162477	0.213253	0.00651207	InterPro: (25-95) IPR008139 Saposin B type domain, (44-65) IPR008373 Saposin, (67-269) IPR011001 Saposin-like, (113-193) IPR008139 Saposin B type domain, (117-137) IPR008373 Saposin, (156-189) IPR008138 Saposin B type, region 2, (165-183) IPR008373 Saposin, (230-311) IPR008139 Saposin B type domain, (231-253) IPR008373 Saposin, (232-269) IPR007856 Saposin-like type B, region 1, (263-308) IPR00837…	GO:0006629;GO:0006665		GO:0005764	K12382	OG6_102385	FBGN0000416
derpt21g00430	unnamed protein		308		Juveniles	41.3759	75.4683	247.494	496.913	469.707	-12.4352	-6.69656	-2.82524	-4.40146	-2.37026		2.61542e-29	4.54709e-17	5.28334e-06	9.70687e-11	0.000366617	0.019281	SignalP_EUK: (1-19) SignalP-noTM SignalP-noTM;SignalP_GRAM_POSITIVE: (1-26) SignalP-TM SignalP-TM#					OG6r16_100584																		CPH
derpt28g34600	cytochrome b-c1 complex subunit 6 family protein		83		Juveniles	510.016	496.364	709.449	957.755	469.079	-2.01147						1.89476e-08	0.000239142	6.64302e-05	0.163243	0.850987	0.127963	FunFam: (8-82) G3DSA:1.10.287.20:FF:000004 Cytochrome b-c1 complex subunit 6;InterPro: (1-82) IPR003422 Cytochrome b-c1 complex, subunit 6, (8-82) IPR036811 Ubiquinol-cytochrome C reductase hinge domain superfamily, (20-82) IPR023184 Ubiquinol-cytochrome C reductase hinge domain#	GO:0006122		GO:0005750	K00416	OG6_102683	FBGN0050354
derpt03g02170	Spermadhesin, CUB domain superfamily		362	XP_027204184.1	Juveniles	5.73084	58.5626	148.921	167.583	469.038	-27.1755	-25.9656	-14.6327				6.89861e-17	2.54606e-16	1.29679e-11	0.174819	0.23897	0.950634	InterPro: (82-202) IPR035914 Spermadhesin, CUB domain superfamily, (83-201) IPR000859 CUB domain, (207-355) IPR035914 Spermadhesin, CUB domain superfamily;PANTHER: (37-359) PTHR33236 INTRAFLAGELLAR TRANSPORT PROTEIN 122 FAMILY PROTEIN-RELATED;SignalP_EUK: (1-19) SignalP-noTM SignalP-noTM#					OG6_124261	FBGN0035928
derpt04g05890	Gamma interferon inducible lysosomal thiol reductase, GILT-1	GILT-1	192	XP_027194820.1	F-N	649.067	431.593	1587.23	1053.51	467.296		-2.80502			-2.60276		0.000249461	4.29629e-12	0.656636	0.00259472	2.73524e-10	0.00493521	InterPro: (19-191) IPR004911 Gamma interferon inducible lysosomal thiol reductase GILT;SignalP_EUK: (1-19) SignalP-noTM SignalP-noTM#		GO:0016671		K08059	OG6_101707	FBGN0038149					Gamma interferon inducible lysosomal thiol reductase, GILT (IPR005123)
derpt06g02870	uncharacterized protein		286	XP_027201160.1	Juveniles	51.8759	92.2803	891.741	1141.47	466.261	-20.7035	-17.47	-2.93672	-7.04988	-5.94882		3.39458e-13	8.49945e-12	0.0121818	6.33617e-06	5.37572e-05	0.799275	SignalP_GRAM_NEGATIVE: (1-19) SignalP-noTM SignalP-noTM#					OG6r16_100584																		CPH
derpt14g00870	hypothetical protein		209		Adult females	1189.2	319.018	404.949	265.842	465.349	4.13689	2.56236	2.30429				2.38579e-29	1.55622e-13	5.00657e-11	1.0124e-05	0.537316	0.00083039	SignalP_EUK: (1-25) SignalP-noTM SignalP-noTM#
derpt01g00730	histone H2B		125	XP_027195739.1	Adult females	476.229	68.894	77.1434	69.4126	458.405	6.30921	5.30529	4.05889				4.00471e-26	1.43954e-21	9.59347e-16	0.0231288	0.214315	0.479379	FunFam: (2-124) G3DSA:1.10.20.10:FF:000016 Histone H2B;InterPro: (2-124) IPR009072 Histone-fold, (7-99) IPR007125 Histone H2A/H2B/H3, (11-122) IPR000558 Histone H2B#		GO:0003677;GO:0030527;GO:0046982	GO:0000786	K11252	OG6_100082	FBGN0053870
derpt08g04830	Peptidase C1A, Cathepsin C-like, dipeptidyl peptidase	DpPap-17	496	XP_027203714.1	Adult females	905.588	155.111	380.337	219.124	451.974	3.80106	2.05	3.62229				1.35036e-14	4.85824e-05	1.06434e-13	0.842991	0.00270613	0.00173293	FunFam: (22-143) G3DSA:2.40.128.80:FF:000003 Cathepsin C;InterPro: (22-143) IPR014882 Cathepsin C exclusion, (22-145) IPR036496 Cathepsin C, exclusion domain superfamily, (167-484) IPR013128 Peptidase C1A, (184-492) IPR038765 Papain-like cysteine peptidase superfamily, (246-491) IPR000668 Peptidase C1A, papain C-terminal, (267-278) IPR000169 Cysteine peptidase, cysteine active site, (436-446) IPR…	GO:0006508	GO:0008234		K01275	OG6_103622	FBGN0034709	3.4.14 Dipeptidyl-peptidases and tripeptidyl-peptidases
derpt01g05060	unnamed protein		112		Juveniles	41.5944	123.941	229.905	419.214	451.025	-9.56226	-5.73962	-4.3384				1.94869e-07	6.81501e-05	0.00082906	0.106305	0.644421	0.38017	SignalP_GRAM_NEGATIVE: (1-23) SignalP-noTM SignalP-noTM;SignalP_GRAM_POSITIVE: (1-26) SignalP-TM SignalP-TM#																							CPH
derpt06g62415	hypothetical protein		65		Male-reduced	857.822	490.765	828.701	1112.04	447.14							0.00822526	0.452021	0.826142	0.00571795	0.402616	0.127223	FunFam: (1-64) G3DSA:2.40.50.140:FF:000025 40S ribosomal protein S28;InterPro: (1-64) IPR000289 Ribosomal protein S28e, IPR012340 Nucleic acid-binding, OB-fold, (55-63) IPR028626 Ribosomal protein S28e conserved site#	GO:0006412	GO:0003735	GO:0005840	K02979	OG6_101185	FBGN0030136
derpt01g07790	Peptidase M24B, X-Pro dipeptidase/aminopeptidase P, conserved site		567	XP_027198514.1	Adult females	617.904	153.819	316.754	249.595	446.456	2.29804		2.45999				1.55101e-12	8.69632e-06	1.71553e-14	0.657691	0.00436822	0.0313491	CDD: (258-534) cd01087 Prolidase;FunFam: (252-552) G3DSA:3.90.230.10:FF:000002 XAA-PRO AMINOPEPTIDASE 3;InterPro: (72-84) IPR029149 Creatinase/Aminopeptidase P/Spt16, N-terminal, (84-221) IPR007865 Aminopeptidase P, N-terminal, (252-556) IPR036005 Creatinase/aminopeptidase-like, (261-526) IPR000994 Peptidase M24, (432-444) IPR001131 Peptidase M24B, X-Pro dipeptidase/aminopeptidase P, conserved si…		GO:0030145;GO:0070006		K14213	OG6_102295	FBGN0000455	3.4.11 Aminopeptidases
derpt37g00380	CRAL/TRIO, N-terminal domain superfamily		272	XP_027200744.1	F-N	539.644	376.491	732.323	500.545	446.042							1	0.00023687	0.301879	0.350526	0.0192266	0.000850091	InterPro: (3-261) IPR036865 CRAL-TRIO lipid binding domain superfamily, (11-82) IPR036273 CRAL/TRIO, N-terminal domain superfamily, (89-114) IPR001251 CRAL-TRIO lipid binding domain;PANTHER: (4-232) PTHR46384 MOTILE SPERM DOMAIN-CONTAINING PROTEIN 2#					OG6_101230	FBGN0052407
derpt01g04990	FKBP-type peptidyl-prolyl cis-trans isomerase domain		109	XP_027199046.1	Male-reduced	269.337	164.18	326.817	386.837	445.411							3.35663e-06	0.000418378	0.903218	1.39675e-05	0.00153866	0.42519	FunFam: (1-108) G3DSA:3.10.50.40:FF:000025 Peptidylprolyl isomerase;InterPro: (1-108) IPR046357 Peptidyl-prolyl cis-trans isomerase domain superfamily, (16-20) IPR001179 FKBP-type peptidyl-prolyl cis-trans isomerase domain;PANTHER: (2-107) PTHR10516 Peptidyl-prolyl cis-trans isomerase;SUPERFAMILY: (2-107) SSF54534 FKBP-like#		GO:0003755		K09568	OG6_100299	FBGN0013954
derpt67g00040	glycine/tyrosine-rich protein		238	XP_027195441.1	Juveniles	22.6278	13.534	46.424	116.358	443.937	-4.89949			-4.8195			0.0015692	0.129707	0.980104	0.00278777	0.1951	0.20298	SignalP_EUK: (1-16) SignalP-noTM SignalP-noTM#					OG6r16_100584																		CPH
derpt66g00160	Ribosomal protein L6, alpha-beta domain superfamily		188		Male-reduced	756.822	357.754	671.538	790.408	438.967							0.169092	0.881275	0.00293695	1.4849e-05	0.00328314	0.329824	FunFam: (1-84) G3DSA:3.90.930.12:FF:000004 60S ribosomal protein L9, (85-187) G3DSA:3.90.930.12:FF:000003 60S ribosomal protein L9;InterPro: (1-184) IPR000702 Ribosomal protein L6, (1-187) IPR036789 Ribosomal protein L6, alpha-beta domain superfamily, (12-84) IPR020040 Ribosomal protein L6, alpha-beta domain, (96-175) IPR020040 Ribosomal protein L6, alpha-beta domain, (160-181) IPR002359 Ribosoma…	GO:0006412	GO:0003735;GO:0019843	GO:0005840	K02940	OG6_100791	FBGN0015756
derpt34g00030	ML domain protein MLDP-3; Der f 22 allergen-like	Der f 22-like	164	XP_027195426.1	F-N	490.575	272.184	623.152	520.099	437.256							0.13327	9.01883e-06	0.326955	0.0149328	7.71032e-08	0.0126526	FunFam: (32-162) G3DSA:2.60.40.770:FF:000001 NPC intracellular cholesterol transporter 2;InterPro: (13-161) IPR039670 Sterol transport protein NPC2-like, (32-160) IPR014756 Immunoglobulin E-set, (33-160) IPR003172 MD-2-related lipid-recognition domain;SignalP_GRAM_NEGATIVE: (1-27) SignalP-noTM SignalP-noTM;SignalP_GRAM_POSITIVE: (1-27) SignalP-TM SignalP-TM#	GO:0015918	GO:0032934		K13443	OG6_106086	FBGN0031381																		Der f 22 ortholog
derpt08g00170	Cytochrome b-c1 complex subunit 8 superfamily		84	XP_027204613.1	Juveniles	464.774	481.638	721.381	958.724	436.983	-2.21293						1.24692e-19	9.56406e-11	3.47639e-10	0.0123299	0.889548	0.0342757	InterPro: (2-83) IPR004205 Cytochrome b-c1 complex subunit 8, (3-83) IPR036642 Cytochrome b-c1 complex subunit 8 superfamily#	GO:0006122		GO:0005750	K00418	OG6_105128	FBGN0036728
derpt06g05520	C-terminal binding protein		426	XP_027198335.1	Adult females	322.835	128.007	225.237	279.456	436.966							0.411095	0.00751515	3.18118e-07	5.44438e-05	0.0370961	0.140045	FunFam: (126-318) G3DSA:3.40.50.720:FF:000012 C-terminal-binding protein 2 isoform 1;InterPro: (29-346) IPR043322 C-terminal binding protein, (39-347) IPR006139 D-isomer specific 2-hydroxyacid dehydrogenase, catalytic domain, (128-318) IPR036291 NAD(P)-binding domain superfamily, (134-317) IPR006140 D-isomer specific 2-hydroxyacid dehydrogenase, NAD-binding domain, (178-205) IPR029752 D-isomer sp…		GO:0003714;GO:0016616;GO:0051287		K04496	OG6_102736	FBGN0020496					C-terminal binding protein [EC:1.1.1.428]
derpt01g01650	Glutathione S-transferase, C-terminal domain superfamily		400	XP_027199305.1	Adult females	553.443	158.246	382.618	356.55	435.439			2.10715				0.00267408	0.0687352	4.18941e-10	0.00320726	4.20816e-05	0.386972	CDD: (80-197) cd03181 GST_C_EF1Bgamma_like;FunFam: (68-204) G3DSA:1.20.1050.10:FF:000006 Elongation factor 1 gamma, (241-399) G3DSA:3.30.70.1010:FF:000001 Elongation factor 1-gamma 1;InterPro: (1-74) IPR004045 Glutathione S-transferase, N-terminal, (2-68) IPR036249 Thioredoxin-like superfamily, (75-198) IPR036282 Glutathione S-transferase, C-terminal domain superfamily, (76-200) IPR010987 Glutath…	GO:0006414	GO:0003746		K03233	OG6_101050						Thioredoxin-like superfamily (IPR036249); not classified
derpt20g38531	hypothetical protein		244	XP_027198250.1	Adult males	206.428	1767.66	99.2079	4.92039	434.748	37.2416		-14.4061	536.506	25.9891	20.6435	1.03022e-77	0.00208626	7.92897e-48	2.85828e-235	2.34198e-70	4.40967e-53
derpt09g02230	trypsin inhibitor-like cysteine rich domain containing protein; Ixodidin-like	Ixodidin-3	109	XP_027200481.1	Adult females	367.155	124.55	182.294	167.364	434.485	2.03705						1.68312e-09	2.69108e-06	7.09923e-07	0.391377	0.871838	0.329824	CDD: (38-99) cd19941 TIL;InterPro: (35-100) IPR036084 Serine protease inhibitor-like superfamily, (38-99) IPR002919 Trypsin Inhibitor-like, cysteine rich domain;PANTHER: (30-99) PTHR23259 RIDDLE;SignalP_GRAM_NEGATIVE: (1-17) SignalP-noTM SignalP-noTM;SignalP_GRAM_POSITIVE: (1-17) SignalP-TM SignalP-TM#					OG6_126245			TIL-domain containing protein, Ixodidin	Antimicrobial peptide
derpt07g00680	Thiolase, N-terminal		469	XP_027205939.1	F-N	363.191	344.07	597.797	524.931	432.419							3.4991e-05	1.69263e-09	4.05424e-05	0.975524	0.104687	0.134941	FunFam: (42-466) G3DSA:3.40.47.10:FF:000011 3-ketoacyl-CoA thiolase;InterPro: (39-467) IPR016039 Thiolase-like, (49-318) IPR020616 Thiolase, N-terminal, (50-466) IPR002155 Thiolase, (326-466) IPR020617 Thiolase, C-terminal, (413-429) IPR020613 Thiolase, conserved site;PANTHER: (47-467) PTHR18919 ACETYL-COA C-ACYLTRANSFERASE;SignalP_GRAM_POSITIVE: (1-29) SignalP-TM SignalP-TM#		GO:0016746;GO:0016747		K07509	OG6_104606	FBGN0025352
derpt08g04550	Ribosomal protein L5, C-terminal		201	XP_027200579.1	Male-reduced	568.022	275.694	563.435	660.263	431.653							0.028091	0.210365	0.0397508	2.17891e-05	0.001324	0.496637	FunFam: (24-196) G3DSA:3.30.1440.10:FF:000002 60S ribosomal protein L11;InterPro: (24-199) IPR022803 Ribosomal protein L5 domain superfamily, (25-197) IPR002132 Ribosomal protein L5, (31-84) IPR031310 Ribosomal protein L5, N-terminal, (61-77) IPR020929 Ribosomal protein L5, conserved site, (88-186) IPR031309 Ribosomal protein L5, C-terminal#	GO:0006412	GO:0003735	GO:0005840	K02868	OG6_100325	FBGN0013325
derpt01g291950	putative CPLCP-like cuticular protein; Vajk4-like		271	XP_027199178.1	Juveniles	25.8997	89.6537	240.974	301.278	428.858	-12.0361	-10.3139	-5.37195	-2.24054			6.02416e-29	2.5362e-25	6.1623e-14	0.000681619	0.00853803	0.640967	ProSiteProfiles: (1-17) PS51257 Prokaryotic membrane lipoprotein lipid attachment site profile.;SignalP_EUK: (1-25) SignalP-noTM SignalP-noTM;SignalP_GRAM_POSITIVE: (1-25) SignalP-TM SignalP-TM#						FBGN0050101																	CPH
derpt34g00040	cAMP-dependent protein kinase regulatory subunit		389	XP_027195418.1	Juveniles	367.222	443.103	580.372	688.268	424.026	-2.01382		-2.00897				5.93483e-17	2.56321e-12	6.74991e-17	0.987659	0.309817	0.323924	CDD: (24-70) cd12097 DD_RI_PKA;FunFam: (106-241) G3DSA:2.60.120.10:FF:000120 cAMP-dependent protein kinase regulatory subunit, (243-388) G3DSA:2.60.120.10:FF:000006 cAMP-dependent protein kinase type I-alpha regulatory subunit;InterPro: (2-388) IPR012198 cAMP-dependent protein kinase regulatory subunit, (34-71) IPR003117 cAMP-dependent protein kinase regulatory subunit, dimerization-anchoring dom…	GO:0001932	GO:0008603	GO:0005952	K04739	OG6_100449	FBGN0259243
derpt05g01130	Glutathione S-transferase, C-terminal domain superfamily		356		Male-reduced	377.857	184.51	332.996	340.322	423.287							0.67901	0.924873	0.00357998	0.0226001	0.00490577	0.69933	FunFam: (92-202) G3DSA:3.40.30.10:FF:000188 Chloride intracellular channel exc-4;InterPro: (134-197) IPR036249 Thioredoxin-like superfamily, (215-320) IPR036282 Glutathione S-transferase, C-terminal domain superfamily;PANTHER: (102-324) PTHR43920 CHLORIDE INTRACELLULAR CHANNEL, ISOFORM A#				K05022	OG6_107975	FBGN0030529					Thioredoxin-like superfamily (IPR036249); not classified
derpt04g05870	Myosin regulatory light chain-like		169	XP_027196509.1	Female-reduced	338.985	1160.85	921.26	888.315	421.33	-2.81904	-3.10972	-5.70419	2.02345			1.57689e-39	1.22482e-46	8.72316e-111	5.33192e-19	3.34201e-14	0.356113	FunFam: (6-91) G3DSA:1.10.238.10:FF:000007 Putative myosin regulatory light chain sqh;InterPro: (22-160) IPR011992 EF-hand domain pair, (25-60) IPR002048 EF-hand domain, (38-50) IPR018247 EF-Hand 1, calcium-binding site, (94-129) IPR002048 EF-hand domain, (99-156) IPR015070 DJBP, EF-hand domain, (134-162) IPR002048 EF-hand domain;PANTHER: (1-162) PTHR23049 MYOSIN REGULATORY LIGHT CHAIN 2#		GO:0005509		K12755	OG6_103056	FBGN0003514																			myosin regulatory light chain 9
derpt04g06660	Insect cuticle protein		402	XP_027203414.1	Juveniles	5.57524	14.324	27.7949	103.862	419.366	-17.3126	-5.24108	-3.84883	-4.49815		-3.30325	2.60319e-11	0.000145728	0.00205366	0.000908354	0.601031	0.0165021	InterPro: (203-260) IPR000618 Insect cuticle protein, (219-244) IPR031311 Chitin-binding type R&R consensus;SignalP_GRAM_NEGATIVE: (1-20) SignalP-noTM SignalP-noTM;SignalP_GRAM_POSITIVE: (1-24) SignalP-TM SignalP-TM#																							CPR
derpt07g00820	U2A'/phosphoprotein 32 family A, C-terminal		284	XP_027205967.1	Adult females	289.775	109.477	207.617	238.687	419.03							0.120819	0.00985369	3.11398e-10	7.91852e-06	0.00075047	0.462851	FunFam: (1-156) G3DSA:3.80.10.10:FF:000131 acidic leucine-rich nuclear phosphoprotein 32-related protein-like;InterPro: (1-158) IPR032675 Leucine-rich repeat domain superfamily, (1-281) IPR045081 Acidic leucine-rich nuclear phosphoprotein 32, (61-80) IPR001611 Leucine-rich repeat, (84-105) IPR001611 Leucine-rich repeat;Pfam: (18-151) PF14580 Leucine-rich repeat;SUPERFAMILY: (14-148) SSF52058 L do…		GO:0005515		K18646	OG6_102163	FBGN0034282
derpt47g00100	unnamed protein		384	XP_027205135.1	Adult females	1168.2	53.7213	68.5039	31.4911	418.729	26.2269	12.119	10.8696				2.82804e-09	7.23038e-06	1.60045e-05	0.163174	0.900182	0.285183	SignalP_GRAM_POSITIVE: (1-35) SignalP-TM SignalP-TM#					OG6r16_505885
derpt10g00910	P-loop containing nucleoside triphosphate hydrolase		431	XP_027200316.1	Male-reduced	325.069	194.912	367.6	495.684	418.594							3.48217e-10	0.00144002	0.966134	9.77973e-10	0.00340168	0.00905534	CDD: (48-255) cd17950 DEADc_DDX39, (265-394) cd18787 SF2_C_DEAD;FunFam: (37-255) G3DSA:3.40.50.300:FF:000168 DEAD-box ATP-dependent RNA helicase 56-like, (261-429) G3DSA:3.40.50.300:FF:000111 DEAD-box ATP-dependent RNA helicase;InterPro: (37-118) IPR027417 P-loop containing nucleoside triphosphate hydrolase, (49-77) IPR014014 RNA helicase, DEAD-box type, Q motif, (68-268) IPR014001 Helicase super…		GO:0003676;GO:0003724;GO:0005524		K12812	OG6_101150	FBGN0014189
derpt13g00670	P-loop containing nucleoside triphosphate hydrolase		225	XP_027196206.1	Adult females	417.448	188.379	346.147	341.515	416.692							0.119606	0.551831	0.000135555	0.0469957	0.00347955	0.475131	CDD: (27-189) cd01860 Rab5_related;FunFam: (20-215) G3DSA:3.40.50.300:FF:000180 Member RAS oncogene family;InterPro: (19-218) IPR027417 P-loop containing nucleoside triphosphate hydrolase, (21-224) IPR001806 Small GTPase, (28-181) IPR005225 Small GTP-binding protein domain;PANTHER: (27-190) PTHR47978 -;PRINTS: (28-91) PR00449 Transforming protein P21 ras signature, (131-144) PR00449 Transforming …		GO:0003924;GO:0005525		K07888	OG6_100743	FBGN0014010													GTPase
derpt22g00080	Mitochondrial ATPase inhibitor		148	XP_027201462.1	Juveniles	393.702	436.568	685.782	881.034	415.625	-2.39892						2.00317e-16	1.52081e-10	4.74365e-09	0.0356522	0.689288	0.163934	FunFam: (71-135) G3DSA:1.20.5.500:FF:000007 ATPase inhibitor, putative;InterPro: (45-138) IPR007648 Mitochondrial ATPase inhibitor;SUPERFAMILY: (88-143) SSF64602 F1 ATPase inhibitor, IF1, C-terminal domain#	GO:0032780	GO:0042030	GO:0005739	K22255
derpt28g00460	Triacylglycerol lipase family		500	XP_027197649.1	F-N	576.573	427.626	845.811	523.681	415.583							0.918056	0.00103609	0.295575	0.287616	0.0536491	0.00211991	InterPro: (24-389) IPR000734 Triacylglycerol lipase family, (25-371) IPR029058 Alpha/Beta hydrolase fold, (29-346) IPR013818 Lipase, (60-366) IPR033906 Lipase, N-terminal, (373-470) IPR036392 PLAT/LH2 domain superfamily, (423-444) IPR000734 Triacylglycerol lipase family;SignalP_EUK: (1-25) SignalP-noTM SignalP-noTM#	GO:0006629	GO:0005515;GO:0016298		K14073	OG6_103516	FBGN0029831						3.1.1.3 triacylglycerol lipase
derpt23g00860	heat shock protein 10-like Hsp10-1	Hsp10-1	103	XP_027197534.1	Male-reduced	421.136	167.032	409.739	429.123	414.757							0.537436	0.419556	0.00139833	0.000174425	9.76434e-05	0.910842	FunFam: (1-102) G3DSA:2.30.33.40:FF:000002 10 kDa chaperonin, mitochondrial;InterPro: (1-102) IPR037124 GroES chaperonin superfamily, (8-101) IPR011032 GroES-like superfamily, (9-33) IPR018369 Chaperonin GroES, conserved site#	GO:0006457	GO:0005524;GO:0044183		K04078	OG6_100490	FBGN0036334
derpt10g02190	unnamed protein		222		Adult females	846.498	31.8535	42.7609	21.0987	413.317	30.8096	14.9051	14.2575				6.35497e-14	4.51947e-09	6.61016e-09	0.143097	0.956715	0.217922
derpt07g04240	unnamed protein		66		Juveniles	195.939	330.798	746.814	756.151	413.255	-4.10168	-4.35886	-2.84531				1.59057e-18	7.21502e-20	9.74632e-11	0.0404402	0.0183618	0.815906	SignalP_EUK: (1-20) SignalP-noTM SignalP-noTM#																							CPH
derpt24g00260	Myosin heavy chain-like		2141	XP_027200886.1	Female-reduced	340.666	669.206	1114.65	986.23	411.318	-3.11426	-3.74414	-3.27589				2.51889e-25	2.7253e-33	1.25253e-27	0.729981	0.339131	0.188246	CDD: (145-840) cd01377 MYSc_class_II;FunFam: (129-340) G3DSA:3.40.850.10:FF:000024 Myosin heavy chain, isoform J, (410-518) G3DSA:1.20.120.720:FF:000001 Myosin heavy chain, muscle, (540-743) G3DSA:1.20.58.530:FF:000001 Myosin heavy chain, (998-1120) G3DSA:1.20.5.340:FF:000019 Myosin heavy chain, isoform G, (1121-1226) G3DSA:1.20.5.340:FF:000036 Myosin heavy chain, (1227-1345) G3DSA:1.20.5.340:FF:…		GO:0003774;GO:0005524	GO:0016459	K17751	OG6_100110	FBGN0264695																			myosin heavy chain 6/7
derpt34g00120	SPARC/Testican, calcium-binding domain		254	XP_027195422.1	Juveniles	190.448	192.016	297.014	305.365	411.262							2.81097e-12	1.11603e-13	1.49765e-10	0.664757	0.434848	0.774326	InterPro: (43-67) IPR003645 Follistatin-like, N-terminal, (132-234) IPR019577 SPARC/Testican, calcium-binding domain, (133-246) IPR011992 EF-hand domain pair, (142-152) IPR001999 Osteonectin-like, conserved site, (219-231) IPR018247 EF-Hand 1, calcium-binding site;PANTHER: (29-248) PTHR13866 SPARC OSTEONECTIN;SignalP_EUK: (1-25) SignalP-noTM SignalP-noTM#		GO:0005509	GO:0005615	K24262	OG6_105759	FBGN0026562
derpt24g00380	Reeler domain-containing protein		154	XP_027200866.1	Adult females	271.348	179.121	134.535	176.664	411.141							0.100866	0.00808571	0.795198	0.0694316	0.00585152	0.472297	InterPro: (7-153) IPR002861 Reeler domain, (24-148) IPR042307 Reeler domain superfamily;PANTHER: (8-150) PTHR45828 CYTOCHROME B561/FERRIC REDUCTASE TRANSMEMBRANE;SignalP_EUK: (1-24) SignalP-noTM SignalP-noTM;SignalP_GRAM_POSITIVE: (1-27) SignalP-TM SignalP-TM#					OG6_111875	FBGN0039648
derpt02g04820	Proteasome beta-type subunit, conserved site		238	XP_027197070.1	Male-reduced	268.228	199.619	297.408	333.414	410.641							0.0258352	0.059669	0.0966872	0.659399	0.884067	0.830941	CDD: (38-225) cd03762 proteasome_beta_type_6;FunFam: (38-235) G3DSA:3.60.20.10:FF:000010 Proteasome subunit beta type-1;InterPro: (28-224) IPR023333 Proteasome B-type subunit, (35-216) IPR001353 Proteasome, subunit alpha/beta, (41-88) IPR016050 Proteasome beta-type subunit, conserved site, (45-60) IPR000243 Peptidase T1A, proteasome beta-subunit, (166-188) IPR000243 Peptidase T1A, proteasome beta…	GO:0051603	GO:0004298	GO:0005839	K02738	OG6_101390	FBGN0010590	3.4.25 Threonine endopeptidases
derpt07g01330	Protein translocase complex, SecE/Sec61-gamma subunit		69		Male-reduced	641.623	382.664	659.207	715.828	410.471							0.046288	0.0709216	0.97492	0.0576246	0.101679	0.909589	FunFam: (7-68) G3DSA:1.20.5.820:FF:000001 Transport protein Sec61 subunit gamma;InterPro: (7-68) IPR023391 Protein translocase SecE domain superfamily, (8-66) IPR008158 Protein translocase SEC61 complex, gamma subunit;PANTHER: (1-68) PTHR12309 SEC61 GAMMA SUBUNIT#	GO:0006605;GO:0006886;GO:0015031	GO:0008320	GO:0016020	K07342	OG6_101625	FBGN0033691
derpt06g04340	V-ATPase proteolipid subunit C, eukaryotic		164	XP_027199880.1	F-N	528.884	285.059	589.728	532.127	409.888							0.542628	0.0390868	0.26631	0.0962342	0.00210621	0.261454	CDD: (14-81) cd18175 ATP-synt_Vo_c_ATP6C_rpt1, (93-160) cd18176 ATP-synt_Vo_c_ATP6C_rpt2;FunFam: (12-163) G3DSA:1.20.120.610:FF:000001 V-TYPE PROTON ATPASE PROTEOLIPID SUBUNIT;InterPro: (12-163) IPR035921 F/V-ATP synthase subunit C superfamily, (14-125) IPR011555 V-ATPase proteolipid subunit C, eukaryotic, (18-77) IPR002379 V-ATPase proteolipid subunit C-like domain, (31-81) IPR000245 V-ATPase pr…	GO:1902600	GO:0015078;GO:0046961	GO:0033177;GO:0033179	K02155	OG6_100711	FBGN0262736
derpt13g00800	Bax inhibitor 1-related		238	XP_027196205.1	F-N	559.359	473.349	607.443	527.105	409.003							0.886815	0.00408596	1.28302e-05	5.50744e-05	0.239688	0.0178573	CDD: (13-227) cd10430 BI-1;InterPro: (14-224) IPR006214 Bax inhibitor 1-related#				K21889	OG6_103839	FBGN0035871
derpt01g03790	unnamed protein		123	XP_027198977.1	Juveniles	21.4752	9.07474	20.6302	50.4585	407.694	-2.48623			-3.49516		-2.25054	2.34051e-05	0.683726	0.144368	2.11004e-08	0.088617	0.000680689	SignalP_EUK: (1-19) SignalP-noTM SignalP-noTM#						FBGN0028573
derpt03g01820	unnamed protein		71		Juveniles	296.153	418.229	736.908	1119.13	407.34	-4.05074	-2.85118	-2.36907				4.15945e-30	2.7969e-17	3.25006e-12	3.19172e-05	0.221679	0.0145278
derpt21g00910	Profilin-like protein, Tyr p 36 allergen-like	Try p 36-like	131	XP_027196655.1	Male-reduced	603.218	312.53	582.491	589.068	407.273							0.538689	0.163093	0.0312079	0.00684897	0.000549704	0.58209	InterPro: (1-130) IPR036140 Profilin superfamily, (1-8) IPR027310 Profilin conserved site, (3-12) IPR005455 Profilin#		GO:0003779		K05759	OG6_101239	FBGN0000308																		Tyr p 36 ortholog
derpt63g00130	ATP-dependent RNA helicase DEAD-box, conserved site		624	XP_027197925.1	Male-reduced	313.372	194.757	380.686	416.746	406.628							1.54334e-07	1.29515e-06	0.703191	3.03131e-06	2.40632e-05	0.813967	CDD: (357-490) cd18787 SF2_C_DEAD;FunFam: (103-347) G3DSA:3.40.50.300:FF:000079 probable ATP-dependent RNA helicase DDX17, (348-524) G3DSA:3.40.50.300:FF:000008 ATP-dependent RNA helicase RhlB;InterPro: (114-214) IPR027417 P-loop containing nucleoside triphosphate hydrolase, (161-360) IPR014001 Helicase superfamily 1/2, ATP-binding domain, (166-333) IPR011545 DEAD/DEAH box helicase domain, (290-2…		GO:0003676;GO:0005524		K12823	OG6_100364	FBGN0035720
derpt24g0450695	hypothetical protein		80		F-N	236.612	239.195	322.861	260.95	406.426							0.143265	7.84672e-05	2.66976e-06	0.003284	0.603631	0.040177	SignalP_EUK: (1-25) SignalP-noTM SignalP-noTM;SignalP_GRAM_POSITIVE: (1-28) SignalP-TM SignalP-TM#
derpt07g02790	unnamed protein		613	XP_027198829.1	Adult females	467.638	267.517	286.536	271.885	406.366							6.42154e-05	0.00311702	0.537668	0.0015942	0.0401172	0.460672	SignalP_EUK: (1-21) SignalP-noTM SignalP-noTM;SignalP_GRAM_POSITIVE: (1-25) SignalP-TM SignalP-TM#					OG6r16_507453
derpt08g00870	Zinc-binding ribosomal protein		157	XP_027200000.1	Male-reduced	1064.84	610.829	1088.97	1292.89	405.839							0.00134894	0.0645693	0.653756	0.00033483	0.0313446	0.310622	InterPro: (1-71) IPR000626 Ubiquitin-like domain, (1-91) IPR029071 Ubiquitin-like domain superfamily, (10-73) IPR019956 Ubiquitin domain, (79-156) IPR038582 S27a-like superfamily, (100-154) IPR011332 Zinc-binding ribosomal protein, (102-147) IPR002906 Ribosomal protein S27a;PANTHER: (1-72) PTHR10666 UBIQUITIN#	GO:0006412	GO:0003735;GO:0005515	GO:0005840	K02977	OG6_101107	FBGN0003942
derpt32g00260	MAP kinase interacting serine/threonine kinase-like		762		Adult females	478.842	207.438	432.788	359.587	403.982							0.0664809	0.782965	0.00173266	0.287825	0.00116673	0.0621166	FunFam: (229-322) G3DSA:3.30.200.20:FF:000093 Putative map kinase-interacting serine/threonine-protein kinase 1, (323-531) G3DSA:1.10.510.10:FF:000119 Putative map kinase-interacting serine/threonine-protein kinase 1;InterPro: (243-528) IPR000719 Protein kinase domain, (243-543) IPR011009 Protein kinase-like domain superfamily, (249-273) IPR017441 Protein kinase, ATP binding site, (362-374) IPR00…	GO:0006468	GO:0004672;GO:0005524		K04372	OG6_106134									MAPKAPK family
derpt01g01380	Helix-loop-helix DNA-binding domain superfamily		92	XP_027204805.1	Adult females	476.078	106.132	133.629	187.404	403.803	2.36306	3.10102	2.69423				3.17203e-15	4.39064e-25	1.16005e-19	0.321264	0.315726	0.038902	InterPro: (5-13) IPR011598 Myc-type, basic helix-loop-helix (bHLH) domain, (12-70) IPR036638 Helix-loop-helix DNA-binding domain superfamily, (16-77) IPR026052 DNA-binding protein inhibitor, (57-63) IPR011598 Myc-type, basic helix-loop-helix (bHLH) domain#	GO:0000122;GO:0045892	GO:0046983	GO:0005737	K17696	OG6_108505										EMC; DNA-binding protein inhibitor ID, other
derpt34g00090	F-actin capping protein, beta subunit		273	XP_027195420.1	Male-reduced	281.427	182.355	275.728	347.054	403.027							0.000767537	0.188284	0.369628	0.0258742	0.771885	0.0993527	FunFam: (2-89) G3DSA:1.20.58.570:FF:000001 F-actin-capping protein subunit beta, (90-271) G3DSA:3.90.1150.210:FF:000001 F-actin-capping protein subunit beta;InterPro: (1-270) IPR001698 F-actin-capping protein subunit beta, (1-89) IPR043175 F-actin-capping protein subunit beta, N-terminal domain, (3-267) IPR037282 F-actin-capping protein subunit alpha/beta, (62-67) IPR019771 F-actin capping protei…	GO:0030036;GO:0051016	GO:0003779	GO:0005737;GO:0008290	K10365	OG6_103032	FBGN0011570																			F-actin-capping protein subunit beta
derpt03g364650	hypothetical protein		89		Juveniles	88.9716	174.941	1160.21	1298.76	399.375	-15.4772	-14.8833	-3.28083	-4.71746	-4.53645		1.07526e-76	5.43401e-74	2.27578e-15	1.04574e-25	2.23145e-24	0.875724	SignalP_EUK: (1-23) SignalP-noTM SignalP-noTM#																							CPH
derpt99g00070	Basic-leucine zipper domain		311	XP_027199801.1	Male-reduced	330.464	251.772	294.453	401.485	394.578							0.0644596	0.905866	0.0673758	0.984116	0.138366	0.149583	CDD: (237-295) cd14692 bZIP_ATF4;InterPro: (238-253) IPR004827 Basic-leucine zipper domain, (242-294) IPR046347 Basic-leucine zipper domain superfamily#	GO:0006355	GO:0003700		K04374											ATF4, CREB2; cyclic AMP-dependent transcription factor ATF-4
derpt01g05380	ATP synthase, F1 complex, gamma subunit conserved site		304	XP_027199165.1	Juveniles	425.354	342.756	677.363	774.761	394.484							2.26842e-20	1.38346e-16	7.85037e-05	4.61428e-07	5.5998e-05	0.506945	FunFam: (54-262) G3DSA:3.40.1380.10:FF:000003 ATP synthase subunit gamma, (199-303) G3DSA:1.10.287.80:FF:000007 ATP synthase gamma chain;InterPro: (17-29) IPR000131 ATP synthase, F1 complex, gamma subunit, (29-303) IPR035968 ATP synthase, F1 complex, gamma subunit superfamily, (289-302) IPR023632 ATP synthase, F1 complex, gamma subunit conserved site;PIRSF: (3-303) PIRSF039089 ATP_synthase_gamma;…	GO:0015986	GO:0046933	GO:0045261	K02136	OG6_100847	FBGN0020235
derpt01g04530	unnamed protein		264	XP_027199281.1	Female-reduced	259.569	538.896	678.292	686.521	391.595	-2.83357	-2.98598	-3.51232				6.60745e-19	1.574e-20	4.91318e-27	0.108546	0.267239	0.780221	SignalP_GRAM_NEGATIVE: (1-23) SignalP-noTM SignalP-noTM;SignalP_GRAM_POSITIVE: (1-28) SignalP-TM SignalP-TM#
derpt49g00070	unnamed protein		148		Juveniles	792.891	953.19	1089.67	1284.74	391.452							8.43841e-05	0.00207083	7.87304e-07	0.428134	0.131059	0.560191
derpt04g01640	synaptobrevin family protein		95	XP_027193833.1	Male-reduced	294.704	213.752	300.159	320.658	389.959							0.0327131	0.0351556	0.0107806	0.765142	0.75985	0.983044	CDD: (8-70) cd15870 R-SNARE_VAMP2;FunFam: (7-92) G3DSA:1.20.5.110:FF:000004 Vesicle-associated membrane protein 7;InterPro: (1-94) IPR016444 Synaptobrevin/Vesicle-associated membrane protein, (7-93) IPR042855 v-SNARE, coiled-coil homology domain, (14-27) IPR001388 Synaptobrevin-like, (46-53) IPR001388 Synaptobrevin-like, (70-89) IPR001388 Synaptobrevin-like;SUPERFAMILY: (6-70) SSF58038 SNARE fusi…	GO:0016192		GO:0016020	K13504	OG6_103752	FBGN0013342													GTPase associated protein
derpt22g00220	uncharacterized protein		63		Juveniles	405.327	488.486	630.606	973.646	388.947	-2.57223		-2.0372				3.03316e-17	4.82308e-07	2.5617e-10	0.0637586	0.326284	0.00356797
derpt01g09145	Cysteine protease inhibitor I25, cystatin-4	Cystatin-4	151	XP_027202746.1	Adult males	17.0152	864.343	98.194	2.18568	388.617	5.81937	-5.68828	-57.1541	332.601	10.0477	33.1022	0.001877	0.00184864	8.24904e-14	2.62764e-26	6.13213e-05	1.72887e-09	InterPro: (34-142) IPR000010 Cystatin domain, (36-142) IPR046350 Cystatin superfamily;PANTHER: (9-142) PTHR46186 CYSTATIN;SignalP_EUK: (1-22) SignalP-noTM SignalP-noTM;SignalP_GRAM_POSITIVE: (1-24) SignalP-TM SignalP-TM#		GO:0004869		K13899	OG6_131076			Family I25: cystatin family
derpt99g00080	Aprataxin and PNK-like factor		538	XP_027199796.1	Male-reduced	220.214	129.517	214.376	261.972	386.975							0.00154845	0.185624	0.818416	0.000980479	0.16257	0.145435	InterPro: (6-102) IPR041388 PNK, FHA domain, (11-525) IPR039253 Aprataxin and PNK-like factor, (16-105) IPR008984 SMAD/FHA domain superfamily#	GO:0006302	GO:0003906;GO:0005515;GO:0008408		K13295	OG6_108760
derpt03g01450	Highly expressed Tandem Repeat Protein TRP-6	TRP-6	784	XP_027196962.1	Adult females	845.321	20.7286	118.041	33.235	386.716	19.0561	5.43428	20.5483		-3.78123	3.50665	1.31856e-08	0.00138692	5.1025e-09	0.920399	0.022548	0.0419835	PRINTS: (320-336) PR01217 Proline rich extensin signature, (392-428) PR01217 Proline rich extensin signature, (437-462) PR01217 Proline rich extensin signature;SignalP_EUK: (1-19) SignalP-noTM SignalP-noTM#																							CPH
derpt02g04880	Innexin	Inx	356	XP_027197833.1	F-N	463.511	275.56	495.208	388.127	385.307							0.37401	0.0709216	0.772696	0.615008	0.052974	0.013407	InterPro: (1-15) IPR000990 Innexin, (346-355) IPR000990 Innexin#				K22037	OG6_113390	FBGN0027108				Innexin
derpt13g00140	ATP synthase, F0 complex, subunit D superfamily, mitochondrial		182	XP_027196277.1	Juveniles	531.916	505.958	799.445	940.121	380.793							7.13131e-23	1.27443e-16	1.49147e-12	0.0128946	0.34097	0.247083	InterPro: (1-171) IPR008689 ATP synthase, F0 complex, subunit D, mitochondrial, (2-123) IPR036228 ATP synthase, F0 complex, subunit D superfamily, mitochondrial#	GO:0015986	GO:0015078	GO:0000276	K02138	OG6_102981	FBGN0016120
derpt10g01540	Protein disulphide isomerase		507		F-N	562.785	292.767	629.017	531.795	380.65							0.903033	0.0177817	0.136545	0.130866	0.000153188	0.055482	CDD: (25-127) cd02961 PDI_a_family, (253-361) cd03073 PDI_b'_ERp72_ERp57, (383-483) cd02995 PDI_a_PDI_a'_C;FunFam: (15-132) G3DSA:3.40.30.10:FF:000017 Protein disulfide-isomerase A4, (254-374) G3DSA:3.40.30.10:FF:000303 Protein disulfide-isomerase, (375-504) G3DSA:3.40.30.10:FF:000045 Disulfide-isomerase A3;InterPro: (15-132) IPR036249 Thioredoxin-like superfamily, (18-132) IPR013766 Thioredoxin …		GO:0003756		K08056	OG6_100478	FBGN0033663					Thioredoxin-like superfamily (IPR036249); not classified
derpt01g09080	unnamed protein		238	XP_027195886.1	Juveniles	26.7396	16.8236	33.2399	68.4353	379.569							0.0797232	0.581202	0.916038	0.132083	0.735723	0.359041
derpt03g04390	DnaJ homolog subfamily A member 1/2-like		408	XP_027204348.1	Adult females	355.929	194.659	273.704	236.122	378.984							5.88534e-05	0.162122	0.286104	0.00689852	0.823308	0.0289775	CDD: (106-336) cd10747 DnaJ_C;FunFam: (135-205) G3DSA:2.10.230.10:FF:000001 DnaJ subfamily A member 2, (253-336) G3DSA:2.60.260.20:FF:000003 DnaJ subfamily A member 2;InterPro: (2-384) IPR044713 DnaJ homolog subfamily A member 1/2-like, (3-366) IPR012724 Chaperone DnaJ, (45-64) IPR018253 DnaJ domain, conserved site, (68-79) IPR001623 DnaJ domain, (94-101) IPR036869 Chaperone J-domain superfamily,…	GO:0006457;GO:0009408	GO:0005524;GO:0030544;GO:0031072;GO:0051082		K09545	OG6_100614	FBGN0038145
derpt57g00120	Peptidase C1A	DpPap-11	551	XP_027200209.1	F-N	455.566	164.674	411.053	281.045	378.626							0.00220821	0.80218	4.24019e-05	0.413695	2.72531e-05	0.00255549	FunFam: (241-548) G3DSA:3.90.70.10:FF:000087 Counting factor associated protein D;InterPro: (239-540) IPR013128 Peptidase C1A, (246-548) IPR038765 Papain-like cysteine peptidase superfamily, (250-304) IPR013201 Cathepsin propeptide inhibitor domain (I29), (333-351) IPR000668 Peptidase C1A, papain C-terminal, (334-547) IPR039417 Papain-like cysteine endopeptidase, (351-362) IPR000169 Cysteine pept…	GO:0006508	GO:0008234			OG6_106893	FBGN0250848	3.4.22 Cysteine endopeptidases
derpt02g04590	Alpha-amylase; Der p 4 allergen	Der p 4	524	XP_027206364.1	F-N	577.589	532.309	1525.51	916.643	376.859		-3.02419			-2.02886		9.35e-06	1.57121e-20	0.00101333	0.343871	7.66982e-09	1.05105e-05	CDD: (38-424) cd11317 AmyAc_bac_euk_AmyA;InterPro: (30-421) IPR017853 Glycoside hydrolase superfamily, (39-421) IPR006047 Glycosyl hydrolase, family 13, catalytic domain, (84-101) IPR006046 Alpha amylase, (116-127) IPR006046 Alpha amylase, (215-226) IPR006046 Alpha amylase, (253-271) IPR006046 Alpha amylase, (312-324) IPR006046 Alpha amylase, (427-523) IPR013780 Glycosyl hydrolase, all-beta, (430…	GO:0005975	GO:0003824;GO:0004556;GO:0043169		K01176	OG6_103366	FBGN0020506							3.2.1.1 alpha-amylase											Der p 4
derpt03g05320	Deltamethrin resistance protein prag01		105	XP_027199490.1	Juveniles	370.076	308.048	525.25	599.779	375.258							1.10897e-20	5.97792e-16	9.37815e-08	0.000259474	0.0170153	0.378776	InterPro: (45-93) IPR031973 Deltamethrin resistance protein prag01#
derpt04g04110	nucleosome assembly protein; NAP domain-containing protein		365	XP_027205047.1	Adults	412.478	291.689	226.648	208.623	374.148				2.17918			8.53182e-09	1.69274e-05	0.129685	2.53139e-13	6.30724e-09	0.283555	InterPro: (22-272) IPR037231 NAP-like superfamily, (28-300) IPR002164 Nucleosome assembly protein (NAP)#	GO:0006334		GO:0005634	K11282	OG6_100833	FBGN0015268
derpt07g00510	Fatty acid oxidation complex, alpha subunit, mitochondrial		806	XP_027205918.1	F-N	352.188	308.192	555.908	489.079	373.086							2.42663e-05	2.7099e-10	0.000157313	0.736471	0.0259535	0.091634	CDD: (83-262) cd06558 crotonase-like;FunFam: (73-396) G3DSA:3.90.226.10:FF:000011 Fatty acid oxidation complex subunit alpha, (399-584) G3DSA:3.40.50.720:FF:000009 Fatty oxidation complex, alpha subunit, (583-796) G3DSA:1.10.1040.50:FF:000002 Trifunctional enzyme subunit alpha, mitochondrial;InterPro: (68-800) IPR012803 Fatty acid oxidation complex, alpha subunit, mitochondrial, (72-389) IPR02904…	GO:0006631;GO:0006635	GO:0003824;GO:0003857;GO:0004300;GO:0016491;GO:0016616;GO:0070403	GO:0005739;GO:0016507	K07515	OG6_101291	FBGN0028479					enoyl-CoA hydratase / long-chain 3-hydroxyacyl-CoA dehydrogenase [EC:4.2.1.17 1.1.1.211]
derpt32g00670	Cytochrome c oxidase, subunit Va/VI superfamily		158	XP_027206003.1	Juveniles	439.119	390.574	659.541	768.926	371.194							1.79135e-28	3.69922e-21	1.62947e-11	5.71602e-05	0.0174122	0.229031	InterPro: (34-146) IPR003204 Cytochrome c oxidase, subunit Va/VI, (39-43) IPR036545 Cytochrome c oxidase, subunit Va/VI superfamily#	GO:0006123		GO:0005743;GO:0005751	K02264	OG6_104716	FBGN0019624
derpt02g05390	Innexin	Inx	360		Male-reduced	186.754	59.8382	153.79	174.609	370.845							0.973761	0.493321	5.53687e-17	7.51611e-17	7.46777e-14	0.574924	InterPro: (1-15) IPR000990 Innexin, (353-359) IPR000990 Innexin#				K22037	OG6_113390	FBGN0027108				Innexin
derpt04g03020	Cation-transporting P-type ATPase, N-terminal		1002	XP_027205075.1	Juveniles	492.461	442.274	1726.3	1982.21	369.985	-4.32058	-4.01462		-2.91582	-2.70935		7.61474e-90	1.91415e-80	1.1402e-07	5.33291e-49	1.83018e-42	0.472686	FunFam: (123-256) G3DSA:2.70.150.10:FF:000003 SODIUM/POTASSIUM-TRANSPORTING ATPASE SUBUNIT ALPHA, (237-372) G3DSA:1.20.1110.10:FF:000095 Sodium/potassium-transporting ATPase subunit alpha-1, (364-572) G3DSA:3.40.1110.10:FF:000001 SODIUM/POTASSIUM-TRANSPORTING ATPASE SUBUNIT ALPHA, (567-733) G3DSA:3.40.50.1000:FF:000004 SODIUM/POTASSIUM-TRANSPORTING ATPASE SUBUNIT ALPHA, (689-1001) G3DSA:1.20.1110…	GO:0006813	GO:0000166;GO:0005215;GO:0005524;GO:0008556;GO:0016887	GO:0016020	K01539	OG6_100215	FBGN0002921																			sodium/potassium-transporting ATPase subunit alpha [EC:7.2.2.13]
derpt08g04750	Transcription factor BTF3		200	XP_027200454.1	Male-reduced	389.103	194.397	349.291	385.833	369.04							0.535487	0.78037	0.0417152	0.00948443	0.0319076	0.816786	CDD: (4-116) cd22055 NAC_BTF3;FunFam: (48-105) G3DSA:2.20.70.30:FF:000001 Transcription factor BTF3 homolog;InterPro: (1-193) IPR039370 Transcription factor BTF3, (33-98) IPR002715 Nascent polypeptide-associated complex NAC domain, (48-105) IPR038187 NAC A/B domain superfamily#				K01527	OG6_101091	FBGN0000181
derpt01g04110	Translation elongation factor EF1B/ribosomal protein S6		343	XP_027199221.1	Adult females	353.702	127.989	263.253	298.89	368.44							0.416003	0.177232	3.72746e-06	0.000380396	0.00330843	0.727657	FunFam: (250-342) G3DSA:3.30.70.60:FF:000001 Elongation factor 1-beta 1 like;InterPro: (217-225) IPR001326 Translation elongation factor EF1B, beta/delta chains, conserved site, (223-247) IPR018940 Elongation factor 1 beta central acidic region, eukaryote, (253-342) IPR014717 Translation elongation factor EF1B/ribosomal protein S6, (254-342) IPR036219 Translation elongation factor eEF-1beta-like …	GO:0006414	GO:0003746	GO:0005853	K15410	OG6_106570	FBGN0032198
derpt01g00710	CENP-T/Histone H4, histone fold		104		Adult females	461.971	29.4458	48.1991	49.5457	368.285	8.38173	8.02875	9.10151				8.28123e-17	4.29732e-16	5.46018e-18	0.818826	0.739336	0.924199	FunFam: (2-103) G3DSA:1.10.20.10:FF:000002 HISTONE H4;InterPro: (2-103) IPR009072 Histone-fold, (5-18) IPR001951 HISTONE H4, (15-19) IPR019809 Histone H4, conserved site, (28-93) IPR004823 TATA box binding protein associated factor (TAF), histone-like fold domain, (37-96) IPR035425 CENP-T/Histone H4, histone fold, (90-101) IPR001951 HISTONE H4;PANTHER: (1-102) PTHR10484 HISTONE H4#		GO:0003677;GO:0030527;GO:0046982	GO:0000786	K11254	OG6_100120	FBGN0053889
derpt02g00810	Beta-1,3 glucanase, laminarinase-like, Glu2	Glu2	274		F-N	430.512	318.19	1728.2	1412.78	368.185	-3.51528	-4.60282		-2.93226	-3.83942		7.86008e-24	4.35739e-34	0.176322	1.30409e-17	5.6104e-27	0.0785291	CDD: (27-271) cd08023 GH16_laminarinase_like;InterPro: (16-272) IPR013320 Concanavalin A-like lectin/glucanase domain superfamily, (25-273) IPR000757 Glycoside hydrolase family 16;PANTHER: (19-273) PTHR10963 GLYCOSYL HYDROLASE-RELATED;SignalP_EUK: (1-21) SignalP-noTM SignalP-noTM;SignalP_GRAM_POSITIVE: (1-21) SignalP-TM SignalP-TM#	GO:0005975	GO:0004553			OG6_101519	FBGN0040321							3.2.1.39 glucan endo-1,3-beta-D-glucosidase													Lysis of fungal cell wall
derpt04g06650	Insect cuticle protein		405	XP_027203415.1	Juveniles	7.56037	16.9333	33.2655	111.543	366.983	-12.7033	-4.43916	-3.34115	-3.80207			3.71901e-06	0.00799473	0.0327986	0.0254337	0.716866	0.119355	InterPro: (59-125) IPR000618 Insect cuticle protein, (90-115) IPR031311 Chitin-binding type R&R consensus;PANTHER: (6-249) PTHR10380 CUTICLE PROTEIN;SignalP_EUK: (1-16) SignalP-noTM SignalP-noTM#					OG6_167461																		CPR
derpt01g00800	CENP-T/Histone H4, histone fold		104		Adult females	284.759	22.055	45.2693	44.9628	366.226	5.79015	5.35671	7.53533				1.27647e-18	4.58575e-17	8.10861e-24	0.277405	0.166046	0.812456	FunFam: (2-103) G3DSA:1.10.20.10:FF:000002 HISTONE H4;InterPro: (2-103) IPR009072 Histone-fold, (5-18) IPR001951 HISTONE H4, (15-19) IPR019809 Histone H4, conserved site, (28-93) IPR004823 TATA box binding protein associated factor (TAF), histone-like fold domain, (37-96) IPR035425 CENP-T/Histone H4, histone fold, (90-101) IPR001951 HISTONE H4;PANTHER: (1-102) PTHR10484 HISTONE H4#		GO:0003677;GO:0030527;GO:0046982	GO:0000786	K11254	OG6_100120	FBGN0013981
derpt15g00840	Helix-hairpin-helix DNA-binding motif, class 1		468	XP_027197287.1	Juveniles	175.792	122.396	216.967	256.525	366.159							3.72844e-09	7.25621e-06	0.098462	7.24542e-05	0.0120874	0.30269	InterPro: (116-151) IPR011257 DNA glycosylase;PANTHER: (10-244) PTHR21521 UNCHARACTERIZED#	GO:0006281	GO:0003824			OG6_105855	FBGN0030328
derpt06g03350	unnamed protein		162		Adult males	303.561	2499.64	118.867	15.4662	365.596	17.5963	2.20179	-13.8769	244.181	30.5539	7.99179	1.93325e-40	0.000286746	5.72533e-36	1.78887e-147	1.02376e-59	8.21367e-21
derpt16g01070	unnamed protein		111	XP_027202515.1	Juveniles	11.4867	8.1209	23.0474	53.4145	363.542	-4.42652			-3.64027			0.00421666	0.148621	0.738322	0.0198751	0.370098	0.285206	SignalP_EUK: (1-26) SignalP-noTM SignalP-noTM#																							CPH
derpt05g00430	Acyl-CoA dehydrogenase/oxidase, N-terminal domain superfamily		431	XP_027195223.1	Juveniles	322.259	283.96	436.764	453.888	361.286							7.87627e-09	1.00811e-09	1.38442e-07	0.705218	0.525464	0.826828	FunFam: (34-159) G3DSA:1.10.540.10:FF:000026 Acyl-CoA dehydrogenase medium chain, (163-274) G3DSA:2.40.110.10:FF:000006 very long-chain specific acyl-CoA dehydrogenase, mitochondrial, (281-427) G3DSA:1.20.140.10:FF:000011 Medium-chain specific acyl-CoA dehydrogenase, mitochondrial;InterPro: (35-162) IPR037069 Acyl-CoA dehydrogenase/oxidase, N-terminal domain superfamily, (46-286) IPR009100 Acyl-C…		GO:0003995;GO:0016627;GO:0050660		K00249	OG6_101120	FBGN0035811					Acyl-CoA dehydrogenase/oxidase domain containing (IPR009100)
derpt07g01020	Membrane associated eicosanoid/glutathione metabolism-like domain superfamily		212	XP_027205861.1	Male-reduced	173.611	102.972	156.282	184.751	361.275							0.181147	0.778247	0.762941	0.120124	0.631568	0.417878	InterPro: (65-205) IPR023352 Membrane associated eicosanoid/glutathione metabolism-like domain superfamily;PANTHER: (31-189) PTHR31004 TRANSMEMBRANE PROTEIN 79#					OG6_111224
derpt07g05080	K Homology domain, type 1 superfamily		964	XP_027200050.1	Adult females	442.32	194.802	408.601	353.749	359.925							0.029891	0.420549	1.49821e-06	0.0189648	2.81662e-08	0.00606828	CDD: (664-750) cd22417 KH-I_Vigilin_rpt14, (752-819) cd22418 KH-I_Vigilin_rpt15;InterPro: (42-69) IPR036612 K Homology domain, type 1 superfamily, (60-145) IPR004087 K Homology domain, (68-141) IPR004088 K Homology domain, type 1, (146-221) IPR036612 K Homology domain, type 1 superfamily, (149-218) IPR004087 K Homology domain, (152-209) IPR004088 K Homology domain, type 1, (223-285) IPR004087 K H…		GO:0003676;GO:0003723		K18756	OG6_104272	FBGN0027835
derpt04g03050	Short-chain dehydrogenase/reductase, conserved site		257	XP_027204936.1	F-N	301.221	252.162	501.773	475.688	359.778							1.15811e-07	7.26723e-11	0.0018211	0.0550597	0.00203768	0.366223	CDD: (8-256) cd05371 HSD10-like_SDR_c;FunFam: (1-256) G3DSA:3.40.50.720:FF:000215 3-hydroxyacyl-CoA dehydrogenase type-2;InterPro: (9-253) IPR036291 NAD(P)-binding domain superfamily, (28-79) IPR002347 Short-chain dehydrogenase/reductase SDR, (90-163) IPR002347 Short-chain dehydrogenase/reductase SDR, (150-178) IPR020904 Short-chain dehydrogenase/reductase, conserved site;PANTHER: (1-256) PTHR436…		GO:0016491		K08683	OG6_102935	FBGN0021765					3-hydroxyacyl-CoA dehydrogenase / 3-hydroxy-2-methylbutyryl-CoA dehydrogenase [EC:1.1.1.35 1.1.1.178]
derpt24g01490	glycine/tyrosine-rich protein		218		Juveniles	6.28941	8.1232	38.0466	71.7739	359.661	-10.1979	-5.8426		-5.24718			6.8105e-06	0.000728527	0.226569	0.00241109	0.0631962	0.423426	SignalP_EUK: (1-21) SignalP-noTM SignalP-noTM#					OG6r16_100584																		CPH
derpt59g0226150	hypothetical protein		163		Adult males	517.327	3960.51	206.475	20.4683	359.479	23.0739	2.18839	-12.9321	298.395	28.3005	10.5438	8.93645e-123	1.95211e-09	6.32848e-91	0	3.30739e-152	1.94782e-67
derpt09g00510	Zinc finger, LIM-type		100	XP_027201952.1	Juveniles	272.244	626.316	905.743	1027.95	358.652	-4.04267	-3.80515	-3.88085				1.32124e-38	4.86366e-35	1.28008e-36	0.782144	0.909052	0.716252	FunFam: (1-76) G3DSA:2.10.110.10:FF:000001 Cysteine and glycine-rich protein 1;InterPro: (3-63) IPR001781 Zinc finger, LIM-type;PANTHER: (3-84) PTHR24215 RHO-GTPASE-ACTIVATING PROTEIN LRG1;SUPERFAMILY: (2-78) SSF57716 Glucocorticoid receptor-like (DNA-binding domain)#				K09377	OG6_132631	FBGN0014863									CSRP; cysteine and glycine-rich protein										cysteine and glycine-rich protein
derpt01g01180	Histone H3/CENP-A		137		Adult females	286.333	28.4559	46.8997	52.8306	357.748	4.96316	5.16792	5.88026				1.5449e-12	4.98536e-13	5.52461e-15	0.558154	0.692399	0.918141	FunFam: (2-50) G3DSA:1.10.20.10:FF:000078 Histone H3, (53-136) G3DSA:1.10.20.10:FF:000044 Histone H3.3;InterPro: (1-132) IPR007125 Histone H2A/H2B/H3, (1-34) IPR000164 Histone H3/CENP-A, (2-136) IPR009072 Histone-fold#		GO:0003677;GO:0030527;GO:0046982	GO:0000786	K11253	OG6_100119	FBGN0053836
derpt02g05820	Splicing factor RBM39, linker		509	XP_027194613.1	Juveniles	248.575	258.673	360.001	564.001	354.851	-2.42669						6e-11	0.000336646	3.25171e-05	0.0333925	0.709706	0.0131331	CDD: (142-214) cd12283 RRM1_RBM39_like, (245-322) cd12284 RRM2_RBM23_RBM39, (406-490) cd12285 RRM3_RBM39_like;FunFam: (224-329) G3DSA:3.30.70.330:FF:000080 RNA-binding protein 39 isoform X1;InterPro: (19-502) IPR006509 Splicing factor, RBM39-like, (73-335) IPR012677 Nucleotide-binding alpha-beta plait domain superfamily, (89-216) IPR035979 RNA-binding domain superfamily, (141-218) IPR000504 RNA r…	GO:0006397	GO:0003676;GO:0003723	GO:0005634	K13091	OG6_101917	FBGN0031883
derpt06g01930	Ferritin-like protein FERR-2; Der p 30 allergen-like	Der p 30-like	181	XP_027202014.1	F-N	1238.66	794.339	1590.13	723.936	354.762						2.3192	8.73389e-07	6.14465e-05	0.555287	4.1908e-08	0.00167514	1.0668e-18	CDD: (19-177) cd01056 Euk_Ferritin;FunFam: (7-180) G3DSA:1.20.1260.10:FF:000002 Ferritin, mitochondrial;InterPro: (7-180) IPR012347 Ferritin-like, (8-179) IPR009078 Ferritin-like superfamily, (9-180) IPR001519 Ferritin, (16-165) IPR009040 Ferritin-like diiron domain, (24-163) IPR008331 Ferritin/DPS protein domain, (67-85) IPR014034 Ferritin, conserved site, (132-152) IPR014034 Ferritin, conserved…	GO:0006826;GO:0006879	GO:0008199		K00522	OG6_100688	FBGN0030449					ferritin heavy chain [EC:1.16.3.1]													Der p 30 isoallergen
derpt02g06570	Tandem Repeat Protein TRP-7	TRP-7	328		Adult females	745.432	42.6389	62.9054	12.5281	353.409	39.6243	8.52625	8.96465	4.42006		4.64733	4.68331e-11	0.000166862	0.000103572	0.0148489	0.96018	0.0190974	SignalP_EUK: (1-20) SignalP-noTM SignalP-noTM;SignalP_GRAM_POSITIVE: (1-18) SignalP-TM SignalP-TM#																							CPH
derpt03g05010	uncharacterized protein		726	XP_027199535.1	Adult females	379.818	269.419	292.855	250.275	353.129							0.00187346	0.277731	0.208387	1.31146e-05	0.0260363	0.102204	PANTHER: (243-540) PTHR23159 CENTROSOMAL PROTEIN 2#
derpt05g01070	GH18_chitolectin_chitotriosidase and CBM_14 domain- containing protein; Der p 18 allergen	Der p 18	463	XP_027194984.1	F-N	400.163	351.17	1020.63	667.46	353.012		-2.92319			-2.04701		1.82465e-08	2.44467e-25	0.000700869	0.0479615	8.9221e-12	1.43384e-05	InterPro: (29-355) IPR011583 Chitinase II, (29-378) IPR001223 Glycoside hydrolase family 18, catalytic domain, (29-395) IPR017853 Glycoside hydrolase superfamily, (249-327) IPR029070 Chitinase insertion domain superfamily, (404-462) IPR002557 Chitin binding domain, IPR036508 Chitin binding domain superfamily;PANTHER: (26-390) PTHR11177 CHITINASE;SignalP_EUK: (1-25) SignalP-noTM SignalP-noTM#	GO:0005975	GO:0008061	GO:0005576	K01183	OG6_100224	FBGN0022700							3.2.1.14 chitinase									Chitinase		Der p 18
derpt03g04560	Quinone oxidoreductase/zeta-crystallin, conserved site		342	XP_027199457.1	F-N	442.767	418.79	1588.31	1101.33	352.369	-2.66604	-4.12816			-2.66911		2.32281e-14	2.7484e-28	0.000888424	5.30442e-05	4.57701e-14	0.0028621	FunFam: (119-299) G3DSA:3.40.50.720:FF:000121 Prostaglandin reductase 2;InterPro: (13-149) IPR011032 GroES-like superfamily, (13-336) IPR020843 Polyketide synthase, enoylreductase domain, (31-90) IPR013154 Alcohol dehydrogenase-like, N-terminal, (120-295) IPR036291 NAD(P)-binding domain superfamily, (140-161) IPR002364 Quinone oxidoreductase/zeta-crystallin, conserved site, (151-286) IPR013149 Al…		GO:0008270;GO:0016491		K07119	OG6_106115	FBGN0283427					Prostaglandin reductase 2 (G3DSA:3.40.50.720:FF:000121)
derpt03g06780	glycine/tyrosine-rich protein		235		Juveniles	7.67167	10.5423	45.874	99.5308	350.936							0.0634875	0.195764	0.607962	0.239142	0.54988	0.711274	SignalP_EUK: (1-16) SignalP-noTM SignalP-noTM#					OG6r16_100584																		CPH
derpt08g04700	unnamed protein		133	XP_027200498.1	Adult females	1692.53	68.825	75.0948	38.8207	350.437	32.8851	16.7336	12.8287				1.48728e-13	3.37427e-09	7.55057e-08	0.0776739	0.69397	0.277809	SignalP_EUK: (1-19) SignalP-noTM SignalP-noTM#
derpt01g06060	Translocon-associated protein (TRAP), alpha subunit		241	XP_027203805.1	Adult females	433.194	142.314	325.315	289.647	349.289							0.00150555	0.175594	1.49114e-09	0.0098809	1.1963e-05	0.150873	InterPro: (7-227) IPR005595 Translocon-associated protein (TRAP), alpha subunit;PANTHER: (12-225) PTHR12924 TRANSLOCON-ASSOCIATED PROTEIN, ALPHA SUBUNIT;SignalP_EUK: (1-26) SignalP-noTM SignalP-noTM;SignalP_GRAM_POSITIVE: (1-31) SignalP-TM SignalP-TM#			GO:0005789	K13249	OG6_103262	FBGN0028327
derpt60g00230	uncharacterized protein		533	XP_027203325.1	F-N	510.592	285.949	576.819	480.034	347.923							0.923931	0.0128282	0.4119	0.400996	0.00134585	0.0394571	CDD: (32-130) cd02961 PDI_a_family, (138-235) cd02981 PDI_b_family, (247-350) cd02982 PDI_b'_family, (371-472) cd02995 PDI_a_PDI_a'_C;FunFam: (21-133) G3DSA:3.40.30.10:FF:000023 Protein disulfide-isomerase, (134-236) G3DSA:3.40.30.10:FF:000042 protein disulfide-isomerase A2, (237-364) G3DSA:3.40.30.10:FF:000030 Protein disulfide-isomerase, (365-479) G3DSA:3.40.30.10:FF:000027 protein disulfide-is…		GO:0003756		K09580	OG6_100478	FBGN0286818					Thioredoxin-like superfamily (IPR036249); not classified
derpt05g04130	Insect cuticle protein		213	XP_027203219.1	Juveniles	20.0292	66.3838	199.989	295.336	346.195	-15.4716	-11.2022	-5.24196	-2.9515	-2.13702		2.28817e-57	2.19775e-44	9.78768e-22	5.6201e-10	2.8104e-05	0.129924	InterPro: (26-90) IPR000618 Insect cuticle protein, (55-80) IPR031311 Chitin-binding type R&R consensus;PANTHER: (25-174) PTHR10380 CUTICLE PROTEIN#					OG6_101461	FBGN0035280																	CPR
derpt04g94445	hypothetical protein		195	XP_027202951.1	F-N	309.474	292.071	391.406	331.961	345.798							0.101921	8.83106e-06	6.29345e-08	0.000494058	0.484966	0.0181914	SignalP_EUK: (1-25) SignalP-noTM SignalP-noTM#					OG6r16_507450
derpt04g00640	Caveolin		320		Male-reduced	220.977	49.2638	183.401	378.441	345.796			2.6801	-4.91993	-2.54525		1.8353e-12	0.595765	7.42764e-30	1.4692e-76	1.10911e-26	1.61715e-13	InterPro: (94-132) IPR001612 Caveolin#	GO:0070836			K06278	OG6_104848
derpt99g00020	Chitin binding domain superfamily		499	XP_027199799.1	Juveniles	15.7857	7.15773	27.2444	51.1429	345.618	-3.14126			-3.99221			0.0327835	0.268842	0.682755	0.013331	0.168389	0.452683	InterPro: (121-178) IPR002557 Chitin binding domain, (121-181) IPR036508 Chitin binding domain superfamily;SignalP_EUK: (1-23) SignalP-noTM SignalP-noTM#		GO:0008061	GO:0005576																				CPAP
derpt04g93995	hypothetical protein		147		Adult males	401.153	3470.02	167.285	12.4541	345.592	28.9546	2.09146	-14.6747	424.899	30.6914	13.8442	2.96857e-73	6.13634e-05	1.21097e-51	2.18085e-237	1.47203e-82	1.14156e-43	SignalP_EUK: (1-21) SignalP-noTM SignalP-noTM#
derpt04g06690	Cyclophilin-type peptidyl-prolyl cis-trans isomerase		209	XP_027203382.1	Juveniles	15.3878	15.3037	33.1591	76.1724	345.511	-4.72493						0.00330547	0.119846	0.356487	0.0731001	0.646478	0.30042	FunFam: (23-207) G3DSA:2.40.100.10:FF:000001 Peptidyl-prolyl cis-trans isomerase;InterPro: (22-203) IPR029000 Cyclophilin-like domain superfamily, (24-201) IPR024936 Cyclophilin-type peptidyl-prolyl cis-trans isomerase, (37-196) IPR002130 Cyclophilin-type peptidyl-prolyl cis-trans isomerase domain, (80-97) IPR020892 Cyclophilin-type peptidyl-prolyl cis-trans isomerase, conserved site;PANTHER: (37…	GO:0000413;GO:0006457	GO:0003755		K03768	OG6_100844	FBGN0034753
derpt01g292450	hypothetical protein		81	XP_027194510.1	Juveniles	393.345	435.561	682.473	841.384	344.54	-2.2973						2.1317e-27	5.48405e-19	1.31075e-15	0.0104462	0.48693	0.135861						OG6r16_506651
derpt41g00020	uncharacterized protein; LOW QUALITY PROTEIN		842	XP_027203720.1	F-N	475.309	305.2	516.613	338.665	342.376							0.177814	0.254731	0.921372	0.175435	0.390794	0.0231721						OG6r16_506252
derpt02g00570	Phosphoenolpyruvate carboxykinase, GTP-utilising, conserved site		672	XP_027203446.1	Nymphs	297.856	294.348	363.68	267.526	340.321							0.81245	0.00555289	7.36144e-05	4.03544e-05	0.369195	0.00637953	FunFam: (78-317) G3DSA:3.40.449.10:FF:000003 Phosphoenolpyruvate carboxykinase, cytosolic [GTP], (523-670) G3DSA:3.90.228.20:FF:000005 Phosphoenolpyruvate carboxykinase [GTP], mitochondrial;InterPro: (53-671) IPR008209 Phosphoenolpyruvate carboxykinase, GTP-utilising, (65-77) IPR008210 Phosphoenolpyruvate carboxykinase, N-terminal, (77-306) IPR035078 Phosphoenolpyruvate carboxykinase, GTP-utilisi…	GO:0006094	GO:0004611;GO:0004613;GO:0005525;GO:0017076		K01596	OG6_102518	FBGN0003067
derpt07g02240	Spermadhesin, CUB domain superfamily		392	XP_027205881.1	Juveniles	1.68678	4.21773	5.52148	21.8832	339.918	-12.7133	-3.61083	-4.12007	-3.0857		-3.52088	1.92866e-12	0.000542794	0.000122189	0.00329718	0.806559	0.00184017	InterPro: (93-218) IPR035914 Spermadhesin, CUB domain superfamily, (99-222) IPR000859 CUB domain, (229-385) IPR035914 Spermadhesin, CUB domain superfamily;PANTHER: (44-389) PTHR33236 INTRAFLAGELLAR TRANSPORT PROTEIN 122 FAMILY PROTEIN-RELATED;SignalP_EUK: (1-20) SignalP-noTM SignalP-noTM#					OG6_124261	FBGN0035928
derpt30g00300	Peptidase C1A, Cathepsin B-like	DpPap-27	364	XP_027195369.1	F-N	439.176	263.755	388.136	254.788	339.419							0.00273381	0.935518	0.835141	0.00893321	0.822922	0.0057132	CDD: (111-359) cd02620 Peptidase_C1A_CathepsinB;FunFam: (44-363) G3DSA:3.90.70.10:FF:000031 Cathepsin B;InterPro: (49-362) IPR038765 Papain-like cysteine peptidase superfamily, (50-91) IPR012599 Peptidase C1A, propeptide, (71-352) IPR013128 Peptidase C1A, (110-360) IPR000668 Peptidase C1A, papain C-terminal, (132-143) IPR000169 Cysteine peptidase, cysteine active site, (305-315) IPR025660 Cystein…	GO:0006508;GO:0050790	GO:0004197;GO:0008234		K01363	OG6_101151	FBGN0030521	3.4.22 Cysteine endopeptidases
derpt37g00500125	hypothetical protein		234	XP_027200751.1	Adult males	205.361	1512.44	80.8181	9.45781	339.416	19.4999	2.20346	-12.3834	241.474	27.2862	8.84964	1.27808e-49	8.42467e-05	2.24687e-38	7.3834e-169	4.90445e-65	3.60445e-26
derpt02g01480	lipopolysaccharide-induced tumor necrosis factor- alpha factor; LITAF-like zinc ribbon domain-containing protein 4	LITAF-4	159	XP_027203536.1	Male-reduced	316.612	208.491	299.197	291.547	339.388							0.887141	0.203815	0.180691	0.166865	0.96711	0.235748	InterPro: (16-157) IPR037519 LITAF domain containing protein, (72-157) IPR006629 LPS-induced tumour necrosis factor alpha factor#				K19363	OG6_100529	FBGN0052280
derpt23g00460	Translation elongation factor EF1B/ribosomal protein S6		226	XP_027197429.1	Male-reduced	325.977	130.261	281.903	298.491	339.059							0.906995	0.9776	0.00107623	0.00297172	0.00252439	0.953331	FunFam: (134-225) G3DSA:3.30.70.60:FF:000001 Elongation factor 1-beta 1 like;InterPro: (11-66) IPR036282 Glutathione S-transferase, C-terminal domain superfamily, (98-106) IPR001326 Translation elongation factor EF1B, beta/delta chains, conserved site, (104-130) IPR018940 Elongation factor 1 beta central acidic region, eukaryote, (136-225) IPR014717 Translation elongation factor EF1B/ribosomal pr…	GO:0006414	GO:0003746	GO:0005853	K03232	OG6_101695	FBGN0028737
derpt01g03580	Proteasome beta-type subunit, conserved site		240	XP_027198939.1	Male-reduced	272.23	177.829	281.342	308.753	338.371							0.0972682	0.147287	0.494946	0.412899	0.565027	0.900965	FunFam: (18-239) G3DSA:3.60.20.10:FF:000014 Proteasome subunit beta type-7;InterPro: (2-239) IPR016295 Proteasome subunit beta 4, (16-215) IPR023333 Proteasome B-type subunit, (18-239) IPR029055 Nucleophile aminohydrolases, N-terminal, (24-211) IPR001353 Proteasome, subunit alpha/beta, (29-76) IPR016050 Proteasome beta-type subunit, conserved site#	GO:0051603		GO:0005839	K02736	OG6_101718	FBGN0250746	3.4.25 Threonine endopeptidases
derpt19g00810	unnamed protein		263	XP_027193803.1	Female-reduced	7.45359	68.3672	55.3749	41.9945	335.791	-5.41666	-7.59129	-13.0613				0.000407157	2.0276e-05	4.36933e-08	0.0958854	0.364217	0.622578	SignalP_GRAM_NEGATIVE: (1-19) SignalP-noTM SignalP-noTM;SignalP_GRAM_POSITIVE: (1-19) SignalP-TM SignalP-TM#					OG6r16_507281
derpt05g00690	unnamed protein		199	XP_027194895.1	Adult females	386.195	190.213	284.373	302.533	335.122							0.0731942	0.0692012	0.0229663	0.726932	0.75961	0.995041						OG6r16_505378
derpt03g05260	Reeler domain-containing protein		178	XP_027199552.1	Adult females	393.368	85.5367	110.888	96.0854	334	3.78879	3.07899	2.82251				7.94113e-21	3.68624e-15	3.43567e-13	0.0685754	0.669321	0.270069	InterPro: (20-177) IPR002861 Reeler domain, (29-171) IPR042307 Reeler domain superfamily;PANTHER: (12-166) PTHR45828 CYTOCHROME B561/FERRIC REDUCTASE TRANSMEMBRANE;SignalP_EUK: (1-25) SignalP-noTM SignalP-noTM;SignalP_GRAM_POSITIVE: (1-30) SignalP-TM SignalP-TM#					OG6_120952	FBGN0039648
derpt36g00430	Aldehyde dehydrogenase, Tyr p 35 allergen-like	Try p 35-like1	491	XP_027194754.1	F-N	423.451	309.621	1038.48	556.966	332.62		-2.82332			-2.37675		0.0149131	4.37647e-14	0.243279	0.28326	6.91163e-10	3.28761e-06	CDD: (3-484) cd07141 ALDH_F1AB_F2_RALDH1;FunFam: (1-279) G3DSA:3.40.605.10:FF:000050 Aldehyde dehydrogenase, mitochondrial, (260-450) G3DSA:3.40.309.10:FF:000001 Mitochondrial aldehyde dehydrogenase 2;InterPro: (5-483) IPR016161 Aldehyde/histidinol dehydrogenase, (18-481) IPR015590 Aldehyde dehydrogenase domain, (23-481) IPR016162 Aldehyde dehydrogenase, N-terminal, (254-261) IPR029510 Aldehyde d…		GO:0016491;GO:0016620		K00128	OG6_100163	FBGN0012036					aldehyde dehydrogenase (NAD+) [EC:1.2.1.3]										Juvenile Hormone pathway			Tyr p 35 ortholog
derpt08g00520	Chitin binding Peritrophin-A domain-containing protein;; two chitin binding domains	PMP-14	519	XP_027204593.1	F-N	488.12	299.423	919.388	462.475	330.589		-2.15197			-2.20644	2.10055	0.923902	0.00017881	0.918372	0.861579	0.000220625	0.00102399	InterPro: (39-107) IPR002557 Chitin binding domain, (45-87) IPR036508 Chitin binding domain superfamily, (402-470) IPR002557 Chitin binding domain, (405-459) IPR036508 Chitin binding domain superfamily;PANTHER: (112-440) PTHR24037 HEART DEVELOPMENT PROTEIN WITH EGF-LIKE DOMAINS 1;PRINTS: (113-184) PR01217 Proline rich extensin signature, (192-217) PR01217 Proline rich extensin signature;SignalP_G…		GO:0008061	GO:0005576																				CPAP
derpt15g01220	Lactate dehydrogenase/glycoside hydrolase, family 4, C-terminal		344	XP_027197103.1	Juveniles	343.61	306.716	553.372	645.002	329.921	-2.01418						1.66994e-18	2.00507e-14	8.48665e-07	0.000343648	0.0155773	0.43367	FunFam: (29-175) G3DSA:3.40.50.720:FF:000013 Malate dehydrogenase, (176-342) G3DSA:3.90.110.10:FF:000001 Malate dehydrogenase;InterPro: (28-341) IPR001557 L-lactate/malate dehydrogenase, (30-175) IPR036291 NAD(P)-binding domain superfamily, (32-174) IPR001236 Lactate/malate dehydrogenase, N-terminal, (32-341) IPR010097 Malate dehydrogenase, type 1, (175-187) IPR001252 Malate dehydrogenase, active…	GO:0006099;GO:0006108;GO:0019752	GO:0003824;GO:0016491;GO:0016615;GO:0016616;GO:0030060		K00026	OG6_101212	FBGN0262559					malate dehydrogenase [EC:1.1.1.37]
derpt15g01860	Cytochrome bc1 complex subunit Rieske, transmembrane domain superfamily		286		Juveniles	310.208	289.627	505.898	582.282	328.883	-2.01608						4.33925e-21	5.26656e-17	5.23993e-09	0.000962241	0.0256155	0.477344	CDD: (163-285) cd03470 Rieske_cytochrome_bc1;FunFam: (156-285) G3DSA:2.102.10.10:FF:000001 Cytochrome b-c1 complex subunit Rieske, mitochondrial;InterPro: (91-154) IPR037008 Cytochrome bc1 complex subunit Rieske, transmembrane domain superfamily, (91-285) IPR014349 Rieske iron-sulphur protein, (92-157) IPR004192 Cytochrome b-c1 complex subunit Rieske, transmembrane domain, (121-283) IPR006317 Ubi…		GO:0008121;GO:0051537	GO:0016020	K00411	OG6_101749	FBGN0021906
derpt23g00850	heat shock protein 60-like Hsp60-1, low-quality gene	Hsp60-1	570	XP_027197525.1	Adult females	388.251	106.509	296.632	266.201	328.652			2.21141				0.0134068	0.32448	2.9922e-11	0.000102778	7.16701e-08	0.251676	FunFam: (43-173) G3DSA:1.10.560.10:FF:000031 60 kDa heat shock protein, mitochondrial, (174-231) G3DSA:3.30.260.10:FF:000019 60 kDa heat shock mitochondrial, (229-407) G3DSA:3.50.7.10:FF:000001 60 kDa chaperonin;InterPro: (35-41) IPR001844 Chaperonin Cpn60/GroEL, (60-541) IPR002423 Chaperonin Cpn60/GroEL/TCP-1 family, (64-90) IPR001844 Chaperonin Cpn60/GroEL, (174-235) IPR027410 TCP-1-like chaper…	GO:0006457;GO:0042026	GO:0005524;GO:0140662		K04077	OG6_100393	FBGN0015245
derpt03g02180	Spermadhesin, CUB domain superfamily		376		Juveniles	5.78279	24.8896	122.034	133.205	328.01	-21.1501	-20.8449	-6.23438	-3.39249	-3.34354		1.50161e-12	2.44253e-12	2.73957e-05	0.00883931	0.0118432	0.987249	InterPro: (89-212) IPR035914 Spermadhesin, CUB domain superfamily, (90-209) IPR000859 CUB domain;PANTHER: (38-373) PTHR33236 INTRAFLAGELLAR TRANSPORT PROTEIN 122 FAMILY PROTEIN-RELATED;SignalP_EUK: (1-20) SignalP-noTM SignalP-noTM#					OG6_124261	FBGN0035928
derpt09g02460	Alpha-tubulin ATUB-2; Der p 33 allergen-like	Der p 33-like1	451	XP_027205713.1	Juveniles	51.8149	78.5195	367.979	476.831	327.639	-9.78953	-8.11002	-2.54708	-3.84343	-3.18404		1.23764e-59	7.84475e-50	4.52703e-11	1.38774e-21	4.33205e-16	0.314367	CDD: (2-435) cd02186 alpha_tubulin;FunFam: (1-268) G3DSA:3.40.50.1440:FF:000002 Tubulin alpha chain, (269-383) G3DSA:3.30.1330.20:FF:000001 Tubulin alpha chain, (384-450) G3DSA:1.10.287.600:FF:000005 Tubulin alpha chain;InterPro: (1-268) IPR036525 Tubulin/FtsZ, GTPase domain superfamily, (2-53) IPR000217 Tubulin, (3-49) IPR003008 Tubulin/FtsZ, GTPase domain, (18-33) IPR002452 Alpha tubulin, (45-5…	GO:0007017	GO:0005200;GO:0005525	GO:0005874	K07374	OG6_100108	FBGN0003884																		Der p 33 isoallergen	tubulin alpha
derpt02g06640	Cytochrome c oxidase subunit VIIc superfamily		75	XP_027195945.1	Juveniles	546.696	531.268	931.835	1144.27	323.993	-2.24811						7.42166e-27	1.27973e-18	2.09898e-10	4.61206e-05	0.0333206	0.140554	InterPro: (25-70) IPR036636 Cytochrome c oxidase subunit VIIc superfamily#	GO:0006123		GO:0005751	K02272	OG6r16_505762
derpt08g121085	hypothetical protein		113	XP_027194183.1	F-N	1242.11	853.877	1729.82	1076.54	323.916							0.768974	0.0236196	0.689818	0.521952	0.108639	0.0217845	SignalP_EUK: (1-20) SignalP-noTM SignalP-noTM;SignalP_GRAM_POSITIVE: (1-20) SignalP-TM SignalP-TM#
derpt56g00170	histone H2B		125	XP_027201170.1	Adult females	422.7	154.02	263.997	297.423	323.915							0.000476061	2.46185e-05	2.03175e-10	0.00978313	0.0712049	0.629261	FunFam: (2-124) G3DSA:1.10.20.10:FF:000016 Histone H2B;InterPro: (2-124) IPR009072 Histone-fold, (7-99) IPR007125 Histone H2A/H2B/H3, (11-122) IPR000558 Histone H2B#		GO:0003677;GO:0030527;GO:0046982	GO:0000786	K11252	OG6_100082	FBGN0053868
derpt15g01430	unnamed protein		90	XP_027197146.1	Adult females	337.58	21.091	30.242	23.1427	323.897	12.8467	9.20637	9.10831				2.4403e-18	3.28952e-14	4.03091e-14	0.333835	0.984351	0.408428	SignalP_EUK: (1-28) SignalP-noTM SignalP-noTM#																							CPH
derpt01g07510	ATP synthase-coupling factor 6 superfamily, mitochondrial		102	XP_027198563.1	Juveniles	567.587	424.578	720.329	897.667	323.469							4.01734e-10	1.2248e-05	0.00978893	0.000722619	0.139875	0.145499	InterPro: (9-22) IPR008387 ATP synthase-coupling factor 6, mitochondrial, (26-81) IPR036204 ATP synthase-coupling factor 6 superfamily, mitochondrial, (81-99) IPR008387 ATP synthase-coupling factor 6, mitochondrial;SignalP_GRAM_POSITIVE: (1-23) SignalP-TM SignalP-TM#	GO:0015986	GO:0015078	GO:0000276	K02131	OG6_107026	FBGN0016119
derpt07g05130	Snf7 family		220	XP_027198497.1	Juveniles	271.721	249.325	290.923	309.147	322.865							0.0148561	0.0136501	7.40826e-08	0.00806512	0.0104484	0.992231	InterPro: (4-196) IPR005024 Snf7 family#	GO:0007034			K12198	OG6_102352	FBGN0036740
derpt01g03960	uncharacterized protein; similar to U- scoloptoxin(18)-Er1a		147	XP_027198998.1	Juveniles	331.632	296.375	431.518	486.458	320.891							7.8514e-09	4.93896e-07	3.6086e-07	0.600386	0.98289	0.629248	InterPro: (24-71) IPR001981 Colipase, (135-146) IPR001981 Colipase;SignalP_EUK: (1-23) SignalP-noTM SignalP-noTM;SignalP_GRAM_POSITIVE: (1-30) SignalP-TM SignalP-TM;SUPERFAMILY: (76-108) SSF57190 Colipase-like#	GO:0007586;GO:0016042	GO:0008047	GO:0005576	K14460	OG6_127908
derpt02g05350	unnamed protein		145	XP_027194267.1	F-N	355.25	263.236	542.526	420.762	320.237							0.0258277	7.63217e-08	0.0634783	0.780631	0.00136085	0.00717884						OG6r16_507054	FBGN0040732
derpt04g93795	hypothetical protein		186		Adult males	178.984	1537.77	85.3009	10.2319	320.027	15.8345		-14.5435	230.29	26.4317	8.71262	2.20158e-53	0.000819917	2.65999e-55	9.14808e-207	2.1695e-81	5.81077e-32
derpt33g00720	Ribosomal protein S7e		195	XP_027205536.1	Male-reduced	588.951	266.32	492.187	567.86	319.955							0.716182	0.622728	0.000678885	0.000237132	0.00885302	0.481821	InterPro: (6-190) IPR000554 Ribosomal protein S7e#	GO:0006412	GO:0003735	GO:0005840	K02993	OG6_101127	FBGN0039757
derpt13g01970	uncharacterized protein		379	XP_027196073.1	F-N	305.408	229.129	417.127	308.567	319.776							0.481124	4.5947e-05	0.0710851	0.359294	0.050765	0.00328085
derpt117g018130	hypothetical protein		111		Adult males	161.654	1243	71.2079	5.8616	319.434	24.351		-12.9475	315.285	25.527	12.351	3.65224e-51	0.00100896	3.15195e-38	4.33468e-166	4.8739e-60	7.1526e-31
derpt04g03800	serine/arginine-rich splicing factor 3-like		200	XP_027204927.1	Juveniles	147.161	96.6672	199.211	235.836	319.342							4.31568e-10	4.97024e-07	0.364464	4.00828e-07	0.00014005	0.384775	FunFam: (6-85) G3DSA:3.30.70.330:FF:000078 serine/arginine-rich splicing factor 7 isoform X1;InterPro: (4-87) IPR012677 Nucleotide-binding alpha-beta plait domain superfamily, (11-115) IPR035979 RNA-binding domain superfamily, (12-85) IPR000504 RNA recognition motif domain;PANTHER: (13-181) PTHR23147 SERINE/ARGININE RICH SPLICING FACTOR#		GO:0003676;GO:0003723		K12892	OG6_101439
derpt07g00140	Cytosolic fatty acid binding protein cFABP-2; Der p 13 allergen-related	cFABP-2	133	XP_027206151.1	Adult females	964.678	124.499	254.236	285.79	318.726	3.13337	3.29898	4.6314				1.43311e-22	2.74604e-24	1.86182e-39	0.00206909	0.00999897	0.784293	FunFam: (1-131) G3DSA:2.40.128.20:FF:000001 Fatty acid-binding protein, adipocyte;InterPro: (1-130) IPR012674 Calycin, IPR031259 Intracellular lipid binding protein, (4-26) IPR000463 Cytosolic fatty-acid binding, (6-130) IPR000566 Lipocalin/cytosolic fatty-acid binding domain, (63-79) IPR000463 Cytosolic fatty-acid binding, (110-130) IPR000463 Cytosolic fatty-acid binding#		GO:0008289		K08752	OG6_102739	FBGN0037913
derpt05g00300	Beta-tubulin BTUB-2	BTUB-2	473	XP_027195281.1	Adult females	547.452	23.8032	33.5448	16.1598	317.889	24.7143	11.8356	11.6887				1.06551e-09	3.32984e-06	3.20487e-06	0.221825	0.990055	0.287228	CDD: (30-453) cd02187 beta_tubulin;FunFam: (28-290) G3DSA:3.40.50.1440:FF:000006 Tubulin beta chain, (291-400) G3DSA:3.30.1330.20:FF:000002 Tubulin beta chain, (401-455) G3DSA:1.10.287.600:FF:000013 Tubulin beta chain;InterPro: (28-290) IPR036525 Tubulin/FtsZ, GTPase domain superfamily, (30-37) IPR000217 Tubulin, (30-74) IPR003008 Tubulin/FtsZ, GTPase domain, (57-78) IPR000217 Tubulin, (68-85) IP…	GO:0007017	GO:0003924;GO:0005200;GO:0005525	GO:0005874	K07375	OG6_100137	FBGN0284243																			tubulin beta
derpt06g03900	Serine/threonine-specific protein phosphatase/bis(5- nucleosyl)-tetraphosphatase		326	XP_027202246.1	Male-reduced	310.54	178.064	312.792	300.127	317.13							0.70245	0.114529	0.509472	0.326267	0.0350881	0.359077	CDD: (6-296) cd07414 MPP_PP1_PPKL;FunFam: (1-307) G3DSA:3.60.21.10:FF:000007 Serine/threonine-protein phosphatase;InterPro: (1-307) IPR029052 Metallo-dependent phosphatase-like, (7-54) IPR031675 Serine-threonine protein phosphatase, N-terminal, (28-298) IPR006186 Serine/threonine-specific protein phosphatase/bis(5-nucleosyl)-tetraphosphatase, (58-248) IPR004843 Calcineurin-like phosphoesterase do…		GO:0016787		K06269	OG6_100222	FBGN0000711						3.1.3.16 protein-serine/threonine phosphatase								serine/threonine-protein phosphatase PP1 catalytic subunit [EC:3.1.3.16]
derpt01g00790	Histone H2A conserved site		125		Adult females	361.824	43.7506	40.6539	34.3104	316.809	9.56183	7.56558	4.81159				1.70998e-24	6.87629e-20	1.18307e-12	0.00443898	0.0835921	0.448739	FunFam: (2-124) G3DSA:1.10.20.10:FF:000020 Histone H2A;InterPro: (2-124) IPR009072 Histone-fold, (3-8) IPR002119 Histone H2A, (9-88) IPR007125 Histone H2A/H2B/H3, (21-27) IPR032458 Histone H2A conserved site, (91-124) IPR032454 Histone H2A, C-terminal domain#		GO:0003677;GO:0030527;GO:0046982	GO:0000786	K11251	OG6_100077	FBGN0053829
derpt01g06870	Caprin		561	XP_027194523.1	Adult females	466.774	112.377	206.511	195.736	316.384	2.21895		2.49323				6.47921e-18	3.29804e-13	3.71079e-23	0.291861	0.0248445	0.333579	InterPro: (16-525) IPR028816 Caprin#				K18743
derpt02g02060	unnamed protein		358	XP_027205676.1	Juveniles	14.5857	8.39855	31.7626	47.728	316.369	-3.16714			-3.13103			0.0342513	0.130014	0.987868	0.0489659	0.191827	0.68947	SignalP_EUK: (1-28) SignalP-noTM SignalP-noTM#
derpt29g00510	Myeloid leukemia factor		300	XP_027194130.1	Adult females	250.608	107.098	178.797	210.236	316.164							0.184759	0.00763094	2.58385e-06	0.00197616	0.0904245	0.31678	InterPro: (57-80) IPR019376 Myeloid leukemia factor, (193-276) IPR019376 Myeloid leukemia factor#				K15622	OG6_109871	FBGN0034051
derpt06g04100	Peptidase M17, leucyl aminopeptidase, C-terminal		519	XP_027194475.1	F-N	379.354	202.456	396.617	343.531	315.04							0.793974	0.0406023	0.138867	0.28816	0.000575689	0.040357	InterPro: (19-511) IPR011356 Peptidase M17, leucine aminopeptidase/peptidase B, (181-507) IPR000819 Peptidase M17, leucyl aminopeptidase, C-terminal;SUPERFAMILY: (178-512) SSF53187 Zn-dependent exopeptidases#	GO:0006508;GO:0019538	GO:0030145;GO:0046872;GO:0070006	GO:0005737	K01255	OG6_109414	FBGN0000454	3.4.11 Aminopeptidases
derpt26g00120	P-loop containing nucleoside triphosphate hydrolase		403	XP_027197399.1	Adult females	254.497	168.006	208.231	212.802	312.324							0.31078	0.578468	0.372738	0.0638754	0.18866	0.761065	CDD: (143-313) cd19502 RecA-like_PAN_like;FunFam: (30-134) G3DSA:2.40.50.140:FF:000044 26S protease regulatory subunit 8, (135-315) G3DSA:3.40.50.300:FF:000030 26S protease regulatory subunit 8, (320-397) G3DSA:1.10.8.60:FF:000006 26S protease regulatory subunit 8;InterPro: (30-134) IPR012340 Nucleic acid-binding, OB-fold, (31-387) IPR005937 26S proteasome regulatory subunit P45-like, (69-124) IP…	GO:0030163	GO:0005524;GO:0016887;GO:0036402	GO:0005737	K03066	OG6_101513	FBGN0020369
derpt10g00160	Protein quiver		185	XP_027205563.1	Juveniles	368.353	593.884	1415.33	1904.73	312.077	-5.53722	-4.3791	-2.70531	-2.0468			1.05343e-100	1.43384e-74	6.97191e-35	1.37931e-18	8.87764e-09	0.0131094	InterPro: (60-153) IPR031424 Protein quiver;PANTHER: (49-175) PTHR33562 ATILLA, ISOFORM B-RELATED-RELATED;SignalP_EUK: (1-18) SignalP-noTM SignalP-noTM;SignalP_GRAM_POSITIVE: (1-18) SignalP-TM SignalP-TM#	GO:0030431;GO:0032222;GO:1903818				OG6_115642	FBGN0032021
derpt57g00170	Alanine racemase/group IV decarboxylase, C- terminal		456	XP_027200214.1	Adult females	416.223	208.972	317.448	275.349	310.774							9.70853e-06	0.0995151	0.0155229	0.0802478	0.580821	0.0198721	CDD: (30-401) cd00622 PLPDE_III_ODC;FunFam: (41-278) G3DSA:3.20.20.10:FF:000005 Ornithine decarboxylase;InterPro: (26-403) IPR002433 Ornithine decarboxylase, (27-244) IPR009006 Alanine racemase/group IV decarboxylase, C-terminal, (33-380) IPR022643 Orn/DAP/Arg decarboxylase 2, C-terminal, (37-282) IPR029066 PLP-binding barrel, (39-280) IPR022644 Orn/DAP/Arg decarboxylase 2, N-terminal, (59-77) IP…	GO:0006596	GO:0003824		K01581	OG6_100277	FBGN0013307
derpt22g00040	unnamed protein		111	XP_027201466.1	Juveniles	234.699	289.926	373.637	505.593	309.664	-2.3108		-2.0772				1.9594e-18	6.70748e-10	2.49854e-14	0.354858	0.259959	0.0343853						OG6r16_505475
derpt01g292620	Diedel-related protein	Diedel-like	102	XP_027199443.1	Adult females	275.457	157.942	128.191	131.142	309.251							5.7687e-19	7.73731e-17	0.53312	9.43179e-16	8.20742e-14	0.715559	SignalP_EUK: (1-26) SignalP-noTM SignalP-noTM;SignalP_GRAM_POSITIVE: (1-26) SignalP-TM SignalP-TM#									JAK/STAT pathway
derpt02g03080	Immunoglobulin-like domain superfamily		551	XP_027205811.1	Adult females	563.152	110.766	282.226	167.194	307.965	3.12204		3.11262				1.85227e-17	6.06963e-05	2.00888e-17	0.990896	3.63367e-05	6.86113e-05	InterPro: (112-303) IPR001393 Calsequestrin, (440-544) IPR013783 Immunoglobulin-like fold, (447-537) IPR007110 Immunoglobulin-like domain, (447-541) IPR036179 Immunoglobulin-like domain superfamily, (454-543) IPR003599 Immunoglobulin subtype;SignalP_EUK: (1-19) SignalP-noTM SignalP-noTM#		GO:0005509			OG6_108454
derpt01g07130	Triosphosphate isomerase-like protein; Der p 25 allergen	Der p 25	236	XP_027198629.1	F-N	363.589	334.763	635.449	588.225	306.698		-2.00863					4.10053e-11	8.95372e-17	4.3684e-07	0.188956	0.00301439	0.174515	FunFam: (1-235) G3DSA:3.20.20.70:FF:000025 Triosephosphate isomerase;InterPro: (1-233) IPR000652 Triosephosphate isomerase, IPR022896 Triosephosphate isomerase, bacterial/eukaryotic, IPR035990 Triosephosphate isomerase superfamily, (1-235) IPR013785 Aldolase-type TIM barrel, (150-160) IPR020861 Triosephosphate isomerase, active site#	GO:0006096	GO:0004807		K01803	OG6_100657	FBGN0086355																		Der p 25
derpt03g02090	unnamed protein		78		Male-reduced	183.516	108.937	157.308	273.385	306.081							0.000184959	0.872838	0.976184	0.000412522	0.884595	0.00035542						OG6_101931	FBGN0262519
derpt03g364710	hypothetical protein		63		Juveniles	278.141	298.251	418.072	557.946	305.098	-2.15135						3.33366e-13	3.74001e-07	2.23834e-08	0.15385	0.736607	0.0796043	InterPro: (18-58) IPR029027 Single alpha-helix domain superfamily#	GO:0006122		GO:0005750	K00420
derpt01g01260	Sorbitol dehydrogenase-like	SORD	360	XP_027204783.1	F-N	542.277	381.931	891.352	646.142	305.001							0.0815827	3.54253e-06	0.362436	0.49423	0.000572876	0.0142225	FunFam: (162-302) G3DSA:3.40.50.720:FF:000068 SORBITOL DEHYDROGENASE;InterPro: (13-181) IPR011032 GroES-like superfamily, (13-354) IPR045306 Sorbitol dehydrogenase-like, (15-352) IPR020843 Polyketide synthase, enoylreductase domain, (35-145) IPR013154 Alcohol dehydrogenase-like, N-terminal, (72-86) IPR002328 Alcohol dehydrogenase, zinc-type, conserved site, (148-320) IPR036291 NAD(P)-binding doma…		GO:0008270;GO:0016491;GO:0016616		K00008	OG6_100349	FBGN0024289					SORBITOL DEHYDROGENASE (PTHR43161)
derpt20g00170	unnamed protein		211		Adult males	144.632	1327.9	66.2714	9.84061	304.518	12.3384		-14.5792	179.884	27.2399	6.60369	1.93011e-11	0.112947	4.58252e-13	4.97315e-45	7.13718e-19	3.28761e-06
derpt07g01340	Chaperone DnaJ, C-terminal		343	XP_027206124.1	Adult females	386.552	128.963	184.192	185.604	302.695							0.000329338	0.00132853	0.00160834	0.740087	0.969541	0.818552	CDD: (166-329) cd10747 DnaJ_C;FunFam: (2-119) G3DSA:1.10.287.110:FF:000033 dnaJ homolog subfamily B member 13, (164-245) G3DSA:2.60.260.20:FF:000002 Dnaj homolog subfamily b member, (247-327) G3DSA:2.60.260.20:FF:000006 DnaJ subfamily B member 13;InterPro: (2-122) IPR036869 Chaperone J-domain superfamily, (45-64) IPR018253 DnaJ domain, conserved site, (68-79) IPR001623 DnaJ domain, (167-336) IPR0…	GO:0006457	GO:0051082		K09510	OG6_100302	FBGN0263106
derpt02g02950	aldose reductase-like		316		F-N	376.64	226.825	668.765	548.447	301.917		-2.03945			-2.07566		4.341e-05	5.07365e-11	0.891478	3.7525e-05	3.27221e-11	0.0397449	FunFam: (3-315) G3DSA:3.20.20.100:FF:000006 Aldo-keto reductase family 1 member A1;InterPro: (2-315) IPR036812 NADP-dependent oxidoreductase domain superfamily, (18-295) IPR023210 NADP-dependent oxidoreductase domain, (38-62) IPR020471 Aldo-keto reductase, (42-59) IPR018170 Aldo/keto reductase, conserved site, (98-116) IPR020471 Aldo-keto reductase, (149-166) IPR018170 Aldo/keto reductase, conser…		GO:0016491		K00011	OG6_100072	FBGN0086254					aldehyde reductase [EC:1.1.1.21]
derpt13g01070	Peptidase S1A homologue	DpSPH-22	320	XP_027196356.1	Juveniles	200.925	235.627	295.936	332.878	301.693							9.25647e-09	2.28235e-07	6.50643e-11	0.543202	0.300098	0.730349	InterPro: (38-316) IPR001254 Serine proteases, trypsin domain, (39-314) IPR009003 Peptidase S1, PA clan, (60-315) IPR043504 Peptidase S1, PA clan, chymotrypsin-like fold, (95-110) IPR001314 Peptidase S1A, chymotrypsin family, (160-174) IPR001314 Peptidase S1A, chymotrypsin family, (260-272) IPR001314 Peptidase S1A, chymotrypsin family;PANTHER: (6-316) PTHR24260 -;SignalP_EUK: (1-21) SignalP-noTM …	GO:0006508	GO:0004252			OG6_106745	FBGN0023479	3.4.21 Serine endopeptidases
derpt04g01940	Asparagine synthase-like		618	XP_027201006.1	M-N	364.089	402.672	407.398	358.869	301.184							0.427582	0.000278765	1.89691e-20	1.0871e-16	1.10244e-07	0.015483	InterPro: (1-200) IPR029055 Nucleophile aminohydrolases, N-terminal, (2-190) IPR017932 Glutamine amidotransferase type 2 domain, (2-197) IPR033738 Asparagine synthase, N-terminal domain, (2-399) IPR006426 Asparagine synthase, glutamine-hydrolyzing, (199-545) IPR014729 Rossmann-like alpha/beta/alpha sandwich fold, (389-487) IPR001962 Asparagine synthase;PANTHER: (1-573) PTHR11772 ASPARAGINE SYNTHE…	GO:0006529	GO:0004066		K01953	OG6_100710	FBGN0270926																				Amino acid biosynthesis
derpt01g00720	Histone H2A conserved site		125		Adult females	218.422	21.4361	27.9094	25.0173	301.135	7.8757	6.58766	5.96332				8.03623e-17	3.0774e-14	5.90757e-13	0.357646	0.788906	0.628652	FunFam: (2-124) G3DSA:1.10.20.10:FF:000020 Histone H2A;InterPro: (2-124) IPR009072 Histone-fold, (3-8) IPR002119 Histone H2A, (9-88) IPR007125 Histone H2A/H2B/H3, (21-27) IPR032458 Histone H2A conserved site, (91-124) IPR032454 Histone H2A, C-terminal domain#		GO:0003677;GO:0030527;GO:0046982	GO:0000786	K11251	OG6_100077	FBGN0053817
derpt01g01940	Protein of unknown function DM4/12		359	XP_027199127.1	Adult females	824.96	35.4682	48.4068	20.0645	300.447	29.303	12.2908	11.7246				2.43965e-10	3.34132e-06	4.4167e-06	0.133203	0.960577	0.20298	InterPro: (134-193) IPR006631 Protein of unknown function DM4/12;SignalP_GRAM_POSITIVE: (1-36) SignalP-TM SignalP-TM#
derpt25g00220	14-3-3 protein epsilon-like		275	XP_027203364.1	Adult females	397.612	200.467	289.096	249.425	300.387							6.57168e-06	0.0399199	0.0286034	0.0398195	0.940021	0.0437306	FunFam: (1-246) G3DSA:1.20.190.20:FF:000002 14-3-3 protein epsilon;InterPro: (1-248) IPR036815 14-3-3 domain superfamily, (5-246) IPR023410 14-3-3 domain, (5-37) IPR000308 14-3-3 protein, (43-53) IPR023409 14-3-3 protein, conserved site, (66-179) IPR000308 14-3-3 protein, (215-234) IPR023409 14-3-3 protein, conserved site#				K06630	OG6_100283	FBGN0020238														37694 protein epsilon
derpt08g04350	Eukaryotic translation initiation factor 3 subunit G, N-terminal		266	XP_027200513.1	Male-reduced	245.589	114.36	208.062	217.321	300.233							0.654006	0.819189	0.0132999	0.0698297	0.0469989	0.883989	InterPro: (2-265) IPR017334 EUKARYOTIC TRANSLATION INITIATION FACTOR 3 SUBUNIT G, (26-139) IPR024675 Eukaryotic translation initiation factor 3 subunit G, N-terminal, (137-264) IPR012677 Nucleotide-binding alpha-beta plait domain superfamily, (182-264) IPR035979 RNA-binding domain superfamily, (185-263) IPR000504 RNA recognition motif domain, (186-261) IPR034240 eIF3G, RNA recognition motif;PANTH…		GO:0003676;GO:0003723;GO:0003743	GO:0005737;GO:0005852	K03248	OG6_102687	FBGN0029629
derpt04g01070	ATP synthase, F1 complex, delta/epsilon subunit, N- terminal		163		Juveniles	336.956	228.264	466.437	537.94	298.998							1.87389e-13	3.70682e-10	0.130967	2.36125e-08	8.48778e-06	0.447107	FunFam: (19-119) G3DSA:2.60.15.10:FF:000004 ATP synthase subunit delta, mitochondrial, (120-162) G3DSA:1.20.5.440:FF:000002 ATP synthase subunit delta, mitochondrial;InterPro: (19-119) IPR036771 F0F1 ATP synthase delta/epsilon subunit, N-terminal, (28-160) IPR001469 ATP synthase, F1 complex, delta/epsilon subunit, (34-113) IPR020546 ATP synthase, F1 complex, delta/epsilon subunit, N-terminal, (11…	GO:0015986	GO:0046933	GO:0045261	K02134	OG6_101225	FBGN0028342
derpt12g01550	Zinc finger, AN1-type		224	XP_027196543.1	Adult females	283.615	213.276	242.278	267.443	298.914							0.884396	0.772648	0.00846108	0.0213405	0.0057615	0.742721	InterPro: (9-43) IPR002653 Zinc finger, A20-type, (137-218) IPR035896 AN1-like Zinc finger, (158-204) IPR000058 Zinc finger, AN1-type;PANTHER: (13-223) PTHR10634 AN1-TYPE ZINC FINGER PROTEIN;SUPERFAMILY: (14-58) SSF57716 Glucocorticoid receptor-like (DNA-binding domain)#		GO:0003677;GO:0008270		K24687	OG6_101508	FBGN0266410
derpt07g00750	Bifunctional purine biosynthesis protein PurH-like		592	XP_027205932.1	F-N	364.859	239.067	498.601	354.494	298.594							0.767064	0.000731495	0.650344	0.907946	0.0078491	0.00695912	CDD: (5-190) cd01421 IMPCH;FunFam: (1-194) G3DSA:3.40.50.1380:FF:000003 Bifunctional purine biosynthesis protein, (224-370) G3DSA:3.40.140.20:FF:000003 Bifunctional purine biosynthesis protein;InterPro: (1-145) IPR011607 Methylglyoxal synthase-like domain, (1-591) IPR002695 Bifunctional purine biosynthesis protein PurH-like, (2-194) IPR036914 Methylglyoxal synthase-like domain superfamily, (199-5…	GO:0006164	GO:0003824;GO:0003937;GO:0004643		K00602	OG6_101217	FBGN0039241
derpt11g01340	Tetraspanin family protein Tsp-11	Tsp-11	230	XP_027205491.1	Adult females	450.512	221.957	391.312	338.68	298.569							0.00180527	0.955645	0.00185639	0.99522	0.00467998	0.006512	CDD: (112-195) cd03127 tetraspanin_LEL;InterPro: (1-229) IPR000301 Tetraspanin, animals, (10-226) IPR018499 Tetraspanin/Peripherin, (108-198) IPR008952 Tetraspanin, EC2 domain superfamily;PRINTS: (12-35) PR00259 Transmembrane four family signature, (53-108) PR00259 Transmembrane four family signature, (202-228) PR00259 Transmembrane four family signature#			GO:0016020	K17295	OG6_110761	FBGN0032075				Tetraspanin
derpt01g09570	Nucleotide-binding alpha-beta plait domain superfamily		181	XP_027204770.1	Juveniles	153.38	96.4211	173.189	242.502	298.251							3.66282e-11	0.00183106	0.579793	5.92536e-09	0.0243071	0.00264326	CDD: (14-85) cd12373 RRM_SRSF3_like;FunFam: (12-87) G3DSA:3.30.70.330:FF:001074 Splicing factor, arginine/serine-rich 7;InterPro: (7-120) IPR012677 Nucleotide-binding alpha-beta plait domain superfamily, (10-117) IPR035979 RNA-binding domain superfamily, (13-86) IPR000504 RNA recognition motif domain;PANTHER: (14-177) PTHR23147 SERINE/ARGININE RICH SPLICING FACTOR#		GO:0003676;GO:0003723		K12896	OG6_101439
derpt03g01990	Insect cuticle protein		110	XP_027204312.1	Juveniles	24.3857	51.2914	67.3178	173.01	298.245	-6.78282	-2.96392	-3.11964				3.37763e-05	0.0217694	0.0155797	0.135773	0.948767	0.14658	InterPro: (32-97) IPR000618 Insect cuticle protein, (62-87) IPR031311 Chitin-binding type R&R consensus;PANTHER: (19-102) PTHR10380 CUTICLE PROTEIN;SignalP_GRAM_NEGATIVE: (1-19) SignalP-noTM SignalP-noTM;SignalP_GRAM_POSITIVE: (1-28) SignalP-TM SignalP-TM#					OG6_101461	FBGN0035511																	CPR
derpt52g00090	P-loop containing nucleoside triphosphate hydrolase		193		Adult females	348.906	255.354	309.697	289.014	297.465							0.173174	0.832556	0.0156621	0.000178179	0.0513888	0.179007	CDD: (2-192) cd00879 Sar1;FunFam: (1-192) G3DSA:3.40.50.300:FF:000161 Small COPII coat GTPase;InterPro: (1-192) IPR006687 Small GTPase superfamily, SAR1-type, IPR027417 P-loop containing nucleoside triphosphate hydrolase, (4-192) IPR006689 Small GTPase superfamily, ARF/SAR type, (19-159) IPR005225 Small GTP-binding protein domain;ProSiteProfiles: (14-192) PS51417 small GTPase Arf family profile.,…	GO:0006886	GO:0003924;GO:0005525		K07953	OG6_101164	FBGN0038947
derpt52g00130	Knottin/defensin-related protein 3	defensin_3	93		Adult males	11.852	545.463	70.3098	4.20414	296.494		-6.21273	-60.5366	147.615	9.74397	15.1494	0.0520751	2.34855e-05	1.9175e-22	2.28899e-31	1.83606e-07	2.80611e-09	SignalP_EUK: (1-22) SignalP-noTM SignalP-noTM#									Antimicrobial peptide
derpt34g00050	Myosin heavy chain-like		1977	XP_027195410.1	Male-reduced	270.742	135.958	268.23	283.97	296.283							0.17401	0.150512	0.0404758	0.00072206	0.000669488	0.967581	FunFam: (24-74) G3DSA:2.30.30.360:FF:000001 Myosin heavy chain, (74-171) G3DSA:3.40.850.10:FF:000101 Slow myosin heavy chain 2, (274-329) G3DSA:1.10.10.820:FF:000001 Myosin heavy chain, (330-438) G3DSA:1.20.120.720:FF:000001 Myosin heavy chain, muscle, (461-659) G3DSA:1.20.58.530:FF:000003 Myosin heavy chain 10, (703-831) G3DSA:1.20.5.4820:FF:000002 Myosin heavy chain 10;InterPro: (24-74) IPR0089…		GO:0003774;GO:0005515;GO:0005524;GO:0051015	GO:0016459	K10352	OG6_100110	FBGN0287873																			myosin heavy chain 9/10/11/14
derpt26g00240	putative cystathionine gamma-lyase		400	XP_027197706.1	F-N	452.67	303.231	600.12	363.064	295.918							0.320559	0.00270364	0.617796	0.152012	0.0261609	0.00017537	FunFam: (9-255) G3DSA:3.40.640.10:FF:000009 Cystathionine gamma-synthase homolog, (257-390) G3DSA:3.90.1150.10:FF:000008 Cystathionine gamma-synthase;InterPro: (9-255) IPR015421 Pyridoxal phosphate-dependent transferase, major domain, (10-391) IPR000277 Cys/Met metabolism, pyridoxal phosphate-dependent enzyme, (32-390) IPR015424 Pyridoxal phosphate-dependent transferase, (256-391) IPR015422 Pyrid…	GO:0019346	GO:0003824;GO:0030170		K01758	OG6_100353	FBGN0000566
derpt17g00610	FERM/acyl-CoA-binding protein superfamily		576	XP_027200034.1	Adult females	272.436	105.62	204.291	176.038	294.694							1.47713e-05	0.0823121	4.73331e-08	0.362129	0.00071715	0.0312455	CDD: (5-87) cd17187 FERM_F1_ERM;FunFam: (4-82) G3DSA:3.10.20.90:FF:000013 radixin isoform X1, (83-199) G3DSA:1.20.80.10:FF:000002 radixin isoform X1, (201-296) G3DSA:2.30.29.30:FF:000003 Radixin isoform 1, (297-346) G3DSA:1.20.5.450:FF:000001 radixin isoform X2;InterPro: (1-104) IPR019749 Band 4.1 domain, (1-575) IPR011174 Ezrin/radixin/moesin, (2-87) IPR029071 Ubiquitin-like domain superfamily, …		GO:0003779;GO:0008092	GO:0005856	K26219	OG6_102674	FBGN0011661
derpt04g03290	ATP synthase, F0 complex, subunit G, mitochondrial		96	XP_027204886.1	Juveniles	503.388	417.698	727.305	930.225	294.427							9.88888e-19	1.3472e-10	3.07488e-05	1.18979e-05	0.054192	0.0512734	InterPro: (5-95) IPR006808 ATP synthase, F0 complex, subunit G, mitochondrial#	GO:0015986	GO:0015078	GO:0000276	K02140	OG6_104623	FBGN0010612
derpt12g01780	Tropomyosin-like		231	XP_027196605.1	Juveniles	264.727	190.602	377.251	412.96	294.311							1.27032e-15	4.95454e-14	0.00794234	4.34712e-07	4.97049e-06	0.787679	FunFam: (34-177) G3DSA:1.20.5.170:FF:000001 Tropomyosin alpha-1 chain isoform 1;InterPro: (20-228) IPR000533 Tropomyosin;PANTHER: (18-223) PTHR19269 Tropomyosin;SUPERFAMILY: (18-228) SSF57997 Tropomyosin#				K10373	OG6_101961	FBGN0003721																			tropomyosin 1
derpt63g00080	Cytochrome c-like domain superfamily		159	XP_027197875.1	Juveniles	361.952	285.273	447.649	649.998	294.243							4.84303e-09	0.00228288	0.0130265	0.00200539	0.689768	0.0195674	FunFam: (53-158) G3DSA:1.10.760.10:FF:000001 Cytochrome c iso-1;InterPro: (44-156) IPR036909 Cytochrome c-like domain superfamily, (52-81) IPR002327 Cytochrome c, class IA/ IB, (56-157) IPR009056 Cytochrome c-like domain, (107-147) IPR002327 Cytochrome c, class IA/ IB;ProSiteProfiles: (1-22) PS51257 Prokaryotic membrane lipoprotein lipid attachment site profile.#		GO:0009055;GO:0020037		K08738	OG6_101063	FBGN0284248
derpt09g17500	hypothetical protein		52		Male-reduced	800.155	425.834	773.961	941.913	293.884							0.0544974	0.409754	0.364225	0.00533839	0.109821	0.413147	FunFam: (1-51) G3DSA:1.10.1620.10:FF:000001 60S ribosomal protein-like L39;InterPro: (1-51) IPR000077 Ribosomal protein L39e, IPR023626 Ribosomal protein L39e domain superfamily, (30-46) IPR020083 Ribosomal protein L39e, conserved site;PANTHER: (1-51) PTHR19970 Ribosomal protein L39e#	GO:0006412	GO:0003735	GO:0005840	K02924	OG6_101109	FBGN0023170
derpt13g01290	unnamed protein		240	XP_027196351.1	F-N	687.164	436.908	1295.36	985.642	293.542		-2.1733			-2.10697		0.0149277	8.30357e-06	0.879196	0.0337709	4.07153e-05	0.106159	PANTHER: (8-215) PTHR33964 RE45066P-RELATED;SignalP_EUK: (1-20) SignalP-noTM SignalP-noTM;SignalP_GRAM_POSITIVE: (1-22) SignalP-TM SignalP-TM#					OG6_113934
derpt52g00210	P-loop containing nucleoside triphosphate hydrolase		193		Adult females	346.915	237.518	303.361	285.618	292.371							0.172133	0.960493	0.144949	0.00538005	0.226203	0.239513	CDD: (2-192) cd00879 Sar1;FunFam: (1-192) G3DSA:3.40.50.300:FF:000161 Small COPII coat GTPase;InterPro: (1-192) IPR006687 Small GTPase superfamily, SAR1-type, IPR027417 P-loop containing nucleoside triphosphate hydrolase, (4-192) IPR006689 Small GTPase superfamily, ARF/SAR type, (19-159) IPR005225 Small GTP-binding protein domain;ProSiteProfiles: (14-192) PS51417 small GTPase Arf family profile.,…	GO:0006886	GO:0003924;GO:0005525		K07953	OG6_101164	FBGN0038947
derpt06g00490	Peptidase M17, leucyl aminopeptidase, C-terminal		567	XP_027202390.1	F-N	325.446	240.578	477.061	420.269	292.106							0.00131208	2.10474e-07	0.0603618	0.260108	0.0026832	0.116233	InterPro: (66-562) IPR023042 Peptidase M17, leucine aminopeptidase, (78-242) IPR043472 Macro domain-like, (83-213) IPR008283 Peptidase M17, leucyl aminopeptidase, N-terminal, (246-554) IPR000819 Peptidase M17, leucyl aminopeptidase, C-terminal, (322-339) IPR011356 Peptidase M17, leucine aminopeptidase/peptidase B;SignalP_GRAM_POSITIVE: (1-19) SignalP-TM SignalP-TM;SUPERFAMILY: (242-560) SSF53187 …	GO:0006508;GO:0019538	GO:0030145;GO:0046872;GO:0070006	GO:0005737	K11142	OG6_100682	FBGN0052351	3.4.11 Aminopeptidases
derpt37g0537340	hypothetical protein		257		Adult males	123.386	1227.35	59.7397	7.27368	291.156	15.1958		-16.8309	255.759	30.0633	8.50734	7.89582e-40	0.00527624	5.21646e-46	5.64898e-164	6.5012e-66	4.84323e-24
derpt09g01690	Ribosomal protein L29e		69		Male-reduced	646.57	336.644	553.277	624.341	290.92							0.667181	0.789201	0.0677281	0.02982	0.187126	0.57678	InterPro: (1-55) IPR002673 Ribosomal protein L29e#	GO:0006412	GO:0003735	GO:0005840	K02905	OG6_101591	FBGN0016726
derpt09g02130	Cysteine-Rich Peptide	CRP-3	97		F-N	409.72	304.339	482.16	379.607	290.522							0.997898	0.0173634	0.122296	0.153987	0.539293	0.0379137	ProSiteProfiles: (1-24) PS51257 Prokaryotic membrane lipoprotein lipid attachment site profile.;SignalP_EUK: (1-23) SignalP-noTM SignalP-noTM;SignalP_GRAM_POSITIVE: (1-23) SignalP-TM SignalP-TM#									Antimicrobial peptide-related
derpt01g03850	S-adenosyl-L-methionine-dependent methyltransferase		345	XP_027199147.1	Male-reduced	191.496	110.238	225.126	300.327	289.731							3.87008e-07	0.00480348	0.783446	1.2934e-07	0.00328532	0.0685602	FunFam: (105-161) G3DSA:3.30.200.20:FF:000056 Fibrillarin like 1, (162-339) G3DSA:3.40.50.150:FF:000001 Fibrillarin like 1;InterPro: (110-339) IPR000692 rRNA 2'-O-methyltransferase fibrillarin-like, (124-162) IPR029063 S-adenosyl-L-methionine-dependent methyltransferase superfamily, (209-223) IPR020813 Fibrillarin, conserved site;PANTHER: (19-338) PTHR10335 RRNA 2-O-METHYLTRANSFERASE FIBRILLARIN#	GO:0006364	GO:0003723;GO:0008168		K14563	OG6_100868	FBGN0003062
derpt56g00240	Lactate dehydrogenase/glycoside hydrolase, family 4, C-terminal		328	XP_027195982.1	F-N	539.469	463.737	671.086	556.127	288.688							0.213961	6.15126e-06	1.03989e-05	0.00388035	0.936215	0.00464807	FunFam: (4-157) G3DSA:3.40.50.720:FF:000010 Malate dehydrogenase, (158-325) G3DSA:3.90.110.10:FF:000002 Malate dehydrogenase;InterPro: (3-325) IPR001557 L-lactate/malate dehydrogenase, (4-158) IPR036291 NAD(P)-binding domain superfamily, (5-322) IPR010945 Malate dehydrogenase, type 2, (7-154) IPR001236 Lactate/malate dehydrogenase, N-terminal, (158-170) IPR001252 Malate dehydrogenase, active site…	GO:0006108;GO:0019752	GO:0003824;GO:0016491;GO:0016615;GO:0016616		K00025	OG6_101066	FBGN0262782					malate dehydrogenase [EC:1.1.1.37]
derpt13g02320	SDR family oxidoreductase		262		F-N	245.156	250.932	767.553	701.253	288.626	-3.06871	-3.59862			-2.12457		6.78345e-26	5.81337e-33	1.08729e-06	6.65991e-08	4.85651e-12	0.253105	FunFam: (1-259) G3DSA:3.40.50.720:FF:000084 Short-chain dehydrogenase reductase;InterPro: (13-255) IPR036291 NAD(P)-binding domain superfamily, (15-32) IPR002347 Short-chain dehydrogenase/reductase SDR, (90-101) IPR002347 Short-chain dehydrogenase/reductase SDR, (138-154) IPR002347 Short-chain dehydrogenase/reductase SDR, (162-200) IPR002347 Short-chain dehydrogenase/reductase SDR, (219-239) IPR0…					OG6_100756	FBGN0051548					Short-chain dehydrogenase/reductase SDR (IPR002347); not classified
derpt01g01220	histone H2B		125	XP_027204791.1	Adult females	158.801	40.7947	49.0676	41.2167	288.532	3.56124	2.78838	2.29159				1.32941e-13	2.49275e-09	1.49933e-06	0.0207904	0.377274	0.283053	FunFam: (2-124) G3DSA:1.10.20.10:FF:000016 Histone H2B;InterPro: (2-124) IPR009072 Histone-fold, (7-99) IPR007125 Histone H2A/H2B/H3, (11-122) IPR000558 Histone H2B#		GO:0003677;GO:0030527;GO:0046982	GO:0000786	K11252	OG6_100082	FBGN0053898
derpt02g02370	Cytochrome b-c1 complex subunit 2, mitochondrial-like; Predicted Zn-dependent peptidase M16		458		Juveniles	313.724	264.875	473.558	501.87	288.031							1.90495e-14	9.44375e-15	2.82775e-06	0.00693013	0.00581391	0.948986	FunFam: (25-246) G3DSA:3.30.830.10:FF:000021 Cytochrome b-c1 complex subunit 2, (247-456) G3DSA:3.30.830.10:FF:000039 Ubiquinol-cytochrome c reductase core subunit 2;InterPro: (33-241) IPR011249 Metalloenzyme, LuxS/M16 peptidase-like, (47-191) IPR011765 Peptidase M16, N-terminal, (200-383) IPR007863 Peptidase M16, C-terminal, (255-448) IPR011249 Metalloenzyme, LuxS/M16 peptidase-like;PANTHER: (30…		GO:0046872		K00415	OG6_103720	FBGN0250814	3.4.24 Metalloendopeptidases
derpt02g04890	Innexin	Inx	382	XP_027194197.1	F-N	371.623	189.84	380.549	280.973	287.166							0.105098	0.213009	0.12902	0.941329	0.00782217	0.0081506	InterPro: (356-360) IPR000990 Innexin#				K22037	OG6_113390	FBGN0027108				Innexin
derpt13g00200	Voltage-dependent anion-selective channel protein 2		285	XP_027196261.1	Juveniles	385.27	297.52	582.843	631.629	286.87							1.44763e-16	1.44368e-15	0.000634897	4.88665e-06	1.9484e-05	0.886973	FunFam: (1-284) G3DSA:2.40.160.10:FF:000001 Voltage-dependent anion-selective channel protein 2;InterPro: (1-284) IPR023614 Porin domain superfamily, (2-277) IPR027246 Eukaryotic porin/Tom40#	GO:0055085;GO:0098656	GO:0008308	GO:0005741	K15040	OG6_101484	FBGN0004363
derpt14g00330	unnamed protein		385		Juveniles	7.09774	23.2248	136.436	211.107	286.659	-30.4118	-21.1788	-5.18931	-5.86048	-4.08123		6.19414e-48	3.92866e-38	4.27586e-12	8.25704e-14	5.93927e-09	0.231589	SignalP_EUK: (1-21) SignalP-noTM SignalP-noTM;SignalP_GRAM_POSITIVE: (1-25) SignalP-TM SignalP-TM#																							CPH
derpt04g01260	uncharacterized protein		106		Adult males	30.6337	1637.76	185.472	3.54986	284.89	6.66496	-6.16049	-65.1195	434.019	10.5705	41.0595	0.000134984	0.000201123	1.70363e-18	1.89264e-36	2.31483e-06	1.8122e-13	SignalP_EUK: (1-27) SignalP-noTM SignalP-noTM;SignalP_GRAM_POSITIVE: (1-27) SignalP-TM SignalP-TM#
derpt01g08120	P-loop containing nucleoside triphosphate hydrolase		208	XP_027198584.1	Adult females	323.181	162.778	217.053	184.846	281.999							1.14243e-08	0.0023475	0.0245554	0.00150817	0.565215	0.0272793	CDD: (9-179) cd01862 Rab7;FunFam: (1-191) G3DSA:3.40.50.300:FF:000086 Ras-related small GTPase;InterPro: (1-189) IPR027417 P-loop containing nucleoside triphosphate hydrolase, (4-207) IPR001806 Small GTPase, (9-169) IPR005225 Small GTP-binding protein domain;PANTHER: (1-205) PTHR47981 RAB FAMILY;PRINTS: (9-72) PR00449 Transforming protein P21 ras signature, (116-129) PR00449 Transforming protein …		GO:0003924;GO:0005525		K07897	OG6_101358	FBGN0015795													GTPase
derpt45g00080	P-loop containing nucleoside triphosphate hydrolase		205	XP_027195759.1	Adult females	332.995	191.877	291.939	297.696	281.957							0.447687	0.988613	0.337363	0.886017	0.415422	0.543232	CDD: (7-172) cd01869 Rab1_Ypt1;FunFam: (2-204) G3DSA:3.40.50.300:FF:000069 Ras GTP-binding protein YPT1;InterPro: (1-204) IPR001806 Small GTPase, (2-204) IPR027417 P-loop containing nucleoside triphosphate hydrolase, (7-165) IPR005225 Small GTP-binding protein domain;PANTHER: (8-181) PTHR47977 RAS-RELATED PROTEIN RAB;PRINTS: (9-72) PR00449 Transforming protein P21 ras signature, (112-125) PR00449…		GO:0003924;GO:0005525		K07874	OG6_101123	FBGN0285937													GTPase
derpt03g03250	Thioredoxin domain-containing protein 17-like		126	XP_027204297.1	Male-reduced	329.441	200.998	319.063	288.011	281.355							0.447086	0.17771	0.84537	0.377637	0.344081	0.0588059	InterPro: (4-103) IPR010357 Thioredoxin domain-containing protein 17-like domain, IPR045108 Thioredoxin domain-containing protein 17-like, (5-84) IPR036249 Thioredoxin-like superfamily#		GO:0047134			OG6_103445	FBGN0040396					Thioredoxin-like superfamily (IPR036249); not classified
derpt09g03190	Nucleophile aminohydrolases, N-terminal		206		Male-reduced	279.338	197.743	277.368	333.607	279.648							0.0739175	0.34933	0.219556	0.662151	0.848492	0.542456	FunFam: (1-205) G3DSA:3.60.20.10:FF:000003 Proteasome subunit beta type-3;InterPro: (1-205) IPR029055 Nucleophile aminohydrolases, N-terminal, (2-198) IPR023333 Proteasome B-type subunit, (6-201) IPR033811 Proteasome beta 3 subunit, (7-190) IPR001353 Proteasome, subunit alpha/beta, (12-59) IPR016050 Proteasome beta-type subunit, conserved site#	GO:0043161;GO:0051603		GO:0005839;GO:0019774	K02735	OG6_101970	FBGN0026380	3.4.25 Threonine endopeptidases
derpt46g00300	unnamed protein		149	XP_027202315.1	Juveniles	1.44728	5.3436	5.5706	17.3734	278.566	-9.92188	-3.80661	-5.30971				9.49174e-05	0.0267386	0.00499297	0.364787	0.683722	0.189275						OG6r16_505717
derpt06g02320	unnamed protein		355	XP_027202054.1	F-N	238.703	120.264	204.727	98.1284	277.266	2.25547					2.2052	1.43377e-16	0.844794	0.076777	3.78313e-10	0.179468	8.13532e-15						OG6r16_238386
derpt19g00080	Aconitase/3-isopropylmalate dehydratase large subunit, alpha/beta/alpha, subdomain 1/3		783	XP_027205248.1	Juveniles	284.774	285.655	526.603	526.484	276.14		-2.11972					4.74324e-27	9.98183e-32	1.67373e-15	0.0113004	0.000466527	0.468285	CDD: (95-506) cd01584 AcnA_Mitochondrial, (588-736) cd01578 AcnA_Mitochon_Swivel;FunFam: (30-228) G3DSA:3.30.499.10:FF:000004 Aconitate hydratase, mitochondrial, (229-346) G3DSA:3.40.1060.10:FF:000001 Aconitate hydratase, mitochondrial, (347-518) G3DSA:3.30.499.10:FF:000003 Aconitate hydratase, mitochondrial, (562-781) G3DSA:3.20.19.10:FF:000002 Aconitate hydratase, mitochondrial;InterPro: (30-22…	GO:0006099	GO:0003994;GO:0051539		K01681	OG6_101426	FBGN0010100
derpt24g00980	mucin-like protein; NSTLTPVTVT repeated motif	mucin-like	740		F-N	169.28	114.58	215.574	78.4717	275.591				2.16707		2.9061	3.46138e-06	0.0133915	0.615565	3.36296e-07	0.0893341	3.14855e-12	PANTHER: (381-546) PTHR42999 ANTIBIOTIC RESISTANCE PROTEIN MCBG;SignalP_EUK: (1-25) SignalP-noTM SignalP-noTM;SUPERFAMILY: (29-147) SSF141571 Pentapeptide repeat-like, (191-285) SSF141571 Pentapeptide repeat-like, (305-451) SSF141571 Pentapeptide repeat-like, (534-702) SSF141571 Pentapeptide repeat-like#						FBGN0034289
derpt37g00130	unnamed protein		260	XP_027200338.1	Adult males	147.774	1196.54	69.6991	9.82665	273.764	13.3855		-13.4913	180.587	24.7427	7.29861	1.00933e-26	0.0150344	6.9806e-28	9.41998e-105	1.41779e-41	2.86393e-15
derpt117g00080	unnamed protein		157		Adult males	168.197	1223.4	72.9688	9.51884	273.342	12.4318		-10.2511	127.439	19.3459	6.58741	1.23763e-05	0.30356	5.00493e-05	1.85751e-17	5.14049e-07	0.00378934
derpt02g02840	Ubiquitin-conjugating enzyme/RWD-like		145	XP_027196965.1	Adult females	287.086	111.533	183.041	166.882	272.182							1.93387e-08	0.000228858	1.9927e-07	0.774549	0.22461	0.129313	FunFam: (6-144) G3DSA:3.10.110.10:FF:000026 Ubiquitin-conjugating enzyme E2 variant;InterPro: (1-144) IPR016135 Ubiquitin-conjugating enzyme/RWD-like, (11-144) IPR000608 Ubiquitin-conjugating enzyme E2;PANTHER: (44-131) PTHR24068 Ubiquitin-conjugating enzyme E2;SMART: (14-144) SM00212 ubc_7#				K10704	OG6_101344	FBGN0035601
derpt02g02010	Zinc finger, RING-type, conserved site		360		Adult females	488.267	93.5798	135.011	121.798	272.172	3.72159	3.1466	3.14882				4.14162e-33	2.67261e-25	1.27608e-25	0.194938	0.999495	0.242758	FunFam: (161-268) G3DSA:3.30.40.10:FF:000117 Probable E3 ubiquitin-protein ligase makorin-1;InterPro: (27-310) IPR045072 MKRN-like, (111-138) IPR000571 Zinc finger, CCCH-type, (159-268) IPR013083 Zinc finger, RING/FYVE/PHD-type, (184-237) IPR018957 Zinc finger, C3HC4 RING-type, (184-238) IPR001841 Zinc finger, RING-type, (208-217) IPR017907 Zinc finger, RING-type, conserved site, (267-296) IPR000…	GO:0000209	GO:0046872;GO:0061630		K15687	OG6_103641	FBGN0029152														Mkrn1
derpt02g05970	AT hook, DNA-binding motif		275	XP_027194655.1	Juveniles	129.881	81.343	188.802	258.73	272.124	-2.13818			-2.08224			2.02506e-20	8.67636e-10	0.784147	1.0379e-18	1.68728e-08	0.00838963
derpt22g00150	Signal transducing adapter molecule-like protein	Stam-like	592	XP_027201439.1	Adult females	265.432	197.493	210.681	236.561	271.769							0.580634	0.184364	0.00203966	0.000357241	1.41707e-05	0.581056	CDD: (13-148) cd03568 VHS_STAM, (255-308) cd11820 SH3_STAM;InterPro: (4-170) IPR008942 ENTH/VHS, (11-20) IPR002014 VHS domain, (148-152) IPR002014 VHS domain, (181-200) IPR003903 Ubiquitin interacting motif, (252-311) IPR001452 SH3 domain, (254-307) IPR036028 SH3-like domain superfamily;PANTHER: (12-540) PTHR45929 JAK PATHWAY SIGNAL TRANSDUCTION ADAPTOR MOLECULE#		GO:0005515;GO:0035091;GO:0043130		K04705	OG6_103033	FBGN0027363			JAK/STAT pathway
derpt49g00120	Zinc finger, RING/FYVE/PHD-type		126	XP_027194688.1	Adult males	228.474	332.326	225.661	244.972	271.057			-2.45186	2.12947	2.16917		0.202761	0.270172	1.27008e-18	2.76372e-13	8.18816e-14	0.917002	CDD: (57-118) cd16485 mRING-H2-C3H2C2D_RBX1;FunFam: (26-125) G3DSA:3.30.40.10:FF:000010 E3 ubiquitin-protein ligase RBX1;InterPro: (26-125) IPR013083 Zinc finger, RING/FYVE/PHD-type, (57-115) IPR024766 Zinc finger, RING-H2-type, (70-115) IPR001841 Zinc finger, RING-type;PANTHER: (37-124) PTHR11210 RING BOX;SUPERFAMILY: (37-122) SSF57850 RING/U-box#		GO:0008270		K03868	OG6_102466	FBGN0025638														E3 ubiquitin-protein ligase RBX1 [EC:2.3.2.32]
derpt02g04300	Electron transfer flavoprotein, alpha/beta-subunit, N-terminal		256	XP_027193835.1	Male-reduced	240.367	171.973	292.267	296.954	270.949							0.00202816	0.000230934	0.06761	0.293975	0.122692	0.69933	FunFam: (3-254) G3DSA:3.40.50.620:FF:000011 Electron transfer flavoprotein subunit beta;InterPro: (1-255) IPR014729 Rossmann-like alpha/beta/alpha sandwich fold, (3-255) IPR012255 Electron transfer flavoprotein, beta subunit, (4-201) IPR033948 Electron transfer flavoprotein, beta subunit, N-terminal, (25-218) IPR014730 Electron transfer flavoprotein, alpha/beta-subunit, N-terminal, (162-182) IPR0…		GO:0009055		K03521	OG6_101197	FBGN0039697
derpt42g00330	C-type lectin-like domain-containing protein		350	XP_027198287.1	Juveniles	344.04	483.664	582.846	650.196	269.617	-2.03254		-2.29818				3.20446e-12	1.30969e-10	2.13977e-16	0.310835	0.154613	0.748892	CDD: (34-155) cd00037 CLECT;InterPro: (12-155) IPR016187 C-type lectin fold, (16-156) IPR016186 C-type lectin-like/link domain superfamily, (24-45) IPR001304 C-type lectin-like;PANTHER: (6-155) PTHR22802 C-TYPE LECTIN SUPERFAMILY MEMBER;SignalP_EUK: (1-23) SignalP-noTM SignalP-noTM;SignalP_GRAM_POSITIVE: (1-23) SignalP-TM SignalP-TM;SUPERFAMILY: (194-288) SSF57997 Tropomyosin#					OG6_503823
derpt01g05130	chitosanase		257	XP_027199200.1	F-N	308.792	233.511	535.702	427.683	269.102							0.000117853	1.51497e-11	0.0415593	0.116423	9.60651e-06	0.0141389	InterPro: (18-254) IPR023346 Lysozyme-like domain superfamily, (21-31) IPR000400 Glycoside hydrolase, family 46, (40-133) IPR023099 Glycoside hydrolase, family 46, N-terminal;SignalP_GRAM_NEGATIVE: (1-21) SignalP-noTM SignalP-noTM;SignalP_GRAM_POSITIVE: (1-21) SignalP-TM SignalP-TM#	GO:0005975	GO:0016977	GO:0005576	K01233	OG6_191804								3.2.1.132 chitosanase									Chitosanase				Lysis of fungal cell wall
derpt08g01090	P-loop containing nucleoside triphosphate hydrolase		220	XP_027201247.1	Adult females	255.468	97.3515	206.051	221.13	268.197							0.468896	0.440006	6.17558e-07	6.09635e-05	9.09215e-05	0.983044	FunFam: (2-219) G3DSA:3.40.50.300:FF:000131 GTP-binding nuclear protein Ran;InterPro: (2-218) IPR027417 P-loop containing nucleoside triphosphate hydrolase, (6-167) IPR002041 Ran GTPase, (7-211) IPR001806 Small GTPase, (13-161) IPR005225 Small GTP-binding protein domain, (189-217) IPR002041 Ran GTPase;ProSiteProfiles: (7-219) PS51419 small GTPase Rab1 family profile.;SMART: (10-173) SM00173 ras_s…	GO:0006913	GO:0003924;GO:0005525		K07936	OG6_101761	FBGN0020255													GTPase
derpt20g51285	hypothetical protein		261		Adult males	175.907	1511.25	78.842	9.64562	267.931	16.3735		-14.4292	236.256	27.8513	8.48276	2.02215e-43	0.0013153	5.10101e-42	7.04549e-165	2.65862e-64	7.97619e-25
derpt02g03480	Chaperone tailless complex polypeptide 1 (TCP-1)		556	XP_027196619.1	Male-reduced	230.693	122.309	218.607	235.543	267.623							0.495949	0.520805	0.344577	0.116386	0.146201	0.980915	FunFam: (28-140) G3DSA:1.10.560.10:FF:000070 Uncharacterized protein, (215-373) G3DSA:3.50.7.10:FF:000009 T-complex protein 1 subunit alpha;InterPro: (9-542) IPR012715 T-complex protein 1, alpha subunit, (13-535) IPR027413 GroEL-like equatorial domain superfamily, (16-537) IPR017998 Chaperone tailless complex polypeptide 1 (TCP-1), (31-536) IPR002423 Chaperonin Cpn60/GroEL/TCP-1 family, (36-48) I…	GO:0006457	GO:0005524;GO:0016887;GO:0051082;GO:0140662		K09493	OG6_101890	FBGN0003676
derpt01g07660	Heat shock protein 70-like Hsp70-1; Der p 28 allergen	Der p 28	657	XP_027198652.1	M-N	141.763	159.947	210.713	118.125	267.535				2.12652			0.768916	0.0942633	0.0386934	0.0230802	0.797783	0.0841799	CDD: (10-385) cd10233 HSPA1-2_6-8-like_NBD;FunFam: (11-195) G3DSA:3.30.420.40:FF:000026 Heat shock protein 70, (72-126) G3DSA:3.30.30.30:FF:000001 heat shock 70 kDa protein-like, (196-251) G3DSA:3.30.420.40:FF:000172 Heat shock 70 kDa protein, (233-316) G3DSA:3.90.640.10:FF:000002 Heat shock 70 kDa, (305-364) G3DSA:3.30.420.40:FF:000135 Heat shock cognate 71 kDa protein, (389-543) G3DSA:2.60.34.1…		GO:0005524;GO:0140662		K03283	OG6_100083	FBGN0266599																		Der p 28
derpt12g00920	Ribonuclease Z/Hydroxyacylglutathione hydrolase- like		392	XP_027202453.1	Male-reduced	406.253	221.782	408.439	524.31	267.424							0.00172332	0.196325	0.460338	0.000125696	0.0570433	0.144874	FunFam: (14-118) G3DSA:3.10.440.10:FF:000001 60S ribosomal protein L31, (136-390) G3DSA:3.60.15.10:FF:000019 Hydroxyacylglutathione hydrolase, mitochondrial;InterPro: (6-116) IPR023621 Ribosomal protein L31e domain superfamily, (18-101) IPR000054 Ribosomal protein L31e, (62-76) IPR020052 Ribosomal protein L31e, conserved site, (136-388) IPR017782 Hydroxyacylglutathione hydrolase, (136-391) IPR036…	GO:0006412;GO:0019243	GO:0003735;GO:0004416	GO:0005840	K01069	OG6_101019	FBGN0037024
derpt07g01590	LOW QUALITY PROTEIN: mucin-like		372		F-N	441.078	278.474	1036.56	786.1	266.664		-2.66941			-2.57713		1.87812e-07	2.84787e-15	0.807832	1.59812e-06	4.62184e-14	0.0236291	SignalP_EUK: (1-22) SignalP-noTM SignalP-noTM#						FBGN0010434
derpt15g01180	CDGSH iron-sulfur domain-containing protein 1/2		98	XP_027197117.1	Juveniles	288.244	270.096	341.665	406.943	266.386							2.06375e-07	0.000166892	2.23215e-08	0.770743	0.13522	0.290659	FunFam: (52-97) G3DSA:3.40.5.90:FF:000001 CDGSH iron-sulfur domain-containing protein 1;InterPro: (10-97) IPR045131 CDGSH iron-sulfur domain-containing protein 1/2, (46-84) IPR018967 Iron-binding zinc finger, CDGSH type, (52-97) IPR042216 MitoNEET, CDGSH iron-sulfur domain#	GO:0010506	GO:0051537	GO:0043231	K23885	OG6_103419	FBGN0062442
derpt16g00120	Actin-related protein 2/3 complex subunit 1		386	XP_027198475.1	Male-reduced	201.909	137.705	230.125	255.864	265.799							4.5213e-06	9.82617e-05	0.0604044	0.0150957	0.0907518	0.652635	InterPro: (1-372) IPR017383 Actin-related protein 2/3 complex subunit 1, (2-39) IPR001680 WD40 repeat, (5-385) IPR015943 WD40/YVTN repeat-like-containing domain superfamily, (12-375) IPR036322 WD40-repeat-containing domain superfamily, (45-52) IPR001680 WD40 repeat, (89-128) IPR001680 WD40 repeat, (107-188) IPR024977 Anaphase-promoting complex subunit 4, WD40 domain, (138-174) IPR001680 WD40 repe…	GO:0034314	GO:0005515	GO:0005885;GO:0015629	K05757	OG6_101628	FBGN0001961
derpt02g00760	Galectin-4/6		399	XP_027203492.1	F-N	280.727	225.889	285.284	234.433	265.716							0.127447	0.0283778	2.61171e-05	9.77243e-09	0.0944858	0.000494147	InterPro: (49-202) IPR013320 Concanavalin A-like lectin/glucanase domain superfamily, (50-203) IPR001079 Galectin, carbohydrate recognition domain, (236-394) IPR044156 Galectin-like, (252-395) IPR013320 Concanavalin A-like lectin/glucanase domain superfamily#		GO:0030246		K10091	OG6_112749	FBGN0031213
derpt26g00470	Chaperone tailless complex polypeptide 1 (TCP-1)		516		Adult females	280.476	128.542	229.787	230.534	265.419							0.309004	0.642073	0.0220046	0.28841	0.1207	0.702405	FunFam: (23-139) G3DSA:1.10.560.10:FF:000058 T-complex protein 1 subunit zeta, (186-348) G3DSA:3.50.7.10:FF:000004 T-complex protein 1 subunit zeta, (385-501) G3DSA:1.10.560.10:FF:000038 Chaperonin containing TCP1 subunit 6B;InterPro: (2-12) IPR027413 GroEL-like equatorial domain superfamily, (7-504) IPR012722 T-complex protein 1, zeta subunit, (15-32) IPR017998 Chaperone tailless complex polypep…	GO:0006457	GO:0005524;GO:0016887;GO:0051082;GO:0140662		K09498	OG6_101716	FBGN0027329
derpt07g02530	Enoyl-CoA hydratase/isomerase, conserved site		287	XP_027198819.1	F-N	219.149	184.766	392.931	363.381	265.296		-2.06437					1.82544e-07	5.115e-11	0.00404223	0.0378073	0.000714641	0.308096	CDD: (32-225) cd06558 crotonase-like;FunFam: (27-227) G3DSA:3.90.226.10:FF:000019 Enoyl-CoA hydratase, mitochondrial, (227-286) G3DSA:1.10.12.10:FF:000001 Probable enoyl-CoA hydratase, mitochondrial;InterPro: (24-285) IPR029045 ClpP/crotonase-like domain superfamily, (39-285) IPR001753 Enoyl-CoA hydratase/isomerase, (127-147) IPR018376 Enoyl-CoA hydratase/isomerase, conserved site, (229-285) IPR0…		GO:0003824		K07511	OG6_101534	FBGN0033879
derpt02g05210	WW domain-binding protein 2-like		273	XP_027197270.1	Adult females	283.711	233.775	228.3	228.772	262.638							0.0186346	0.189293	7.15475e-08	7.36671e-15	2.52346e-11	0.450729	CDD: (39-123) cd13214 PH-GRAM_WBP2;InterPro: (4-243) IPR044852 WW domain-binding protein 2-like, (8-130) IPR011993 PH-like domain superfamily, (41-123) IPR004182 GRAM domain;SUPERFAMILY: (5-118) SSF50729 PH domain-like#		GO:0003713		K22524	OG6_103038	FBGN0036318
derpt01g04500	Chitin binding Peritrophin-A domain-containing protein; three chitin binding domains; similar to DmelGasp	PMP-7	291		Juveniles	11.5481	18.7827	24.5628	63.6089	262.269	-5.29719		-2.63837				0.000577792	0.0936879	0.0499618	0.206396	0.859427	0.167573	InterPro: (80-138) IPR002557 Chitin binding domain, (81-139) IPR036508 Chitin binding domain superfamily, (144-208) IPR036508 Chitin binding domain superfamily, (210-274) IPR002557 Chitin binding domain, (216-273) IPR036508 Chitin binding domain superfamily;PANTHER: (17-136) PTHR23301 CHITIN BINDING PERITROPHIN-A;SignalP_GRAM_NEGATIVE: (1-22) SignalP-noTM SignalP-noTM;SignalP_GRAM_POSITIVE: (1-22…		GO:0008061	GO:0005576		OG6_120963	FBGN0026077																	CPAP
derpt21g00110	26S Proteasome non-ATPase regulatory subunit 14		312	XP_027203089.1	Male-reduced	204.571	126.907	179.125	198.109	262.245							0.773351	0.954216	0.804691	0.97494	0.888831	0.873978	CDD: (22-287) cd08069 MPN_RPN11_CSN5;FunFam: (21-235) G3DSA:3.40.140.10:FF:000001 26S PROTEASOME NON-ATPASE REGULATORY SUBUNIT;InterPro: (32-167) IPR037518 MPN domain, (137-166) IPR000555 JAB1/MPN/MOV34 metalloenzyme domain, (174-297) IPR024969 Rpn11/EIF3F, C-terminal;PANTHER: (28-307) PTHR10410 EUKARYOTIC TRANSLATION INITIATION FACTOR 3 -RELATED;SUPERFAMILY: (32-168) SSF102712 JAB1/MPN domain#		GO:0005515;GO:0008233;GO:0008237		K03030	OG6_101835	FBGN0028694	3.4.- Acting on peptide bonds (peptidases)
derpt20g00750	Myosin-2 essential light chain-like		148	XP_027196420.1	Juveniles	166.436	161.07	175.363	224.276	261.654							0.00149138	0.119051	2.07767e-05	0.388675	0.0186375	0.212284	FunFam: (1-147) G3DSA:1.10.238.10:FF:000003 Calmodulin A;InterPro: (4-145) IPR011992 EF-hand domain pair, (7-42) IPR002048 EF-hand domain, (80-84) IPR002048 EF-hand domain, (93-105) IPR018247 EF-Hand 1, calcium-binding site, (115-145) IPR002048 EF-hand domain;PANTHER: (1-147) PTHR23048 MYOSIN LIGHT CHAIN 1, 3#		GO:0005509		K12751	OG6_103928	FBGN0004687																			myosin light chain 6
derpt04g00080	unnamed protein		806	XP_027202938.1	Female-reduced	157.389	389.9	306.705	261.464	261.45		-2.22552	-4.15883	2.33016			2.98757e-06	9.10677e-11	7.9929e-32	9.26007e-12	9.76871e-07	0.15231	SignalP_EUK: (1-29) SignalP-noTM SignalP-noTM#					OG6_129331
derpt16g00140	Zinc finger, LIM-type		615	XP_027198468.1	Female-reduced	146.176	255.05	253.268	304.586	260.914	-2.2399		-2.92154				7.85921e-20	2.2149e-14	3.17541e-34	0.0055475	2.96597e-05	0.280947	CDD: (439-490) cd09337 LIM2_Paxillin_like, (498-551) cd09338 LIM3_Paxillin_like;FunFam: (374-432) G3DSA:2.10.110.10:FF:000008 Paxillin isoform 1, (433-490) G3DSA:2.10.110.10:FF:000018 Paxillin isoform 1, (552-613) G3DSA:2.10.110.10:FF:000009 Paxillin isoform 1;InterPro: (378-614) IPR001781 Zinc finger, LIM-type, (380-432) IPR047075 Paxillin/TGFB1I1, LIM domain 1;PANTHER: (31-448) PTHR24216 PAXILL…				K05760	OG6_104097	FBGN0041789
derpt19g00210	Serine/threonine-protein kinase, Casein Kinase 1-like	CK1-like	520	XP_027205233.1	Adult females	388.756	49.7242	97.9956	93.2567	260.849	3.86301	3.44883	4.70271				3.18497e-23	1.54137e-19	4.3939e-30	0.220827	0.0503004	0.56465	CDD: (9-283) cd14125 STKc_CK1_delta_epsilon;FunFam: (2-323) G3DSA:1.10.510.10:FF:000596 CK1 family protein kinase, (2-86) G3DSA:3.30.200.20:FF:000538 Putative Casein kinase I;InterPro: (7-291) IPR011009 Protein kinase-like domain superfamily, (10-288) IPR000719 Protein kinase domain, (16-39) IPR017441 Protein kinase, ATP binding site, (125-137) IPR008271 Serine/threonine-protein kinase, active si…	GO:0006468	GO:0004672;GO:0005524		K08960	OG6_100396	FBGN0002413				Hippo pathway				CK1 family
derpt57g00030	unnamed protein		164		Juveniles	21.0563	12.7229	37.8321	77.153	260.75	-3.67036			-3.63699			0.00204575	0.119168	0.98785	0.0035117	0.178868	0.243877	ProSiteProfiles: (1-15) PS51257 Prokaryotic membrane lipoprotein lipid attachment site profile.;SignalP_EUK: (1-22) SignalP-noTM SignalP-noTM;SignalP_GRAM_POSITIVE: (1-24) SignalP-TM SignalP-TM#
derpt05g01980	unnamed protein		104	XP_027195072.1	Adult females	329.434	221.788	302.146	281.243	260.749							0.398656	0.713516	0.262459	0.0564072	0.563936	0.307555	SignalP_EUK: (1-19) SignalP-TM SignalP-TM#
derpt07g03500	unnamed protein		100	XP_027195586.1	Juveniles	12.9053	24.2314	57.9685	122.08	260.193	-9.0526	-4.75405	-2.89133	-3.13095			4.72003e-07	0.000444672	0.0183178	0.0158432	0.371224	0.251258						OG6r16_147882
derpt17g00080	Cytochrome b561/Cytochrome b reductase 1-like		348	XP_027205211.1	F-N	293.227	164.486	287.988	248.118	259.462							0.410389	0.290523	0.407878	1	0.0792377	0.0946354	FunFam: (116-337) G3DSA:1.20.120.1770:FF:000001 Cytochrome b reductase 1;InterPro: (106-342) IPR036259 MFS transporter superfamily, (122-330) IPR043205 Cytochrome b561/Cytochrome b reductase 1-like, (125-328) IPR006593 CYTOCHROME B561/FERRIC REDUCTASE TRANSMEMBRANE#		GO:0016491		K08360	OG6_102810	FBGN0035321					Cytochrome b561/Cytochrome b reductase 1-like (IPR043205)
derpt51g00160	5'-AMP-activated protein kinase subunit beta		301	XP_027199803.1	Juveniles	182.955	220.565	229.776	276.48	258.143			-2.0069				5.65583e-09	1.76564e-05	3.03445e-17	0.019805	0.000148696	0.252606	CDD: (92-165) cd02859 E_set_AMPKbeta_like_N;InterPro: (91-168) IPR014756 Immunoglobulin E-set, (91-194) IPR013783 Immunoglobulin-like fold, (92-165) IPR032640 AMP-activated protein kinase, glycogen-binding domain, (200-300) IPR006828 Association with the SNF1 complex (ASC) domain, (202-300) IPR037256 ASC domain superfamily;PANTHER: (89-300) PTHR10343 5'-AMP-ACTIVATED PROTEIN KINASE , BETA SUBUNIT#		GO:0005515		K07199	OG6_101253	FBGN0260972
derpt01g03750	Class II aldolase/adducin N-terminal domain superfamily		748	XP_027199059.1	Juveniles	139.749	127.863	311.781	305.65	258.073	-2.35157	-2.55346					3.03839e-21	5.30849e-25	9.96544e-06	1.71463e-06	1.2899e-08	0.517821	InterPro: (110-373) IPR036409 Class II aldolase/adducin N-terminal domain superfamily, (122-304) IPR001303 Class II aldolase/adducin N-terminal;PANTHER: (7-737) PTHR10672 ADDUCIN#				K18622	OG6_100477	FBGN0263391														hts
derpt15g02520	Mitochondrial cytochrome c oxidase subunit VIc/VIIs superfamily		79	XP_027197267.1	Juveniles	402.239	351.964	592.411	680.917	257.799							5.31413e-15	1.20494e-11	1.90225e-06	0.00594792	0.0921415	0.471447	InterPro: (7-77) IPR037169 Mitochondrial cytochrome c oxidase subunit VIc/VIIs superfamily, (9-75) IPR034884 Mitochondrial cytochrome c oxidase subunit VIc/VIIs#				K02268	OG6_107937	FBGN0015031
derpt23g00930	Ubiquitin-conjugating enzyme/RWD-like		168	XP_027197760.1	Adult females	309.126	127.446	227.755	239.539	257.481							0.0358861	0.0564863	6.79726e-06	0.0340374	0.024493	0.90711	FunFam: (4-166) G3DSA:3.10.110.10:FF:000018 Ubiquitin-conjugating enzyme E2 G1;InterPro: (4-167) IPR016135 Ubiquitin-conjugating enzyme/RWD-like, (5-165) IPR000608 Ubiquitin-conjugating enzyme E2, (79-94) IPR023313 Ubiquitin-conjugating enzyme, active site;PANTHER: (5-164) PTHR24067 Ubiquitin-conjugating enzyme E2;SMART: (8-165) SM00212 ubc_7#				K10575	OG6_101758	FBGN0058045
derpt33g00610	V-type ATP synthase regulatory subunit B/beta		509	XP_027200154.1	Adult females	300.719	126.646	247.678	228.272	257.158							0.0333958	0.570744	4.61588e-05	0.0943983	0.00132551	0.216935	CDD: (31-102) cd18118 ATP-synt_V_A-type_beta_N, (103-391) cd01135 V_A-ATPase_B, (393-487) cd18112 ATP-synt_V_A-type_beta_C;FunFam: (40-494) G3DSA:3.40.50.12240:FF:000001 V-type proton ATPase subunit B, brain;InterPro: (16-22) IPR022879 V-type ATP synthase regulatory subunit B/beta, (31-491) IPR005723 ATPase, V1 complex, subunit B, (35-101) IPR004100 ATPase, F1/V1/A1 complex, alpha/beta subunit, N…	GO:0046034;GO:1902600	GO:0005524;GO:0046961	GO:0033180	K02147	OG6_100544	FBGN0005671
derpt20g00190	unnamed protein		82		Adult males	263.313	1933.18	91.2549	10.8438	256.938	21.7465	2.52417	-12.3553	268.685	31.1869	8.61532	1.43764e-68	1.51822e-08	4.38346e-57	2.05705e-227	1.0097e-103	1.34799e-32
derpt01g08430	GMP synthase, glutamine amidotransferase		694	XP_027195789.1	Adult females	439.658	268.875	279.312	245.838	256.28							2.89116e-05	0.00961533	1	5.1023e-05	0.0170848	0.225338	FunFam: (17-210) G3DSA:3.40.50.880:FF:000013 GMP synthase [glutamine-hydrolyzing], (211-431) G3DSA:3.40.50.620:FF:000044 GMP synthase [glutamine-hydrolyzing], (583-693) G3DSA:3.30.300.10:FF:000008 GMP synthase [glutamine-hydrolyzing];InterPro: (16-210) IPR029062 Class I glutamine amidotransferase-like, (20-205) IPR004739 GMP synthase, glutamine amidotransferase, (22-201) IPR017926 Glutamine amido…	GO:0006164;GO:0006177	GO:0003921;GO:0003922;GO:0005524		K01951	OG6_100862	FBGN0000239
derpt57g00220	Dynein light chain, type 1/2		91	XP_027200132.1	Male-reduced	257.918	132.211	216.148	275.995	255.945							0.0589033	0.557219	0.0215869	3.61937e-05	0.151136	0.0254003	CDD: (6-89) cd21452 DLC-like_DYNLL1_DYNLL2;FunFam: (2-90) G3DSA:3.30.740.10:FF:000001 Dynein light chain;InterPro: (3-90) IPR037177 Dynein light chain superfamily, (56-70) IPR019763 Dynein light chain, type 1/2, conserved site#	GO:0007017		GO:0005875;GO:0030286	K10418	OG6_101264	FBGN0011760																			dynein light chain LC8-type
derpt07g02570	Nascent polypeptide-associated complex subunit alpha-like, UBA domain		685	XP_027198818.1	Male-reduced	213.521	128.621	205.035	243.246	255.471							0.0372008	0.333919	0.932289	0.0641786	0.47385	0.40727	CDD: (543-590) cd22054 NAC_NACA, (647-683) cd14358 UBA_NAC_euk;FunFam: (6-136) G3DSA:3.80.10.10:FF:000094 protein C21orf2 isoform X1, (539-591) G3DSA:2.20.70.30:FF:000002 Nascent polypeptide-associated complex (NAC), alpha subunit;InterPro: (7-140) IPR032675 Leucine-rich repeat domain superfamily, (65-86) IPR001611 Leucine-rich repeat, (183-683) IPR016641 Nascent polypeptide-associated complex su…		GO:0005515	GO:0005854	K23456	OG6_101216
derpt03g00130	Dpy-30 motif		269	XP_027196990.1	Adult females	214.107	79.4111	142.69	176.519	255.147							0.158386	0.00110786	2.82864e-09	2.06543e-05	0.0194841	0.145697	CDD: (223-263) cd22965 DD_DPY30_SDC1;InterPro: (223-262) IPR007858 Dpy-30 motif#					OG6_103538
derpt51g00150	BCNT-C domain		243	XP_027199804.1	Juveniles	177.637	182.333	219.664	292.04	254.964							4.79295e-05	0.0147497	6.05642e-05	0.965656	0.210785	0.213278	InterPro: (93-233) IPR027124 SWR1-complex protein 5/Craniofacial development protein 1/2, (165-242) IPR011421 BCNT-C domain#					OG6_104154
derpt16g00150	Zinc finger, RanBP2-type superfamily		559	XP_027198472.1	Juveniles	123.629	111.483	177.863	263.186	254.45	-2.28507						3.86845e-19	1.15431e-07	1.07058e-05	1.97261e-05	0.495935	0.00175784	CDD: (289-372) cd12534 RRM_SARFH;InterPro: (139-404) IPR034870 TAF15/EWS/TLS family, (262-396) IPR012677 Nucleotide-binding alpha-beta plait domain superfamily, (280-406) IPR035979 RNA-binding domain superfamily, (287-374) IPR000504 RNA recognition motif domain, (418-456) IPR036443 Zinc finger, RanBP2-type superfamily, (426-455) IPR001876 Zinc finger, RanBP2-type#	GO:0006355	GO:0003676;GO:0003723		K13209	OG6_109470
derpt05g02250	Fatty acyl-CoA reductase, C-terminal		523	XP_027195096.1	Adult females	683.249	33.6864	44.5979	24.5725	254.05	22.6114	12.0104	11.1468				2.07535e-14	1.50807e-09	3.75435e-09	0.130548	0.908839	0.230547	CDD: (31-350) cd05236 FAR-N_SDR_e;InterPro: (23-328) IPR036291 NAD(P)-binding domain superfamily, (23-475) IPR026055 Fatty acyl-CoA reductase, (35-304) IPR013120 Fatty acyl-coenzyme A reductase, NAD-binding domain#		GO:0080019		K13356	OG6_100550	FBGN0034145					alcohol-forming fatty acyl-CoA reductase [EC:1.2.1.84]
derpt01g04750	Nucleotide-binding alpha-beta plait domain superfamily		393	XP_027199082.1	Juveniles	122.024	90.6647	193.846	239.442	253.543	-2.10693						4.89167e-28	2.03883e-18	0.00323634	7.13888e-15	3.30619e-08	0.0793374	InterPro: (58-168) IPR012677 Nucleotide-binding alpha-beta plait domain superfamily, (63-158) IPR035979 RNA-binding domain superfamily, (64-134) IPR000504 RNA recognition motif domain;PANTHER: (24-238) PTHR23003 RNA RECOGNITION MOTIF RRM DOMAIN CONTAINING PROTEIN#		GO:0003676;GO:0003723			OG6_125025
derpt02g00840	Tetraspanin family protein Tsp-1	Tsp-1	237	XP_027203455.1	Adult females	368.751	200.736	232.662	268.509	253.322							0.00190059	2.38106e-05	0.172857	0.131583	0.0110849	0.419639	CDD: (104-199) cd03127 tetraspanin_LEL;InterPro: (1-235) IPR000301 Tetraspanin, animals, (10-227) IPR018499 Tetraspanin/Peripherin, (60-82) IPR018503 Tetraspanin, conserved site, (104-200) IPR008952 Tetraspanin, EC2 domain superfamily;PRINTS: (11-34) PR00259 Transmembrane four family signature, (49-104) PR00259 Transmembrane four family signature, (204-230) PR00259 Transmembrane four family signa…			GO:0016020	K06497	OG6_106877	FBGN0033629				Tetraspanin
derpt15g01100	Ubiquitin-conjugating enzyme/RWD-like		268	XP_027197110.1	Adult females	176.646	60.2778	99.6123	124.597	253.267							0.000708042	6.59701e-08	2.52761e-12	0.000865254	0.193759	0.109714	FunFam: (112-267) G3DSA:3.10.110.10:FF:000003 Ubiquitin-conjugating enzyme E2 E3;InterPro: (108-113) IPR016135 Ubiquitin-conjugating enzyme/RWD-like, (121-267) IPR000608 Ubiquitin-conjugating enzyme E2, (194-209) IPR023313 Ubiquitin-conjugating enzyme, active site;PANTHER: (149-254) PTHR24068 Ubiquitin-conjugating enzyme E2;SMART: (124-267) SM00212 ubc_7#				K20217	OG6_103488	FBGN0015320
derpt01g06840	Zinc finger, LIM-type		209		Juveniles	219.097	211.164	254.697	259.791	253.207							0.00861669	0.0021343	8.72293e-08	0.0151234	0.0543489	0.78638	CDD: (4-58) cd09326 LIM_CRP_like, (127-180) cd09326 LIM_CRP_like;FunFam: (1-77) G3DSA:2.10.110.10:FF:000001 Cysteine and glycine-rich protein 1, (118-198) G3DSA:2.10.110.10:FF:000001 Cysteine and glycine-rich protein 1;InterPro: (125-186) IPR001781 Zinc finger, LIM-type;PANTHER: (118-201) PTHR24215 RHO-GTPASE-ACTIVATING PROTEIN LRG1;SUPERFAMILY: (3-29) SSF57716 Glucocorticoid receptor-like (DNA-b…				K09377	OG6_104400	FBGN0014863									CSRP; cysteine and glycine-rich protein										cysteine and glycine-rich protein
derpt15g02600	uncharacterized highly expressed protein		91		Adult males	273.251	1890.36	90.6988	20.4728	252.31	10.2087		-10.2103	104.234	25.6714	4.06031	1.11724e-05	0.0942486	9.6098e-06	5.51571e-19	1.19074e-09	0.0227977	SignalP_EUK: (1-26) SignalP-noTM SignalP-noTM#
derpt01g01830	Delta(3,5)-Delta(2,4)-dienoyl-CoA isomerase Ech1- like		328	XP_027199172.1	Adult females	276.193	191.552	187.604	198.573	251.614							0.00585522	0.00732323	0.172857	4.11555e-05	7.13727e-05	0.968432	CDD: (57-264) cd06558 crotonase-like;FunFam: (43-265) G3DSA:3.90.226.10:FF:000024 Delta3,5-delta2,4-dienoyl-CoA isomerase, (266-327) G3DSA:1.10.12.10:FF:000004 Delta3,5-delta2,4-dienoyl-CoA isomerase;InterPro: (45-319) IPR045002 Delta(3,5)-Delta(2,4)-dienoyl-CoA isomerase Ech1-like, (54-317) IPR029045 ClpP/crotonase-like domain superfamily, (59-293) IPR001753 Enoyl-CoA hydratase/isomerase, (266-3…		GO:0003824		K12663	OG6_102762	FBGN0031092
derpt10g00640	Chitin binding Peritrophin-A domain-containing protein; seven chitin binding domains	PMP-4	941	XP_027193769.1	Juveniles	223.128	200.716	524.873	512.712	251.53	-2.46966	-2.69916					1.18252e-23	6.35518e-28	1.92794e-05	3.57646e-08	8.5075e-11	0.480404	InterPro: (25-77) IPR002557 Chitin binding domain, (27-85) IPR036508 Chitin binding domain superfamily, (154-208) IPR036508 Chitin binding domain superfamily, (216-268) IPR002557 Chitin binding domain, (219-266) IPR036508 Chitin binding domain superfamily, (448-503) IPR036508 Chitin binding domain superfamily, (605-657) IPR002557 Chitin binding domain, (606-660) IPR036508 Chitin binding domain su…		GO:0008061	GO:0005576		OG6_150986																		CPAP
derpt07g02110	methionine aminopeptidase 2		466	XP_027206046.1	Adult females	261.57	89.3685	150.221	144.898	251.165							9.23551e-09	4.39956e-06	3.73124e-10	0.69885	0.181091	0.414634	InterPro: (9-465) IPR002468 Peptidase M24A, methionine aminopeptidase, subfamily 2, (98-465) IPR036005 Creatinase/aminopeptidase-like, (155-452) IPR000994 Peptidase M24, (208-221) IPR001714 Peptidase M24, methionine aminopeptidase, (233-249) IPR001714 Peptidase M24, methionine aminopeptidase, IPR018349 Peptidase M24A, methionine aminopeptidase, subfamily 2, binding site, (309-321) IPR001714 Pepti…	GO:0006508	GO:0070006		K01265	OG6_100815	FBGN0283478	3.4.11 Aminopeptidases
derpt06g00930	calreticulin family protein		624	XP_027201074.1	Adult males	179.705	205.898	187.423	190.118	250.808							0.121865	0.027284	4.42001e-17	3.7018e-11	3.67485e-09	0.663854	FunFam: (270-415) G3DSA:2.10.250.10:FF:000001 Calnexin homolog;InterPro: (69-283) IPR013320 Concanavalin A-like lectin/glucanase domain superfamily, (73-284) IPR001580 Calreticulin/calnexin, (186-194) IPR018124 Calreticulin/calnexin, conserved site, (270-415) IPR009033 Calreticulin/calnexin, P domain superfamily, (294-306) IPR018124 Calreticulin/calnexin, conserved site, (297-375) IPR001580 Calre…	GO:0006457	GO:0005509;GO:0005515;GO:0051082	GO:0005783	K08054	OG6_102144	FBGN0015622
derpt11g00460	Peptidase S26A, signal peptidase I, serine active site		182	XP_027201605.1	Male-reduced	241.344	146.07	238.281	234.027	250.569							0.708888	0.213042	0.959687	0.790172	0.315726	0.520117	FunFam: (50-154) G3DSA:2.10.109.10:FF:000003 Signal peptidase complex catalytic subunit SEC11;InterPro: (16-181) IPR001733 Peptidase S26B, (36-141) IPR015927 Peptidase S24/S26A/S26B/S26C, (50-143) IPR019533 Peptidase S26, (51-101) IPR036286 LexA/Signal peptidase-like superfamily, (56-63) IPR019756 Peptidase S26A, signal peptidase I, serine active site, (113-126) IPR019758 Peptidase S26A, signal p…	GO:0006465	GO:0004252;GO:0008233	GO:0016020	K13280	OG6_100807	FBGN0262801	3.4.21 Serine endopeptidases
derpt03g02330	RCC2-like protein		485	XP_027204215.1	Juveniles	75.5323	36.0059	99.3032	170.082	248.629	-2.41137			-3.03578			5.96634e-19	4.86491e-05	0.027042	5.52392e-29	3.96923e-10	1.55729e-05	InterPro: (22-480) IPR028641 Protein RCC2, (72-282) IPR009091 Regulator of chromosome condensation 1/beta-lactamase-inhibitor protein II, (225-234) IPR000408 Regulator of chromosome condensation, RCC1, (315-368) IPR000408 Regulator of chromosome condensation, RCC1, (409-414) IPR000408 Regulator of chromosome condensation, RCC1, (430-468) IPR000408 Regulator of chromosome condensation, RCC1#					OG6_105844	FBGN0031769
derpt10g01310	unnamed protein		245		Female-reduced	301.762	611.795	624.171	727.239	248.316	-2.59263	-2.3656	-3.3393				6.25389e-24	1.32873e-19	9.33432e-38	0.0145388	0.000756164	0.487402	PANTHER: (20-207) PTHR33964 RE45066P-RELATED;ProSiteProfiles: (1-21) PS51257 Prokaryotic membrane lipoprotein lipid attachment site profile.;SignalP_EUK: (1-20) SignalP-noTM SignalP-noTM#					OG6_126018	FBGN0034808
derpt06g01020	Cytochrome c oxidase, subunit Vb superfamily		134	XP_027201082.1	Juveniles	303.415	253.51	465.461	537.74	248.275							7.56446e-19	1.01058e-14	7.46422e-06	3.99668e-05	0.00324559	0.432532	InterPro: (32-129) IPR002124 Cytochrome c oxidase, subunit Vb, (33-127) IPR036972 Cytochrome c oxidase, subunit Vb superfamily;SUPERFAMILY: (37-126) SSF57802 Rubredoxin-like#	GO:0006123		GO:0005740;GO:0005751	K02265	OG6_102678	FBGN0031830
derpt23g00210	Clathrin light chain		289	XP_027197810.1	Adult females	292.885	131.263	197.55	229.679	248.048							0.0715115	0.00532141	0.00209217	0.295924	0.855887	0.487402	InterPro: (49-90) IPR000996 Clathrin light chain#	GO:0006886;GO:0016192	GO:0005198	GO:0030130;GO:0030132	K04644	OG6_103026	FBGN0024814
derpt28g00030	Mitochondrial glycine transporter Hem25/SLC25A38		419	XP_027197678.1	Adult females	199.726	122.908	103.742	117.881	247.996							0.000271739	2.18189e-05	0.892575	0.000243195	2.25766e-05	0.69281	InterPro: (96-118) IPR023395 Mitochondrial carrier domain superfamily, (117-416) IPR030847 Mitochondrial glycine transporter Hem25/SLC25A38, (118-220) IPR018108 Mitochondrial substrate/solute carrier, (123-150) IPR002067 Mitochondrial carrier protein, (193-213) IPR002067 Mitochondrial carrier protein, (282-300) IPR002067 Mitochondrial carrier protein, (309-313) IPR018108 Mitochondrial substrate/s…	GO:0055085;GO:1904983	GO:0015187	GO:0005743	K15118	OG6_104304	FBGN0033391
derpt08g01760	Armadillo-like		874	XP_027194234.1	Male-reduced	118.9	60.4476	128.263	155.651	247.911							2.88351e-06	0.00456683	0.020053	1.94487e-12	3.0468e-07	0.150417	FunFam: (167-714) G3DSA:1.25.10.10:FF:000015 Catenin beta-1;InterPro: (41-873) IPR013284 Beta-catenin, (167-714) IPR011989 Armadillo-like helical, (179-711) IPR016024 Armadillo-type fold, (185-195) IPR000225 Armadillo, (406-444) IPR000225 Armadillo, (517-522) IPR000225 Armadillo, (528-642) IPR000225 Armadillo, (684-712) IPR000225 Armadillo#	GO:0007155	GO:0005515;GO:0045296		K02105	OG6_103992	FBGN0000117
derpt02g02150	unnamed protein		97	XP_027204672.1	Juveniles	21.8024	18.3768	51.8771	90.9227	246.396	-4.31281	-2.67626		-3.00856			4.56604e-07	0.000839446	0.249638	0.000298219	0.0626583	0.18962						OG6r16_196775
derpt18g00120	Basic-leucine zipper domain		425		Male-reduced	218.125	154.311	243.67	260.852	246.385							0.000105858	0.000135364	0.0163287	0.212869	0.259585	0.978661	CDD: (61-125) cd14691 bZIP_XBP1;InterPro: (63-116) IPR046347 Basic-leucine zipper domain superfamily;PANTHER: (35-143) PTHR46542 X-BOX BINDING PROTEIN 1#	GO:0006355	GO:0003700		K09027											XBP1; X box-binding protein 1
derpt08g00190	Prefoldin beta-like		127	XP_027204611.1	Male-reduced	244.978	144.236	235.9	306.015	245.372							0.0179125	0.44885	0.967967	0.0226347	0.507749	0.205326	InterPro: (8-123) IPR009053 Prefoldin, (15-119) IPR002777 Prefoldin beta-like;PANTHER: (7-123) PTHR20903 PREFOLDIN SUBUNIT 1-RELATED;SUPERFAMILY: (13-118) SSF46579 Prefoldin#	GO:0006457	GO:0051082	GO:0016272	K09548	OG6_103090	FBGN0031776
derpt02g00960	BNIP3		174	XP_027203478.1	Adults	196.67	203.336	152.209	149.348	245.136				2.08317			0.0465008	0.248324	2.30609e-08	2.5875e-14	1.91784e-11	0.552956	InterPro: (5-170) IPR010548 BNIP3#	GO:0043065		GO:0005740;GO:0016020	K15464	OG6_113952	FBGN0037007
derpt05g01330	ABC-transporter, class H-like DpABCH-5	DpABCH-5	768	XP_027195292.1	Adult females	829.88	38.8425	53.1158	25.8434	244.022	23.0297	11.1803	10.7106				1.00907e-08	1.3052e-05	1.63931e-05	0.230338	0.965252	0.317982	CDD: (55-267) cd03230 ABC_DR_subfamily_A;InterPro: (50-322) IPR027417 P-loop containing nucleoside triphosphate hydrolase, (55-289) IPR003439 ABC transporter-like, ATP-binding domain, (83-273) IPR003593 AAA+ ATPase domain, (190-204) IPR017871 ABC transporter-like, conserved site, (536-765) IPR000412 ABC-2 transporter;PANTHER: (49-547) PTHR43038 ATP-BINDING CASSETTE, SUB-FAMILY H, MEMBER 1;Pfam: (…	GO:0055085	GO:0005524;GO:0016887;GO:0140359	GO:0016020;GO:0043190	K25167	OG6_103922	FBGN0039594
derpt06g02770	Glutathione S-transferase GST-3; Der p 8 allergen- related	GST-3	221	XP_027201118.1	F-N	415.06	159.795	665.445	361.855	243.785					-2.97464		0.760061	0.000534679	0.00698254	0.0285922	7.06223e-10	0.000499373	CDD: (5-86) cd03075 GST_N_Mu;FunFam: (6-101) G3DSA:3.40.30.10:FF:000019 Glutathione S-transferase Mu, (89-193) G3DSA:1.20.1050.10:FF:000003 Glutathione S-transferase 2;InterPro: (3-90) IPR004045 Glutathione S-transferase, N-terminal, (5-86) IPR036249 Thioredoxin-like superfamily, (33-58) IPR003081 Glutathione S-transferase, Mu class, (88-205) IPR036282 Glutathione S-transferase, C-terminal domain…		GO:0004364		K00799	OG6_100618	FBGN0027590					GST (PTHR11571)
derpt04g02210	Initiation factor eIF-4 gamma, MA3		439	XP_027200988.1	Adult females	287.957	147.17	227.622	215.7	243.211							0.0401305	0.365493	0.077479	0.831356	0.520837	0.391847	FunFam: (125-278) G3DSA:1.25.40.180:FF:000009 Programmed cell death protein 4;InterPro: (39-408) IPR039778 Programmed cell death protein 4, (131-290) IPR016024 Armadillo-type fold, (247-256) IPR003891 Initiation factor eIF-4 gamma, MA3, (295-414) IPR016024 Armadillo-type fold, (298-421) IPR003891 Initiation factor eIF-4 gamma, MA3#	GO:0045892			K16865	OG6_103300	FBGN0030520
derpt03g05990	SAICAR synthetase/ADE2, N-terminal		449	XP_027198728.1	F-N	451.161	351.783	469.582	322.584	242.986							0.168351	0.380799	0.224357	0.0105429	0.822033	0.0412612	CDD: (7-272) cd01416 SAICAR_synt_Ade5;FunFam: (102-245) G3DSA:3.30.470.20:FF:000020 Probable multifunctional protein ADE2;InterPro: (9-272) IPR028923 SAICAR synthetase/ADE2, N-terminal, (103-117) IPR018236 SAICAR synthetase, conserved site, (197-205) IPR018236 SAICAR synthetase, conserved site, (293-443) IPR000031 PurE domain;PANTHER: (9-408) PTHR43599 MULTIFUNCTIONAL PROTEIN ADE2;SUPERFAMILY: (9…	GO:0006164;GO:0006189	GO:0004639		K01587	OG6_101413	FBGN0020513
derpt02g04490	Insect cuticle protein		438	XP_027193613.1	Juveniles	11.2608	18.5169	38.3039	86.8752	242.587	-7.4259	-3.63279	-2.60352	-2.85226			3.75614e-06	0.00348454	0.0318933	0.0263749	0.569632	0.190128	InterPro: (108-175) IPR000618 Insect cuticle protein, (140-165) IPR031311 Chitin-binding type R&R consensus;PANTHER: (60-202) PTHR12236 STRUCTURAL CONTITUENT OF CUTICLE;ProSiteProfiles: (1-20) PS51257 Prokaryotic membrane lipoprotein lipid attachment site profile.;SignalP_EUK: (1-22) SignalP-noTM SignalP-noTM;SignalP_GRAM_POSITIVE: (1-22) SignalP-TM SignalP-TM#					OG6_101461																		CPR
derpt03g03060	LOW QUALITY PROTEIN: endosulfine-like		123	XP_027204307.1	Adult females	231.754	115.616	160.729	199.861	242.521							0.379943	0.00406606	0.025182	0.250521	0.668224	0.110236							FBGN0061515
derpt47g00270	P-loop containing nucleoside triphosphate hydrolase		448	XP_027205172.1	Adult females	223.716	119.048	152.93	169.496	241.554							0.0690153	0.0326012	0.298086	0.527448	0.395502	0.853586	CDD: (190-360) cd19502 RecA-like_PAN_like;FunFam: (114-181) G3DSA:2.40.50.140:FF:000030 26S protease regulatory subunit 4, (182-362) G3DSA:3.40.50.300:FF:000039 26S proteasome regulatory subunit 4, (367-443) G3DSA:1.10.8.60:FF:000007 26S proteasome regulatory subunit 4;InterPro: (98-433) IPR005937 26S proteasome regulatory subunit P45-like, (114-181) IPR012340 Nucleic acid-binding, OB-fold, (116-…	GO:0030163	GO:0005524;GO:0016887;GO:0036402	GO:0005737	K03062	OG6_101477	FBGN0015282
derpt36g00170	unnamed protein		92		Adult males	143.571	1352.95	73.2212	15.406	241.327	8.36413		-15.9466	133.379	27.0674	4.92766	7.00837e-20	0.0252469	2.49014e-35	9.81721e-102	3.05471e-49	8.09587e-11
derpt15g00950	LUC7 domain-containing protein		329	XP_027197241.1	Juveniles	139.445	169.779	223.849	389.715	240.269	-2.98937		-2.05903				1.90273e-19	1.19559e-06	3.53785e-09	0.00451566	0.44631	0.000267232	InterPro: (5-321) IPR004882 Luc7-related#	GO:0006376	GO:0003729	GO:0005685	K13212	OG6_103514	FBGN0036734
derpt03g06620	uncharacterized protein		72		F-N	730.1	617.599	1270.95	1154.16	239.83							7.68262e-13	1.66266e-20	6.60085e-06	0.0177065	7.28361e-06	0.0844186	SignalP_EUK: (1-20) SignalP-noTM SignalP-noTM#
derpt02g05600	Protein-tyrosine phosphatase-like		274	XP_027204277.1	Male-reduced	222.432	142.444	250.191	237.997	239.177							0.0407256	0.000128661	0.438985	0.280273	0.00608753	0.166067	CDD: (63-255) cd14500 PTP-IVa;InterPro: (61-273) IPR029021 Protein-tyrosine phosphatase-like, (114-255) IPR003595 Protein-tyrosine phosphatase, catalytic, (197-247) IPR000387 Tyrosine-specific protein phosphatases domain;PANTHER: (83-262) PTHR23339 TYROSINE SPECIFIC PROTEIN PHOSPHATASE AND DUAL SPECIFICITY PROTEIN PHOSPHATASE#	GO:0016311	GO:0016791		K18041	OG6_101823	FBGN0024734						3.1.3.48 protein-tyrosine-phosphatase
derpt02g06090	Chip transcriptional co-factor-like		497	XP_027196193.1	Juveniles	135.149	98.9802	165.308	262.522	238.79	-2.08591						1.04042e-20	3.6553e-05	0.0137475	3.41514e-11	0.17395	2.62364e-06	InterPro: (38-483) IPR029005 LIM-domain binding protein/SEUSS, (356-395) IPR041363 LIM interaction domain#				K24143	OG6_105360	FBGN0013764
derpt09g02980	Nucleotide-binding alpha-beta plait domain superfamily		305	XP_027197832.1	Male-reduced	160.234	83.6823	179.499	227.872	238.65							5.22203e-07	0.00398897	0.111374	3.72094e-11	1.08773e-05	0.087706	CDD: (115-194) cd12363 RRM_TRA2;InterPro: (2-200) IPR012677 Nucleotide-binding alpha-beta plait domain superfamily, (109-226) IPR035979 RNA-binding domain superfamily, (116-194) IPR000504 RNA recognition motif domain;PANTHER: (115-296) PTHR48034 TRANSFORMER-2 SEX-DETERMINING PROTEIN-RELATED#		GO:0003676;GO:0003723		K12897	OG6_103481
derpt01g09970	Calponin-like		145	XP_027201800.1	Juveniles	266.604	610.116	918.977	953.177	238.212	-3.83336	-3.95453	-3.823				5.22508e-40	2.12297e-41	4.48132e-40	0.988834	0.827221	0.854749	InterPro: (13-142) IPR036872 CH domain superfamily, (18-31) IPR003096 Smooth muscle protein/calponin, (20-126) IPR001715 Calponin homology domain, (44-59) IPR003096 Smooth muscle protein/calponin, (77-108) IPR003096 Smooth muscle protein/calponin, (114-128) IPR003096 Smooth muscle protein/calponin;PANTHER: (3-134) PTHR47385 CALPONIN#		GO:0005515		K20526	OG6_113954	FBGN0038774																			calponin
derpt01g02910	P-loop containing nucleoside triphosphate hydrolase		536	XP_027199244.1	Adult females	326.341	103.028	229.472	200.149	237.681							1.14256e-09	0.00209524	6.82297e-22	0.00118482	4.0189e-10	0.0111641	CDD: (60-300) cd09913 EHD;FunFam: (61-285) G3DSA:3.40.50.300:FF:000147 EH domain-containing protein 1, (434-535) G3DSA:1.10.238.10:FF:000038 EH domain-containing protein 3;InterPro: (24-56) IPR031692 EH domain-containing protein, N-terminal, (53-305) IPR027417 P-loop containing nucleoside triphosphate hydrolase, (55-286) IPR030381 Dynamin-type guanine nucleotide-binding (G) domain, (58-76) IPR022…		GO:0005509;GO:0005515;GO:0005525		K12483	OG6_100993	FBGN0016693													GTPase associated protein
derpt14g00900	protein lifeguard-like		259	XP_027203901.1	Adult females	258.679	117.758	196.499	162.026	237.586							0.000138545	0.193709	0.00363747	0.469902	0.191827	0.0369949	CDD: (36-254) cd10428 LFG_like;InterPro: (28-256) IPR006214 Bax inhibitor 1-related#				K24205	OG6_100360	FBGN0013305
derpt02g06770	ATP-dependent RNA helicase DEAD-box, conserved site		404	XP_027204991.1	Adult females	236.882	109.662	160.493	161.812	236.972							0.00341023	0.0184869	0.0163929	0.686714	0.984003	0.712063	CDD: (32-232) cd18045 DEADc_EIF4AIII_DDX48, (243-373) cd18787 SF2_C_DEAD;FunFam: (13-234) G3DSA:3.40.50.300:FF:000498 Eukaryotic initiation factor 4A-III, (237-403) G3DSA:3.40.50.300:FF:000031 Eukaryotic initiation factor 4A-III;InterPro: (14-98) IPR027417 P-loop containing nucleoside triphosphate hydrolase, (30-58) IPR014014 RNA helicase, DEAD-box type, Q motif, (49-246) IPR014001 Helicase super…		GO:0003676;GO:0003724;GO:0005524		K13025	OG6_101114	FBGN0037573
derpt33g00850	Enolase-like		435	XP_027197319.1	F-N	333.027	408.117	672.1	511.902	236.792		-2.31972	-2.01541				1.43788e-07	7.9134e-19	1.31616e-13	0.0625566	0.227314	0.00162515	FunFam: (1-127) G3DSA:3.30.390.10:FF:000001 Enolase, (128-434) G3DSA:3.20.20.120:FF:000002 Enolase 1;InterPro: (1-431) IPR000941 Enolase, (3-134) IPR020811 Enolase, N-terminal, (127-138) IPR029017 Enolase-like, N-terminal, (128-433) IPR036849 Enolase-like, C-terminal domain superfamily, (142-432) IPR020810 Enolase, C-terminal TIM barrel domain, (341-354) IPR020809 Enolase, conserved site;SFLD: (3…	GO:0006096	GO:0000287;GO:0004634	GO:0000015	K01689	OG6_100260	FBGN0000579																			enolase 1/2/3 [EC:4.2.1.11]
derpt01g09360	unnamed protein		414	XP_027195895.1	Juveniles	23.2452	15.7786	22.153	46.8179	236.493							0.0903813	0.854062	0.708542	0.245807	0.892603	0.220806	SignalP_EUK: (1-22) SignalP-noTM SignalP-noTM#																							CPH
derpt02g00440	Cytochrome c1, transmembrane anchor, C-terminal		317	XP_027203599.1	Juveniles	263.826	224.495	433.774	480.457	236.144							3.41046e-31	1.52129e-27	4.83263e-09	4.12001e-08	2.02616e-06	0.654013	FunFam: (68-263) G3DSA:1.10.760.10:FF:000002 Cytochrome c1, heme protein;InterPro: (26-305) IPR002326 Cytochrome c1, (69-263) IPR036909 Cytochrome c-like domain superfamily, (91-243) IPR009056 Cytochrome c-like domain, (263-307) IPR021157 Cytochrome c1, transmembrane anchor, C-terminal#		GO:0009055;GO:0020037		K00413	OG6_102032	FBGN0035600
derpt24g00940	glycine/tyrosine-rich protein		313	XP_027204644.1	Juveniles	23.9225	16.2708	22.179	45.9821	236.084							0.157933	0.915804	0.752282	0.338704	0.878863	0.294514	SignalP_EUK: (1-19) SignalP-noTM SignalP-noTM;SignalP_GRAM_POSITIVE: (1-25) SignalP-TM SignalP-TM#					OG6r16_100584																		CPH
derpt06g01650	ATP-dependent RNA helicase DEAD-box, conserved site		713	XP_027206310.1	Adult females	253.014	102.74	176.482	143.216	235.74							1.87879e-07	0.0233801	2.3788e-05	0.425836	0.105885	0.0131028	CDD: (465-599) cd18787 SF2_C_DEAD;FunFam: (193-455) G3DSA:3.40.50.300:FF:000397 Probable ATP-dependent RNA helicase DDX4, (456-633) G3DSA:3.40.50.300:FF:000008 ATP-dependent RNA helicase RhlB;InterPro: (190-318) IPR027417 P-loop containing nucleoside triphosphate hydrolase, (251-468) IPR014001 Helicase superfamily 1/2, ATP-binding domain, (256-442) IPR011545 DEAD/DEAH box helicase domain, (395-40…		GO:0003676;GO:0005524		K11594	OG6_100461	FBGN0263231
derpt02g02930	lipopolysaccharide-induced tumor necrosis factor- alpha factor; LITAF-like zinc ribbon domain-containing protein 3	LITAF-3	168	XP_027196825.1	Male-reduced	292.243	190.398	274.831	281.192	234.985							0.636491	0.279043	0.284114	0.63299	0.999495	0.677366	InterPro: (28-162) IPR037519 LITAF domain containing protein, (77-162) IPR006629 LPS-induced tumour necrosis factor alpha factor#				K19363		FBGN0052280
derpt14g00220	NSFL1 cofactor p47, SEP domain superfamily		407	XP_027194055.1	Adult females	203.077	109.616	152.755	158.189	234.868							0.0877146	0.166096	0.323698	0.562567	0.783273	0.843727	CDD: (9-47) cd14348 UBA_p47, (331-402) cd01770 UBX_UBXN2;FunFam: (207-268) G3DSA:3.30.420.210:FF:000002 UBX DOMAIN-CONTAINING PROTEIN 1;InterPro: (6-47) IPR009060 UBA-like superfamily, (204-296) IPR036241 NSFL1 cofactor p47, SEP domain superfamily, (204-298) IPR012989 SEP domain, (281-402) IPR029071 Ubiquitin-like domain superfamily, (321-403) IPR001012 UBX domain;PANTHER: (19-402) PTHR23333 UBX …		GO:0005515		K14012	OG6_102041	FBGN0033179
derpt12g00110	Fatty acid hydroxylase		577		Adult females	486.512	23.7676	32.6341	20.3716	234.523	19.275	11.5497	11.0742				4.88332e-12	1.45822e-08	2.12388e-08	0.274487	0.956067	0.37573	InterPro: (154-284) IPR006694 Fatty acid hydroxylase;PANTHER: (49-492) PTHR21624 STEROL DESATURASE-RELATED PROTEIN#	GO:0008610	GO:0005506;GO:0016491		K15537	OG6_105252						alkylglycerol monooxygenase [EC:1.14.16.5]
derpt08g01210	ATP synthase, F0 complex, subunit B/MI25		302	XP_027201249.1	Juveniles	405.066	419.279	618.664	671.249	234.173							1.12862e-25	7.71766e-24	8.10679e-23	0.62489	0.854133	0.831119	InterPro: (85-300) IPR013837 ATP synthase, F0 complex, subunit B, (133-293) IPR008688 ATP synthase, F0 complex, subunit B/MI25;SUPERFAMILY: (177-274) SSF161060 ATP synthase B chain-like#	GO:0015986	GO:0015078	GO:0000276	K02127	OG6_106091	FBGN0019644
derpt12g00510	histone H2B		127	XP_027195345.1	Adult females	342.694	129.789	133.139	132.152	233.268	2.40976	2.24344					1.16384e-16	3.13737e-14	2.46887e-05	0.000157036	0.00233386	0.654596	FunFam: (3-126) G3DSA:1.10.20.10:FF:000016 Histone H2B;InterPro: (2-126) IPR009072 Histone-fold, (15-101) IPR007125 Histone H2A/H2B/H3, (17-124) IPR000558 Histone H2B#		GO:0003677;GO:0030527;GO:0046982	GO:0000786	K11252	OG6_100082	FBGN0053882
derpt36g00320	cyclin-dependent kinases regulatory subunit		97	XP_027194702.1	Adults	205.604	123.32	48.0761	44.7074	232.213	4.23863	3.68067		4.33761	3.76662		4.61169e-16	2.44272e-13	0.913891	2.79863e-16	1.79597e-13	0.588631	FunFam: (1-78) G3DSA:3.30.170.10:FF:000001 Cyclin-dependent kinases regulatory subunit;InterPro: (1-87) IPR036858 Cyclin-dependent kinase, regulatory subunit superfamily, (19-74) IPR000789 Cyclin-dependent kinase, regulatory subunit;PANTHER: (3-88) PTHR23415 CYCLIN-DEPENDENT KINASES REGULATORY SUBUNIT/60S RIBOSOME SUBUNIT BIOGENESIS PROTEIN NIP7#		GO:0016538		K02219	OG6_100899	FBGN0010314														Cks30A
derpt80g00160	Smoothelin domain-containing protein		293		Female-reduced	230.29	533.946	675.857	648.481	231.492	-3.02473	-3.35759	-3.88777				5.2734e-34	4.73104e-40	6.10406e-51	0.0118257	0.187444	0.401727	InterPro: (6-46) IPR022189 Smoothelin#					OG6_235374
derpt60g00200	Serine/arginine-rich splicing factor 2-like		350	XP_027203320.1	Male-reduced	153.101	99.1816	172.33	220.15	230.222							1.6711e-07	0.00302322	0.351112	5.30926e-05	0.0848593	0.0671893	InterPro: (6-186) IPR012677 Nucleotide-binding alpha-beta plait domain superfamily, (91-202) IPR035979 RNA-binding domain superfamily, (96-174) IPR000504 RNA recognition motif domain;PANTHER: (96-329) PTHR48028 GLYCINE-RICH RNA-BINDING PROTEIN RZ1A#		GO:0003676;GO:0003723		K12891	OG6_104633
derpt02g01360	DHS-like NAD/FAD-binding domain superfamily		281	XP_027203562.1	Juveniles	42.1633	46.4922	65.0941	96.2052	230.218	-2.43511						1.48773e-08	0.000403623	0.000127652	0.115424	0.859025	0.0915804	InterPro: (8-267) IPR029035 DHS-like NAD/FAD-binding domain superfamily, (12-277) IPR026590 Sirtuin family, catalytic core domain, (22-274) IPR027546 Sirtuin, class III, (29-224) IPR003000 Sirtuin family, (39-194) IPR026591 Sirtuin, catalytic core small domain superfamily;PANTHER: (9-270) PTHR47651 NAD-DEPENDENT HISTONE DEACETYLASE HST4#		GO:0036054;GO:0036055;GO:0070403		K11415	OG6_102326	FBGN0029783
derpt29g00680	P-loop containing nucleoside triphosphate hydrolase		435	XP_027202168.1	Adult females	190.835	106.097	159.177	165.885	228.686							0.519216	0.699031	0.446454	0.93862	0.787855	0.865854	CDD: (174-344) cd19502 RecA-like_PAN_like;FunFam: (39-165) G3DSA:2.40.50.140:FF:000075 26S protease regulatory subunit 7, (166-345) G3DSA:3.40.50.300:FF:000027 26S protease regulatory subunit 7, (347-418) G3DSA:1.10.8.60:FF:000005 26S protease regulatory subunit 7;InterPro: (39-165) IPR012340 Nucleic acid-binding, OB-fold, (103-417) IPR005937 26S proteasome regulatory subunit P45-like, (166-171) …	GO:0030163	GO:0005524;GO:0016887;GO:0036402	GO:0005737	K03061	OG6_101899	FBGN0028687
derpt16g00280	Chaperone tailless complex polypeptide 1 (TCP-1)		540	XP_027198424.1	Adult females	200.515	87.8668	156.032	162.453	228							0.279407	0.394448	0.010186	0.207191	0.154613	0.88656	FunFam: (35-150) G3DSA:1.10.560.10:FF:000045 T-complex protein 1 subunit eta, (150-232) G3DSA:3.30.260.10:FF:000025 Chaperonin containing TCP1 subunit 2, (220-372) G3DSA:3.50.7.10:FF:000002 T-complex protein 1 subunit beta, (409-526) G3DSA:1.10.560.10:FF:000017 T-complex protein 1 subunit eta;InterPro: (13-532) IPR012716 T-complex protein 1, beta subunit, (14-528) IPR027413 GroEL-like equatorial …	GO:0006457	GO:0005524;GO:0016887;GO:0051082;GO:0140662	GO:0005829;GO:0005832	K09494	OG6_101721	FBGN0030086
derpt06g01840	F1F0 ATP synthase OSCP/delta subunit, N-terminal domain superfamily		215		Juveniles	327.483	293.643	505.141	568.306	227.964							7.98033e-25	7.86653e-21	8.83285e-11	0.000468762	0.0106249	0.541819	InterPro: (21-32) IPR000711 ATPase, OSCP/delta subunit, (32-138) IPR026015 F1F0 ATP synthase OSCP/delta subunit, N-terminal domain superfamily#	GO:0015986	GO:0046933		K02137	OG6_101031	FBGN0016691
derpt03g02340	Tetratricopeptide repeat 2		477	XP_027204219.1	Adult females	249.447	126.222	110.714	94.7812	227.774	2.44455			2.06525			1.33216e-12	1.50819e-07	0.211148	1.96517e-08	0.0002077	0.156199	FunFam: (29-142) G3DSA:3.10.50.40:FF:000006 Peptidyl-prolyl cis-trans isomerase, (147-264) G3DSA:3.10.50.40:FF:000013 Peptidylprolyl isomerase, (264-420) G3DSA:1.25.40.10:FF:000008 Peptidylprolyl isomerase;InterPro: (26-263) IPR046357 Peptidyl-prolyl cis-trans isomerase domain superfamily, (49-54) IPR001179 FKBP-type peptidyl-prolyl cis-trans isomerase domain, (138-142) IPR001179 FKBP-type peptid…		GO:0003755;GO:0005515		K09571	OG6_100299	FBGN0029174
derpt01g01760	Macrophage migration inhibitory factor		119	XP_027199441.1	F-N	198.643	193.596	214.822	208.388	227.732							0.181087	0.012396	5.9833e-09	2.72739e-05	0.00298373	0.398227	InterPro: (1-114) IPR001398 Macrophage migration inhibitory factor, (1-117) IPR014347 Tautomerase/MIF superfamily#				K07253	OG6_104199
derpt05g01370	Insect cuticle protein		293	XP_027195029.1	Juveniles	5.4156	12.9028	22.7849	62.1218	226.372	-11.4807	-4.63924	-3.81306	-3.01089		-2.47469	3.17195e-15	1.07717e-06	2.11301e-05	0.000758668	0.6531	0.0111195	InterPro: (103-169) IPR000618 Insect cuticle protein, (134-159) IPR031311 Chitin-binding type R&R consensus;PANTHER: (8-247) PTHR10380 CUTICLE PROTEIN;SignalP_EUK: (1-20) SignalP-TM SignalP-TM#					OG6_101461																		CPR
derpt27g00820	AMP-dependent synthetase/ligase		915	XP_027203699.1	Adult females	328.477	191.733	208.775	172.495	226.203							1.13037e-15	1.3052e-05	0.637004	1.45463e-13	0.000279292	0.00165649	InterPro: (292-769) IPR042099 ANL, N-terminal domain, (300-776) IPR000873 AMP-dependent synthetase/ligase domain, (470-481) IPR020845 AMP-binding, conserved site;PANTHER: (243-904) PTHR43272 LONG-CHAIN-FATTY-ACID--COA LIGASE;SUPERFAMILY: (302-905) SSF56801 Acetyl-CoA synthetase-like#				K01897	OG6_100746	FBGN0263120
derpt21g00080	Peptidase C1A, Cathepsin L-like	DpPap-4_1	343	XP_027203088.1	Adult males	44.6589	1739.2	477.495	8.50297	225.468	4.63395	-11.2626	-56.6403	262.469	5.02907	52.1903	3.71964e-05	3.83434e-11	4.41435e-29	6.28326e-54	2.62193e-05	1.78346e-26	InterPro: (31-340) IPR038765 Papain-like cysteine peptidase superfamily, (32-332) IPR013128 Peptidase C1A, (33-84) IPR013201 Cathepsin propeptide inhibitor domain (I29), (125-341) IPR000668 Peptidase C1A, papain C-terminal, (126-340) IPR039417 Papain-like cysteine endopeptidase, (288-298) IPR025660 Cysteine peptidase, histidine active site, (305-324) IPR025661 Cysteine peptidase, asparagine activ…	GO:0006508	GO:0008234			OG6_100116	FBGN0034229	3.4.22 Cysteine endopeptidases
derpt03g02820	V-type ATPase subunit E, C-terminal domain superfamily		227	XP_027204281.1	Adult females	343.964	137.629	268.631	260.542	224.857							0.0169407	0.210174	5.32408e-07	0.0194656	0.000597264	0.40342	FunFam: (93-226) G3DSA:3.30.2320.30:FF:000001 V-type proton atpase subunit e 1;InterPro: (5-218) IPR002842 V-type ATPase subunit E, (93-226) IPR038495 V-type ATPase subunit E, C-terminal domain superfamily;SUPERFAMILY: (89-216) SSF160527 V-type ATPase subunit E-like#	GO:1902600	GO:0046961	GO:0033178	K02150	OG6_101237	FBGN0283535
derpt15g0455275	hypothetical protein		63		Juveniles	255.63	255.683	368.02	504.15	224.688	-2.11268						2.48703e-10	3.44243e-05	1.15714e-05	0.0943424	0.884252	0.081412
derpt02g03010	CAP superfamily		196	XP_027204113.1	F-N	321.774	317.373	440.053	354.63	224.297							0.0251144	1.06215e-09	1.28599e-11	2.25765e-05	0.653448	0.000728786	FunFam: (50-195) G3DSA:3.40.33.10:FF:000002 Golgi-associated plant pathogenesis-related protein 1;InterPro: (53-183) IPR034113 Golgi-associated plant pathogenesis-related protein 1, SCP domain, (53-185) IPR014044 CAP domain, (54-124) IPR001283 Cysteine-rich secretory protein-related, (137-146) IPR001283 Cysteine-rich secretory protein-related, (147-157) IPR018244 Allergen V5/Tpx-1-related, conser…			GO:0005576	K24835	OG6_101367	FBGN0031412
derpt06g00130	FERM/acyl-CoA-binding protein superfamily		755		Juveniles	166.029	170.443	234.568	276.444	224.235							7.7094e-11	1.28988e-07	2.46277e-09	0.681766	0.649572	0.383401	CDD: (2-74) cd17095 FERM_F0_kindlins;InterPro: (4-75) IPR040790 Kindlin-2, N-terminal, (71-609) IPR019749 Band 4.1 domain, (249-325) IPR035963 FERM superfamily, second domain, (252-357) IPR014352 FERM/acyl-CoA-binding protein superfamily, (262-609) IPR019748 FERM central domain, (360-714) IPR037843 Kindlin/fermitin, (393-535) IPR011993 PH-like domain superfamily, (604-697) IPR011993 PH-like domai…	GO:0007229			K17083	OG6_103097	FBGN0036688
derpt19g01430	Low-density lipoprotein (LDL) receptor class A repeat		1082	XP_027204431.1	F-N	249.799	170.71	202.271	120.963	223.986				2.06437			0.00193265	0.754596	0.715944	0.00069135	0.568465	0.0157825	InterPro: (841-889) IPR036055 LDL receptor-like superfamily, (843-883) IPR002172 Low-density lipoprotein (LDL) receptor class A repeat#		GO:0005515
derpt02g00470	P-loop containing nucleoside triphosphate hydrolase		213	XP_027203600.1	Adult females	243.202	128.268	188.598	203.205	223.527							0.240193	0.187011	0.10106	0.731068	0.834872	0.937014	CDD: (3-170) cd01866 Rab2;FunFam: (1-190) G3DSA:3.40.50.300:FF:000275 Putative ras-related protein Rab-2A;InterPro: (1-196) IPR027417 P-loop containing nucleoside triphosphate hydrolase, (1-212) IPR001806 Small GTPase, (7-160) IPR005225 Small GTP-binding protein domain;PANTHER: (1-194) PTHR47979 DRAB11-RELATED;PRINTS: (7-70) PR00449 Transforming protein P21 ras signature, (110-123) PR00449 Transf…		GO:0003924;GO:0005525		K07877	OG6_101535	FBGN0014009													GTPase
derpt24g00090	AMP-dependent synthetase/ligase		752	XP_027200840.1	Adult females	310.788	76.3886	78.587	62.2809	223.134	4.62609	3.43234	2.49716				1.08026e-36	4.64011e-24	5.16883e-14	1.07094e-06	0.0208684	0.041113	InterPro: (95-611) IPR042099 ANL, N-terminal domain, (134-618) IPR000873 AMP-dependent synthetase/ligase domain, (312-323) IPR020845 AMP-binding, conserved site;PANTHER: (87-740) PTHR43272 LONG-CHAIN-FATTY-ACID--COA LIGASE;SUPERFAMILY: (80-742) SSF56801 Acetyl-CoA synthetase-like#				K01897	OG6_100746	FBGN0263120
derpt02g06700	Insect cuticle protein		458	XP_027204339.1	Juveniles	103.529	55.7378	223.534	229.907	222.641	-2.37245	-2.45163		-2.80621	-2.89987		8.27334e-05	4.48253e-05	0.483868	4.15439e-06	2.39952e-06	0.931606	InterPro: (26-99) IPR000618 Insect cuticle protein, (57-82) IPR031311 Chitin-binding type R&R consensus;SignalP_EUK: (1-17) SignalP-noTM SignalP-noTM;SignalP_GRAM_POSITIVE: (1-22) SignalP-TM SignalP-TM#					OG6_101461																		CPR
derpt02g00080	unnamed protein		226		Adult females	241.827	141.872	195.454	202.606	222.358							0.352361	0.525105	0.788444	0.577528	0.790151	0.850437	SignalP_EUK: (1-23) SignalP-noTM SignalP-noTM;SignalP_GRAM_POSITIVE: (1-25) SignalP-TM SignalP-TM#
derpt04g03230	Ionotropic glutamate receptor, L-glutamate and glycine-binding domain		297	XP_027204880.1	F-N	316.204	203.676	443.118	398.051	222.28							0.0327549	0.000656131	0.796115	0.0874647	0.00367807	0.350211	CDD: (25-283) cd13685 PBP2_iGluR_non_NMDA_like;InterPro: (27-284) IPR001320 Ionotropic glutamate receptor, C-terminal, (27-285) IPR001638 Solute-binding protein family 3/N-terminal domain of MltF, (31-137) IPR019594 Ionotropic glutamate receptor, L-glutamate and glycine-binding domain, (144-289) IPR015683 Ionotropic glutamate receptor;SignalP_EUK: (1-19) SignalP-noTM SignalP-noTM;SUPERFAMILY: (25…		GO:0004970;GO:0015276	GO:0016020		OG6_115921	FBGN0038837
derpt03g01080	Transcription factor Adf-1		271	XP_027197026.1	Male-reduced	71.6257	32.8274	63.3151	100.135	222.134							0.000201154	0.91404	0.0179675	1.25084e-09	0.0229327	0.00121762	InterPro: (13-224) IPR039353 Transcription factor Adf-1, (13-98) IPR006578 MADF domain#						FBGN0035160									Transcription factor Adf-1-like
derpt02g02790	Nucleotide-binding alpha-beta plait domain superfamily		262	XP_027196922.1	Adult females	145.012	55.5579	97.4673	120.323	222.024							0.220451	0.00353875	5.54413e-07	0.000460911	0.0792253	0.189341	CDD: (128-203) cd12550 RRM_II_PABPN1;InterPro: (91-257) IPR012677 Nucleotide-binding alpha-beta plait domain superfamily, (120-235) IPR035979 RNA-binding domain superfamily, (127-204) IPR000504 RNA recognition motif domain;PANTHER: (39-226) PTHR23236 EUKARYOTIC TRANSLATION INITIATION FACTOR 4B/4H#		GO:0003676;GO:0003723		K14396	OG6_101686	FBGN0005648
derpt07g02540	Aldehyde dehydrogenase NAD(P)-dependent		514	XP_027198814.1	F-N	346.151	203.619	303.796	230.776	221.893							0.000139171	0.968766	0.714659	0.00118484	0.747268	0.000452297	FunFam: (24-235) G3DSA:3.40.605.10:FF:000004 Aldehyde dehydrogenase, (226-423) G3DSA:3.40.309.10:FF:000003 Aldehyde dehydrogenase;InterPro: (15-443) IPR015590 Aldehyde dehydrogenase domain, (16-485) IPR012394 Aldehyde dehydrogenase NAD(P)-dependent, (17-453) IPR016161 Aldehyde/histidinol dehydrogenase, (24-441) IPR016162 Aldehyde dehydrogenase, N-terminal, (222-229) IPR029510 Aldehyde dehydrogena…	GO:0006081	GO:0016491;GO:0016620		K00129	OG6_100557	FBGN0010548					aldehyde dehydrogenase (NAD(P)+) [EC:1.2.1.5]
derpt60g00160	K Homology domain, type 1 superfamily		715	XP_027203313.1	Adult females	611.581	29.3534	37.8132	15.4332	220.995	30.1787	12.2195	11.0245				3.31571e-13	1.20959e-07	3.33831e-07	0.0541977	0.888154	0.120671	InterPro: (144-225) IPR036612 K Homology domain, type 1 superfamily, (151-224) IPR004087 K Homology domain, (156-220) IPR004088 K Homology domain, type 1, (310-379) IPR004087 K Homology domain;PANTHER: (153-547) PTHR10627 SCP160;ProSiteProfiles: (152-219) PS50084 Type-1 KH domain profile.;SignalP_GRAM_POSITIVE: (1-43) SignalP-TM SignalP-TM#		GO:0003676;GO:0003723		K18756	OG6_108156
derpt01g00560	Thioredoxin-like superfamily		330	XP_027202577.1	Adult females	232.22	151.293	169.201	156.922	220.696							6.81696e-05	0.0297548	0.344488	9.62553e-07	0.00263227	0.156701	FunFam: (55-163) G3DSA:3.40.30.10:FF:000117 thioredoxin-related transmembrane protein 1;InterPro: (28-157) IPR013766 Thioredoxin domain, (57-184) IPR036249 Thioredoxin-like superfamily, (73-91) IPR017937 Thioredoxin, conserved site;PANTHER: (42-326) PTHR46107 DUMPY: SHORTER THAN WILD-TYPE;ProSiteProfiles: (1-18) PS51257 Prokaryotic membrane lipoprotein lipid attachment site profile.;SignalP_EUK: …					OG6_106530	FBGN0034914					Thioredoxin-like superfamily (IPR036249); not classified
derpt13g00890	Smoothelin		233	XP_027196347.1	Juveniles	148.674	298.377	497.771	521.298	220.02	-3.76237	-3.83644	-3.35598				8.66301e-47	1.2004e-47	1.87924e-39	0.300624	0.242674	0.902251	InterPro: (6-45) IPR022189 Smoothelin#					OG6_235374
derpt117g00090	unnamed protein		115	XP_027195478.1	Adult males	120.979	844.368	49.1837	4.99294	219.841	17.9126		-10.5658	189.26	21.6355	8.74765	2.40685e-09	0.158973	8.12293e-07	5.5528e-28	2.57667e-10	4.36686e-05
derpt11g01870	PurA domain-containing protein; transcriptional activator protein		332	XP_027194410.1	Juveniles	131.597	146.075	263.878	319.715	219.768	-2.60979	-2.29102					5.04108e-35	3.37513e-26	2.87139e-15	3.11803e-05	0.0166356	0.19	FunFam: (26-182) G3DSA:3.30.2450.30:FF:000001 Purine-rich element binding protein A, (180-254) G3DSA:3.10.450.700:FF:000001 Purine-rich element binding protein A;InterPro: (12-117) IPR006628 Purine-rich element binding protein family, (180-263) IPR006628 Purine-rich element binding protein family#		GO:0000977;GO:0032422		K21772	OG6_106010	FBGN0022361									PURA; transcriptional activator protein Pur-alpha
derpt41g346130	LOW QUALITY PROTEIN: Alpha-glucosidase, glycosyl hydrolase family GH31		899	XP_027203752.1	F-N	409.648	284.562	1000.25	544.197	219.461		-2.78319			-2.53249		0.0761968	1.08935e-07	0.663532	0.239465	3.17763e-06	0.00211561	CDD: (207-321) cd14752 GH31_N, (321-684) cd06602 GH31_MGAM_SI_GAA;InterPro: (29-87) IPR044913 P-type trefoil domain superfamily, (29-93) IPR000519 P-type trefoil domain, (39-60) IPR017957 P-type trefoil, conserved site, (53-309) IPR011013 Galactose mutarotase-like domain superfamily, (112-215) IPR031727 Galactose mutarotase, N-terminal barrel, (216-281) IPR025887 Glycoside hydrolase family 31, N-…	GO:0005975	GO:0003824;GO:0004553;GO:0030246		K12316	OG6_100516	FBGN0027588							3.2.1.20 alpha-glucosidase
derpt128g00020	unnamed protein		210		Adult males	150.408	1024.41	63.1004	6.29827	219.381	21.3723	2.05458	-11.4643	245.019	23.5544	10.4023	1.87759e-51	0.000321962	1.11662e-36	5.93522e-166	2.48424e-60	2.30286e-29
derpt24g0651095	hypothetical protein		232		Juveniles	85.782	104.445	152.458	150.58	217.848		-2.01997	-2.01207				4.63561e-06	3.62907e-07	3.73658e-07	0.717482	0.988254	0.744674	SignalP_GRAM_NEGATIVE: (1-19) SignalP-noTM SignalP-noTM#					OG6_121295	FBGN0034289
derpt07g02640	Isocitrate/isopropylmalate dehydrogenase, conserved site		560	XP_027198844.1	Adult females	224.459	82.3585	168.313	174.453	217.377							0.148043	0.240628	2.62059e-05	0.01322	0.00694407	0.867794	FunFam: (20-404) G3DSA:3.40.718.10:FF:000002 Isocitrate dehydrogenase [NADP];InterPro: (21-396) IPR004790 Isocitrate dehydrogenase NADP-dependent, (27-398) IPR024084 Isopropylmalate dehydrogenase-like domain, (289-308) IPR019818 Isocitrate/isopropylmalate dehydrogenase, conserved site, (411-506) IPR006674 HD domain, (515-525) IPR003607 HD/PDEase domain;Pfam: (391-511) PF13328 HD domain;SignalP_EU…	GO:0006102	GO:0000287;GO:0004450;GO:0016616;GO:0051287		K00031	OG6_100639	FBGN0001248					isocitrate dehydrogenase [EC:1.1.1.42]
derpt14g01240	Protein CDV3		277		Adult females	229.85	119.664	138.085	142.926	217.238							4.07018e-07	2.41927e-06	0.0875885	0.00211481	0.00746935	0.838487	InterPro: (3-273) IPR026806 Protein CDV3#
derpt04g02680	Peroxiredoxin, Prx3	Prx3	223	XP_027204978.1	F-N	213.787	150.454	273.417	254.386	215.989							0.00178374	6.8375e-07	0.0547447	0.320079	0.00675758	0.149452	CDD: (34-205) cd03015 PRX_Typ2cys;FunFam: (28-222) G3DSA:3.40.30.10:FF:000003 Peroxiredoxin 1;InterPro: (32-190) IPR013766 Thioredoxin domain, (34-166) IPR000866 Alkyl hydroperoxide reductase subunit C/ Thiol specific antioxidant, (34-212) IPR036249 Thioredoxin-like superfamily, (187-211) IPR019479 Peroxiredoxin, C-terminal;PANTHER: (29-221) PTHR10681 THIOREDOXIN PEROXIDASE#		GO:0016209;GO:0016491;GO:0051920		K03386	OG6_100111	FBGN0040308					Thioredoxin peroxidase (GO:0051920)
derpt15g01980	Peptidase C1A, Cathepsin F-like	DpPap-12	365	XP_027197252.1	F-N	234.868	145.483	222.59	176.286	215.249							0.077817	0.503817	0.961258	0.0892307	0.626431	0.0274536	FunFam: (39-363) G3DSA:3.90.70.10:FF:000130 Cysteine proteinase 1;InterPro: (49-362) IPR038765 Papain-like cysteine peptidase superfamily, (51-355) IPR013128 Peptidase C1A, (52-110) IPR013201 Cathepsin propeptide inhibitor domain (I29), (144-362) IPR000668 Peptidase C1A, papain C-terminal, (145-361) IPR039417 Papain-like cysteine endopeptidase, (163-174) IPR000169 Cysteine peptidase, cysteine act…	GO:0006508	GO:0008234		K01373	OG6_100116	FBGN0260462	3.4.22 Cysteine endopeptidases
derpt01g04150	Carboxypeptidase M28		436	XP_027199287.1	Juveniles	236.043	240.045	496.501	496.368	214.72	-2.25733	-2.40671					6.48209e-24	2.64956e-27	1.4598e-10	0.00068563	3.22502e-05	0.583832	CDD: (133-430) cd03860 M14_CP_A-B_like;FunFam: (26-112) G3DSA:3.30.70.340:FF:000002 Carboxypeptidase A, (126-434) G3DSA:3.40.630.10:FF:000001 Carboxypeptidase B;InterPro: (26-119) IPR036990 Metallocarboxypeptidase-like, propeptide, (34-106) IPR003146 Carboxypeptidase, activation peptide, (133-418) IPR000834 Peptidase M14, carboxypeptidase A;PANTHER: (18-426) PTHR11705 PROTEASE FAMILY M14 CARBOXYP…	GO:0006508	GO:0004181;GO:0008270		K08779	OG6_100142	FBGN0035718	3.4.17 Metallocarboxypeptidases
derpt21g00220	Ubiquitin-like domain superfamily		100	XP_027203083.1	Adult females	271.012	86.4499	150.984	169.665	214.441							0.00548439	0.00176901	1.07568e-05	0.169712	0.324344	0.836121	FunFam: (12-88) G3DSA:3.10.20.90:FF:000301 Small ubiquitin-related modifier 1;InterPro: (4-88) IPR029071 Ubiquitin-like domain superfamily, (11-88) IPR000626 Ubiquitin-like domain, (12-87) IPR046332 Small ubiquitin-related modifier 1, Ubl domain, (13-81) IPR022617 Rad60/SUMO-like domain;PANTHER: (7-89) PTHR10562 SMALL UBIQUITIN-RELATED MODIFIER#		GO:0005515		K12160	OG6_100654	FBGN0264922
derpt01g06900	Acetyl-CoA hydrolase/transferase, C-terminal domain superfamily		481		Juveniles	200.819	247.936	346.031	349.282	214.331			-2.03216				7.04496e-16	1.91036e-18	4.65996e-20	0.377464	0.816963	0.626	InterPro: (31-480) IPR046433 Acetyl-CoA hydrolase/transferase, (47-231) IPR037171 NagB/RpiA transferase-like, (52-212) IPR003702 Acetyl-CoA hydrolase/transferase, N-terminal, (266-476) IPR037171 NagB/RpiA transferase-like, (315-467) IPR026888 Acetyl-CoA hydrolase/transferase C-terminal domain, (333-478) IPR038460 Acetyl-CoA hydrolase/transferase, C-terminal domain superfamily#	GO:0006083	GO:0008410;GO:0008775		K18122	OG6_108512	FBGN0039737
derpt01g02140	GFRP superfamily		182	XP_027199028.1	Adult females	283.063	49.7459	91.9893	101.561	213.74	2.58421	2.68296	3.50485				7.70765e-12	1.31021e-12	1.49397e-19	0.0515125	0.107211	0.873619	InterPro: (80-162) IPR036717 GFRP superfamily#	GO:0009890				OG6r16_506482
derpt01g06040	Anamorsin		242	XP_027203811.1	Juveniles	181.125	165.141	182.117	214.005	213.61							0.0395756	0.24077	0.000102027	0.119509	0.0174331	0.526574	InterPro: (6-241) IPR007785 Anamorsin, (166-186) IPR046408 Anamorsin, C-terminal, (198-235) IPR046408 Anamorsin, C-terminal#	GO:0016226	GO:0051536	GO:0005737	K22746	OG6_102453	FBGN0001977
derpt59g00040	Aldehyde dehydrogenase, Tyr p 35 allergen-like	Tyr p 35-like2	498	XP_027202139.1	F-N	272.305	204.686	646.874	516.067	212.157	-2.03351	-2.73247			-2.23994		1.72628e-07	1.07808e-13	0.166668	0.000336759	6.02963e-09	0.0713532	FunFam: (9-298) G3DSA:3.40.605.10:FF:000050 Aldehyde dehydrogenase, mitochondrial, (272-462) G3DSA:3.40.309.10:FF:000001 Mitochondrial aldehyde dehydrogenase 2, (463-489) G3DSA:3.40.605.10:FF:000026 Aldehyde dehydrogenase, putative;InterPro: (11-494) IPR016161 Aldehyde/histidinol dehydrogenase, (31-491) IPR015590 Aldehyde dehydrogenase domain, (35-491) IPR016162 Aldehyde dehydrogenase, N-terminal…		GO:0016491;GO:0016620		K07249	OG6_100163	FBGN0012036					retinal dehydrogenase [EC:1.2.1.36]													Tyr p 35 ortholog
derpt04g02940	hemicentin-like protein; immunoglobulin domain- containing protein		513	XP_027204933.1	Juveniles	60.1118	69.7919	128.37	161.685	210.296	-2.89034	-2.44247					7.30636e-43	2.24996e-30	1.08891e-16	2.663e-07	0.00426564	0.0748937	CDD: (298-365) cd00096 Ig;InterPro: (91-193) IPR013783 Immunoglobulin-like fold, (94-186) IPR007110 Immunoglobulin-like domain, (94-194) IPR036179 Immunoglobulin-like domain superfamily, (100-195) IPR003599 Immunoglobulin subtype, (191-197) IPR007110 Immunoglobulin-like domain, (199-478) IPR013783 Immunoglobulin-like fold, (201-278) IPR003599 Immunoglobulin subtype, (204-280) IPR036179 Immunoglob…					OG6_136711	FBGN0037107
derpt28g00580	Archaeal RpoK/eukaryotic RPB6 RNA polymerase subunit		127		Male-reduced	163.487	88.7208	120.414	157.517	210.175							0.827403	0.250149	0.575385	0.472526	0.668556	0.248566	FunFam: (2-126) G3DSA:3.90.940.10:FF:000003 DNA-directed RNA polymerases I, II, and III subunit RPABC2;InterPro: (1-126) IPR006111 Archaeal Rpo6/eukaryotic RPB6 RNA polymerase subunit, IPR028363 DNA-directed RNA polymerase, subunit RPB6, IPR036161 RPB6/omega subunit-like superfamily, (50-103) IPR006110 RNA polymerase, subunit omega/Rpo6/RPB6, (57-71) IPR020708 DNA-directed RNA polymerase, 14-18kD…	GO:0006351	GO:0003677;GO:0003899	GO:0005634;GO:0005665	K03014	OG6_101231	FBGN0003275
derpt14g01030	Nucleotide-binding alpha-beta plait domain superfamily		395		Juveniles	83.7769	79.8091	175.823	210.265	209.94	-2.69569	-2.40235					4.26769e-31	2.59108e-24	9.84779e-08	1.92917e-09	4.97986e-06	0.310565	CDD: (95-172) cd12578 RRM1_hnRNPA_like, (186-258) cd12328 RRM2_hnRNPA_like;FunFam: (89-173) G3DSA:3.30.70.330:FF:000040 Heterogeneous nuclear ribonucleoprotein A2/B1;InterPro: (89-175) IPR012677 Nucleotide-binding alpha-beta plait domain superfamily, (90-178) IPR035979 RNA-binding domain superfamily, (167-177) IPR000504 RNA recognition motif domain, (181-260) IPR012677 Nucleotide-binding alpha-be…		GO:0003676;GO:0003723		K13158	OG6_103644	FBGN0004237
derpt08g00210	uncharacterized protein		382	XP_027204609.1	Adult males	10.6456	757.418	61.28	8.33189	209.67		-6.50662	-116.084	137.736	17.8409	7.72025	0.387253	8.14347e-27	7.9227e-171	1.61221e-179	6.44025e-65	3.29435e-30
derpt48g00200	glycine/tyrosine-rich protein		174	XP_027202681.1	Larvae	64.3051	44.3907	34.526	108.497	209.612						-2.83335	0.167218	0.255539	0.827006	0.303766	0.227204	0.021335	SignalP_EUK: (1-16) SignalP-noTM SignalP-noTM#					OG6r16_100584																		CPH
derpt03g03590	START-like domain superfamily		794	XP_027204094.1	Adult females	211.162	157.384	158.511	145.259	209.46							4.44292e-06	0.0241946	0.00104452	2.17746e-15	3.68295e-08	0.0570855	CDD: (86-179) cd13283 PH_GPBP;InterPro: (83-180) IPR011993 PH-like domain superfamily, (543-793) IPR023393 START-like domain superfamily, (554-566) IPR002913 START domain, (780-789) IPR002913 START domain;PANTHER: (257-785) PTHR19308 PHOSPHATIDYLCHOLINE TRANSFER PROTEIN;SUPERFAMILY: (14-175) SSF50729 PH domain-like, (570-784) SSF55961 Bet v1-like#		GO:0008289		K08283	OG6_106305	FBGN0027569
derpt05g00470	Glutathione synthase, substrate-binding domain superfamily		481	XP_027195219.1	Male-reduced	301.181	181.577	326.087	344.769	209.139							0.0390629	0.0279836	0.962263	0.0459234	0.0405467	0.945922	InterPro: (16-421) IPR014049 Glutathione synthase, N-terminal, eukaryotic, (63-337) IPR014042 Glutathione synthase, alpha-helical, (174-305) IPR037013 Glutathione synthase, substrate-binding domain superfamily, (196-306) IPR016185 Pre-ATP-grasp domain superfamily, (198-304) IPR004887 Glutathione synthase, substrate-binding domain, (338-402) IPR014709 Glutathione synthase, C-terminal, eukaryotic;S…	GO:0006750	GO:0004363;GO:0005524;GO:0016874		K21456	OG6_101596	FBGN0052495
derpt04g03420	V-ATPase proteolipid subunit C, eukaryotic		167	XP_027204860.1	Adult females	241.517	109.331	184.106	179.252	209.036							0.0107007	0.135346	0.000754957	0.524086	0.11919	0.442802	CDD: (17-84) cd18175 ATP-synt_Vo_c_ATP6C_rpt1, (95-162) cd18176 ATP-synt_Vo_c_ATP6C_rpt2;FunFam: (15-166) G3DSA:1.20.120.610:FF:000001 V-TYPE PROTON ATPASE PROTEOLIPID SUBUNIT;InterPro: (15-166) IPR035921 F/V-ATP synthase subunit C superfamily, (17-127) IPR011555 V-ATPase proteolipid subunit C, eukaryotic, (21-80) IPR002379 V-ATPase proteolipid subunit C-like domain, (34-84) IPR000245 V-ATPase pr…	GO:1902600	GO:0015078;GO:0046961	GO:0033177;GO:0033179	K02155	OG6_100711	FBGN0262736
derpt04g03300	Peroxiredoxin, Prx1	Prx1	257	XP_027205095.1	Adult females	244.339	119.936	217.807	205.091	208.294							0.119084	0.773872	0.000873627	0.129265	0.000552815	0.107964	CDD: (62-231) cd03015 PRX_Typ2cys;FunFam: (54-250) G3DSA:3.40.30.10:FF:000003 Peroxiredoxin 1;InterPro: (58-216) IPR013766 Thioredoxin domain, (62-192) IPR000866 Alkyl hydroperoxide reductase subunit C/ Thiol specific antioxidant, (62-251) IPR036249 Thioredoxin-like superfamily, (213-241) IPR019479 Peroxiredoxin, C-terminal;PANTHER: (56-248) PTHR10681 THIOREDOXIN PEROXIDASE;SignalP_EUK: (1-22) Si…		GO:0016209;GO:0016491;GO:0051920		K03386	OG6_100111	FBGN0040308					Thioredoxin peroxidase (GO:0051920)
derpt14g00300	Translation initiation factor 1A (eIF-1A), conserved site		150	XP_027194068.1	Adults	263.059	259.138	221.98	225.792	208.041							0.381191	0.723756	1.53125e-09	4.77124e-12	2.88545e-10	0.716769	FunFam: (2-148) G3DSA:2.40.50.140:FF:000071 Eukaryotic translation initiation factor 1A;InterPro: (1-138) IPR001253 Translation initiation factor 1A (eIF-1A), (2-147) IPR012340 Nucleic acid-binding, OB-fold, (22-96) IPR006196 RNA-binding domain, S1, IF1 type, (41-63) IPR018104 Translation initiation factor 1A (eIF-1A), conserved site#	GO:0006413	GO:0003723;GO:0003743		K03236	OG6_100738	FBGN0026250
derpt01g06100	Zinc finger, CCHC-type superfamily		527	XP_027203799.1	Juveniles	136.481	131.031	170.244	269.431	207.828	-2.11256						6.28436e-09	0.00858703	0.000181841	0.0704465	0.406332	0.00687008	CDD: (145-237) cd22382 KH-I_SF1;FunFam: (142-268) G3DSA:3.30.1370.10:FF:000016 Putative splicing factor 1;InterPro: (14-490) IPR045071 KH domain-containing BBP-like, (30-140) IPR032570 Splicing factor 1, helix-hairpin domain, (53-136) IPR047086 Splicing factor 1, helix-hairpin domain superfamily, (142-267) IPR036612 K Homology domain, type 1 superfamily, (144-237) IPR004087 K Homology domain, (14…		GO:0003676;GO:0003723;GO:0008270		K13095	OG6_102013	FBGN0025571
derpt16g00260	Proteasome beta-type subunit, conserved site		279	XP_027198434.1	Male-reduced	203.941	126.682	201.836	251.063	207.627							0.0140123	0.273622	0.795995	0.0434706	0.509905	0.302912	CDD: (40-228) cd03763 proteasome_beta_type_7;FunFam: (40-272) G3DSA:3.60.20.10:FF:000005 Proteasome subunit beta type-2;InterPro: (8-40) IPR029055 Nucleophile aminohydrolases, N-terminal, (33-225) IPR023333 Proteasome B-type subunit, (37-217) IPR001353 Proteasome, subunit alpha/beta, (43-90) IPR016050 Proteasome beta-type subunit, conserved site, (47-62) IPR000243 Peptidase T1A, proteasome beta-s…	GO:0051603	GO:0004298	GO:0005839	K02739	OG6_101382	FBGN0023174	3.4.25 Threonine endopeptidases
derpt22g00340	Cytochrome b5-like heme/steroid binding domain superfamily		163	XP_027201423.1	M-L	122.689	175.527	109.866	196.466	207.282			-2.37961		2.30697		1.66357e-06	0.812766	7.822e-15	0.00716431	1.82963e-13	3.38358e-05	FunFam: (50-132) G3DSA:3.10.120.10:FF:000002 Cytochrome b5 type B;InterPro: (52-128) IPR001199 Cytochrome b5-like heme/steroid binding domain, (83-90) IPR018506 Cytochrome b5, heme-binding site;PANTHER: (41-136) PTHR19359 CYTOCHROME B5#		GO:0020037		K23490	OG6_100589	FBGN0032652
derpt01g08480	P-loop containing nucleoside triphosphate hydrolase		441		F-N	180.621	157.406	196.622	187.441	207.187							0.118202	0.00121863	4.36901e-08	0.000289726	0.0595057	0.196766	CDD: (124-294) cd19521 RecA-like_VPS4;FunFam: (1-84) G3DSA:1.20.58.80:FF:000002 Vacuolar protein sorting-associated protein 4A, (125-305) G3DSA:3.40.50.300:FF:000043 Vacuolar protein sorting-associated protein 4, (298-420) G3DSA:1.10.8.60:FF:000015 Vacuolar protein sorting-associated protein 4A;InterPro: (2-77) IPR045253 Vacuolar protein sorting-associated protein 4, MIT domain, (2-79) IPR007330 …		GO:0005524;GO:0016887		K12196	OG6_100670	FBGN0283469
derpt02g04230	Growth hormone-inducible transmembrane protein		347	XP_027206293.1	Female-reduced	143.449	225.391	204.888	201.209	206.984			-2.62213				5.71266e-09	2.62399e-12	2.74775e-44	3.2174e-15	3.27032e-11	0.387045	InterPro: (81-344) IPR035871 Growth hormone-inducible transmembrane protein, (110-338) IPR006214 Bax inhibitor 1-related#				K21890	OG6_105770	FBGN0030263
derpt05g01750	TFG, PB1 domain		530		Adult females	209.217	70.0008	166.825	156.145	206.973							0.005544	0.283148	1.25573e-14	3.22586e-06	1.73901e-10	0.181479	InterPro: (19-413) IPR033512 Protein TFG, (26-105) IPR000270 PB1 domain, (27-105) IPR034857 TFG, PB1 domain;SUPERFAMILY: (19-102) SSF54277 CAD & PB1 domains#	GO:0006888;GO:0048208	GO:0005515;GO:0042802		K09292
derpt01g00820	Histone H3/CENP-A		137		Adult females	187.017	19.6082	31.7121	38.3501	206.91	4.47622	5.01482	5.60244				3.23271e-13	5.43302e-15	7.26292e-17	0.375778	0.713431	0.725496	FunFam: (2-50) G3DSA:1.10.20.10:FF:000078 Histone H3, (53-136) G3DSA:1.10.20.10:FF:000044 Histone H3.3;InterPro: (1-132) IPR007125 Histone H2A/H2B/H3, (1-34) IPR000164 Histone H3/CENP-A, (2-136) IPR009072 Histone-fold#		GO:0003677;GO:0030527;GO:0046982	GO:0000786	K11253	OG6_100119	FBGN0053833
derpt22g00070	Bacterial surface antigen (D15)		444	XP_027201448.1	Juveniles	218.44	262.691	256.223	295.264	206.534			-2.02354				0.000465911	0.00715519	1.24132e-11	0.00292298	0.000185657	0.579779	InterPro: (24-110) IPR034746 POTRA domain, (24-439) IPR039910 Surface antigen D15-like, (136-441) IPR000184 Bacterial surface antigen (D15)#			GO:0019867	K07277	OG6_102372	FBGN0033989
derpt07g00360	Sorting nexin Vps5-like, C-terminal		559	XP_027205937.1	Adult females	251.077	107.259	191.464	207.611	205.746							0.065557	0.0329697	2.6932e-08	0.000612534	0.00204305	0.868399	CDD: (176-300) cd06859 PX_SNX1_2_like, (329-554) cd07623 BAR_SNX1_2;FunFam: (173-300) G3DSA:3.30.1520.10:FF:000016 Sorting nexin 2, (333-555) G3DSA:1.20.1270.60:FF:000022 Sorting nexin 3 protein;InterPro: (171-311) IPR036871 PX domain superfamily, (318-551) IPR015404 Sorting nexin/Vps5-like, C-terminal, (333-557) IPR027267 AH/BAR domain superfamily;PANTHER: (83-556) PTHR10555 SORTING NEXIN#		GO:0035091		K17917	OG6_102065	FBGN0031534
derpt08g02840	Cholesterol 7-desaturase; nvd-like	nvd-like	380	XP_027201484.1	Male-reduced	322.865	196.718	310.146	342.942	204.975							0.038882	0.145348	0.854804	0.0855101	0.287423	0.685136	InterPro: (17-23) IPR036922 Rieske [2Fe-2S] iron-sulphur domain superfamily, (27-144) IPR017941 Rieske [2Fe-2S] iron-sulphur domain, (144-362) IPR045605 3-ketosteroid-9-alpha-monooxygenase, oxygenase component-like, C-terminal domain, (147-168) IPR036922 Rieske [2Fe-2S] iron-sulphur domain superfamily;PANTHER: (16-372) PTHR21266 IRON-SULFUR DOMAIN CONTAINING PROTEIN;SUPERFAMILY: (140-364) SSF5596…	GO:0008203	GO:0016491;GO:0051537		K14938	OG6_104541	FBGN0287185					cholesterol 7-desaturase [EC:1.14.19.21]										Ecdysteroid pathway
derpt46g00330	Glutamine synthetase, N-terminal conserved site		402		Juveniles	165.234	190.657	200.899	241.703	204.947							9.7407e-07	0.000377109	6.10591e-13	0.0435744	0.00103832	0.325081	FunFam: (36-146) G3DSA:3.10.20.70:FF:000004 Glutamine synthetase, (147-401) G3DSA:3.30.590.10:FF:000004 Glutamine synthetase;InterPro: (37-146) IPR036651 Glutamine synthetase, N-terminal domain superfamily, (62-142) IPR008147 Glutamine synthetase, N-terminal domain, (98-115) IPR027302 Glutamine synthetase, N-terminal conserved site, (148-399) IPR014746 Glutamine synthetase/guanido kinase, catalyt…	GO:0006542;GO:0006807	GO:0003824;GO:0004356		K01915	OG6_100668	FBGN0001145
derpt06g03930	Cysteine-rich secretory protein-related		354	XP_027202231.1	Juveniles	13.9633	31.3684	250.801	252.191	204.411	-16.3351	-17.3429	-3.46252	-4.7177	-5.00876		7.47528e-09	4.10978e-09	0.0123759	0.00262032	0.00210722	0.946128	InterPro: (127-131) IPR035940 CAP superfamily, (132-273) IPR014044 CAP domain, (132-281) IPR001283 Cysteine-rich secretory protein-related;SignalP_EUK: (1-22) SignalP-noTM SignalP-noTM;SignalP_GRAM_POSITIVE: (1-22) SignalP-TM SignalP-TM#					OG6_117385
derpt50g00390	Nucleophile aminohydrolases, N-terminal		242	XP_027194111.1	Male-reduced	159.266	103.59	167.734	179.531	204.118							0.0988258	0.0936516	0.538715	0.381988	0.405468	0.993367	FunFam: (1-240) G3DSA:3.60.20.10:FF:000019 Proteasome subunit alpha type;InterPro: (1-241) IPR029055 Nucleophile aminohydrolases, N-terminal, (8-220) IPR033812 Proteasome subunit alpha5, (8-30) IPR000426 Proteasome alpha-subunit, N-terminal domain, (23-238) IPR023332 Proteasome alpha-type subunit, (31-220) IPR001353 Proteasome, subunit alpha/beta;PANTHER: (13-224) PTHR11599 PROTEASOME SUBUNIT ALP…	GO:0006511;GO:0043161;GO:0051603		GO:0005839;GO:0019773	K02729	OG6_101621	FBGN0016697	3.4.25 Threonine endopeptidases
derpt10g02060	Glutamine synthetase, N-terminal conserved site		426	XP_027196004.1	Adult males	24.4046	804.933	59.7465	6.731	203.666	3.33458	-2.79174	-54.0499	180.234	19.3606	9.3093	2.9208e-11	7.43089e-09	8.21526e-119	1.33258e-191	3.44324e-66	1.57463e-34	FunFam: (1-107) G3DSA:3.10.20.70:FF:000004 Glutamine synthetase, (108-375) G3DSA:3.30.590.10:FF:000011 Glutamine synthetase;InterPro: (2-106) IPR036651 Glutamine synthetase, N-terminal domain superfamily, (24-103) IPR008147 Glutamine synthetase, N-terminal domain, (59-76) IPR027302 Glutamine synthetase, N-terminal conserved site, (108-364) IPR014746 Glutamine synthetase/guanido kinase, catalytic …	GO:0006542;GO:0006807	GO:0003824;GO:0004356		K01915	OG6_100668	FBGN0001145
derpt07g00970	Short-chain dehydrogenase/reductase, conserved site		321	XP_027205962.1	Adult females	280.488	154.649	236.453	220.313	203.48							0.0527841	0.74147	0.30772	0.450396	0.600339	0.194124	CDD: (49-282) cd05356 17beta-HSD1_like_SDR_c;FunFam: (47-271) G3DSA:3.40.50.720:FF:000137 Hydroxysteroid (17-beta) dehydrogenase 3;InterPro: (50-243) IPR002347 Short-chain dehydrogenase/reductase SDR, (50-253) IPR036291 NAD(P)-binding domain superfamily, (190-218) IPR020904 Short-chain dehydrogenase/reductase, conserved site;PANTHER: (10-312) PTHR43899 RH59310P;PIRSF: (3-314) PIRSF000126 11-beta-…		GO:0016491		K10251	OG6_100431	FBGN0029975					Hydroxysteroid dehydrogenases, RH59310P-like (Drome spidey) (PTHR43899)
derpt48g00170	glycine/tyrosine-rich protein		219	XP_027202695.1	Juveniles	9.80359	42.1508	37.7211	76.1116	202.852	-6.59482	-3.68386	-5.4335				0.00266364	0.0411368	0.00703116	0.819343	0.652217	0.493323	SignalP_EUK: (1-16) SignalP-noTM SignalP-noTM#					OG6r16_100584																		CPH
derpt14g01020	Chaperone tailless complex polypeptide 1 (TCP-1)		541	XP_027195518.1	Adult females	250.938	92.7309	207.106	206.328	202.733							0.289697	0.664173	6.72792e-06	0.00151372	0.000148696	0.658862	FunFam: (37-154) G3DSA:1.10.560.10:FF:000053 T-complex protein 1 subunit delta, (226-380) G3DSA:3.50.7.10:FF:000003 T-complex protein 1 subunit epsilon, (417-534) G3DSA:1.10.560.10:FF:000049 T-complex protein 1 subunitTheta, putative;InterPro: (7-536) IPR012718 T-complex protein 1, epsilon subunit, (25-533) IPR027413 GroEL-like equatorial domain superfamily, (27-98) IPR017998 Chaperone tailless c…	GO:0006457	GO:0005524;GO:0016887;GO:0051082;GO:0140662		K09497	OG6_100235	FBGN0010621
derpt22g00290	Alcohol dehydrogenase-like		375		F-N	212.979	216.802	305.527	212.913	202.602							0.588801	5.29599e-05	4.13255e-05	0.000902026	0.986071	0.00207837	FunFam: (179-316) G3DSA:3.40.50.720:FF:000003 S-(hydroxymethyl)glutathione dehydrogenase;InterPro: (3-184) IPR011032 GroES-like superfamily, (16-371) IPR020843 Polyketide synthase, enoylreductase domain, (32-160) IPR013154 Alcohol dehydrogenase-like, N-terminal, (69-83) IPR002328 Alcohol dehydrogenase, zinc-type, conserved site, (169-338) IPR036291 NAD(P)-binding domain superfamily, (202-334) IPR…		GO:0008270;GO:0016491			OG6_100471	FBGN0011768					ALCOHOL DEHYDROGENASE (PTHR43880)
derpt22g01070	Sorbitol dehydrogenase-like	SORD	355	XP_027203827.1	Adults	219.03	218.234	147.132	112.547	202.573				2.88838	2.08005		0.000277588	0.122661	0.00360041	4.24415e-11	1.10785e-05	0.0928929	FunFam: (159-299) G3DSA:3.40.50.720:FF:000068 SORBITOL DEHYDROGENASE;InterPro: (7-181) IPR011032 GroES-like superfamily, (8-351) IPR045306 Sorbitol dehydrogenase-like, (30-142) IPR013154 Alcohol dehydrogenase-like, N-terminal, (147-317) IPR036291 NAD(P)-binding domain superfamily, (182-313) IPR013149 Alcohol dehydrogenase-like, C-terminal;PANTHER: (4-352) PTHR43161 SORBITOL DEHYDROGENASE#		GO:0016616		K00008	OG6_100349	FBGN0022359					SORBITOL DEHYDROGENASE (PTHR43161)
derpt32g00610	Chaperone tailless complex polypeptide 1 (TCP-1)		548	XP_027205817.1	Male-reduced	207.492	93.3459	177.205	185.976	201.833							0.776255	0.890335	0.016738	0.055783	0.0446803	0.922228	FunFam: (221-373) G3DSA:3.50.7.10:FF:000008 T-complex protein 1 subunit theta;InterPro: (11-541) IPR012721 T-complex protein 1, theta subunit, (25-530) IPR017998 Chaperone tailless complex polypeptide 1 (TCP-1), (26-531) IPR027413 GroEL-like equatorial domain superfamily, (40-530) IPR002423 Chaperonin Cpn60/GroEL/TCP-1 family, (44-56) IPR002194 Chaperonin TCP-1, conserved site, (149-158) IPR02741…	GO:0006457	GO:0005524;GO:0016887;GO:0051082;GO:0140662		K09500	OG6_102087	FBGN0284436
derpt07g01370	NADH dehydrogenase [ubiquinone] (complex I), alpha subcomplex, subunit 8		179	XP_027205780.1	Juveniles	209.221	194.295	273.524	339.357	201.747							2.34995e-11	1.8026e-06	1.09439e-07	0.256101	0.7236	0.138336	InterPro: (14-142) IPR016680 NADH dehydrogenase [ubiquinone] (complex I), alpha subcomplex, subunit 8;ProSiteProfiles: (35-76) PS51808 Coiled coil-helix-coiled coil-helix (CHCH) domain profile.#	GO:0006120			K03952	OG6_103954	FBGN0035046
derpt03g06410	Ribosomal protein L40e superfamily		126	XP_027198742.1	Male-reduced	670.705	325.365	569.895	668.781	201.338							0.507452	0.794158	0.0272329	0.00493538	0.0911437	0.447107	FunFam: (76-125) G3DSA:4.10.1060.50:FF:000001 ubiquitin-60S ribosomal protein L40;InterPro: (1-73) IPR029071 Ubiquitin-like domain superfamily, (10-51) IPR019956 Ubiquitin domain, (69-73) IPR000626 Ubiquitin-like domain, (73-124) IPR011332 Zinc-binding ribosomal protein, (74-125) IPR001975 Ribosomal protein L40e, (75-125) IPR038587 Ribosomal protein L40e superfamily;PANTHER: (1-89) PTHR10666 UBIQ…	GO:0006412	GO:0003735;GO:0005515	GO:0005840	K02927	OG6_101560	FBGN0003941
derpt49g00380	RTP801-like, C-terminal domain superfamily		397	XP_027194761.1	Adult males	150.87	1292.53	102.636	51.0182	200.682	2.73583		-14.4883	39.6376	18.6113	2.12976	6.1303e-16	0.0544827	1.10849e-107	2.04672e-200	3.1436e-127	1.13608e-08	InterPro: (170-395) IPR012918 RTP801-like, (237-394) IPR038281 RTP801-like, C-terminal domain superfamily#	GO:0009968		GO:0005737		OG6_109004
derpt02g02450	Phospholipid/glycerol acyltransferase		468	XP_027204879.1	F-N	284.136	178.927	463.547	287.098	200.45							0.54552	2.10053e-07	0.813491	0.763398	1.94315e-06	3.27418e-05	InterPro: (234-443) IPR045252 Lysophosphatidylcholine acyltransferase LPCAT1-like, (246-258) IPR002123 Phospholipid/glycerol acyltransferase;PANTHER: (137-453) PTHR23063 PHOSPHOLIPID ACYLTRANSFERASE;SUPERFAMILY: (197-441) SSF69593 Glycerol-3-phosphate (1)-acyltransferase#		GO:0008374;GO:0016746		K13506	OG6_102970	FBGN0034971
derpt15g01330	Nucleolar protein Nop56/Nop58		507	XP_027197166.1	Adult females	215.823	54.0138	108.67	126.935	200.363			2.38477				0.000131787	4.20762e-06	1.89557e-13	0.00120053	0.0170153	0.593756	FunFam: (133-287) G3DSA:1.10.287.4070:FF:000001 Probable Nucleolar protein 58, (288-409) G3DSA:1.10.246.90:FF:000004 Nucleolar protein 58;InterPro: (1-501) IPR045056 Nucleolar protein Nop56/Nop58, (2-66) IPR012974 Nucleolar protein 58/56, N-terminal, (157-402) IPR036070 Nop domain superfamily, (163-215) IPR012976 NOSIC, (170-284) IPR002687 Nop domain, (288-400) IPR042239 Nop, C-terminal domain, (…		GO:0030515	GO:0031428;GO:0032040	K14565	OG6_101575	FBGN0026196														nop5
derpt18g00260	26S Proteasome non-ATPase regulatory subunit 11		426	XP_027201628.1	Adult females	289.773	230.232	212.39	224.072	200.33							0.0257391	0.0367078	0.000468409	8.86645e-09	2.71452e-08	0.934238	FunFam: (48-425) G3DSA:1.25.40.570:FF:000003 26S proteasome non-ATPase regulatory subunit 11;InterPro: (33-131) IPR040773 26S proteasome regulatory subunit Rpn6, N-terminal, (112-332) IPR011990 Tetratricopeptide-like helical domain superfamily, (226-324) IPR000717 Proteasome component (PCI) domain, (318-400) IPR036390 Winged helix DNA-binding domain superfamily, (395-407) IPR000717 Proteasome com…		GO:0005515		K03036	OG6_101896	FBGN0028689
derpt16g01370	Serine hydroxymethyltransferase, pyridoxal phosphate binding site		545	XP_027202484.1	Adult females	367.166	143.111	258.42	168.471	200.094	2.02181						2.891e-09	0.088037	0.00012975	0.0639755	0.0756676	0.000186101	FunFam: (118-335) G3DSA:3.40.640.10:FF:000097 Serine hydroxymethyltransferase;InterPro: (73-543) IPR001085 Serine hydroxymethyltransferase, (85-542) IPR015424 Pyridoxal phosphate-dependent transferase, (89-487) IPR039429 Serine hydroxymethyltransferase-like domain, (93-539) IPR015422 Pyridoxal phosphate-dependent transferase, small domain, (118-391) IPR015421 Pyridoxal phosphate-dependent transfe…	GO:0019264;GO:0035999	GO:0003824;GO:0004372;GO:0030170		K00600	OG6_100262	FBGN0029823
derpt02g06950	Haloacid dehalogenase-like hydrolase		301	XP_027197603.1	F-N	234.206	160.862	196.755	120.512	200.059				2.02385			3.02234e-06	0.776754	0.395211	3.65433e-08	0.319499	6.97802e-05	FunFam: (149-285) G3DSA:3.40.50.1000:FF:000055 Haloacid dehalogenase-like hydrolase family protein;InterPro: (75-296) IPR036412 HAD-like superfamily, (78-266) IPR041492 Haloacid dehalogenase-like hydrolase, (78-285) IPR023214 HAD superfamily, (89-157) IPR023198 Phosphoglycolate phosphatase-like, domain 2, (140-266) IPR006439 HAD hydrolase, subfamily IA;PANTHER: (66-300) PTHR18901 2-DEOXYGLUCOSE-6…				K17623	OG6_100310	FBGN0051924						3.1.3.96 pseudouridine 5'-phosphatase
derpt07g01140	Nucleotide-binding alpha-beta plait domain superfamily		501	XP_027205836.1	Male-reduced	140.009	74.8062	133.058	209.947	199.766							2.28233e-05	0.497679	0.396255	4.21357e-07	0.162955	0.00182323	CDD: (127-195) cd00590 RRM_SF;InterPro: (32-210) IPR012677 Nucleotide-binding alpha-beta plait domain superfamily, (107-203) IPR035979 RNA-binding domain superfamily, (125-200) IPR000504 RNA recognition motif domain;PANTHER: (36-198) PTHR15683 SCAFFOLD ATTACHMENT FACTOR B-RELATED#		GO:0003676;GO:0003723
derpt21g00570	Purine nucleoside phosphorylase I, inosine/guanosine-specific		292	XP_027195731.1	Adult females	346.276	113.398	155.038	146.921	199.596	2.19316						5.59495e-21	1.83542e-15	1.50181e-13	0.0820829	0.686577	0.290854	FunFam: (2-284) G3DSA:3.40.50.1580:FF:000004 Purine nucleoside phosphorylase;InterPro: (3-287) IPR035994 Nucleoside phosphorylase superfamily, (7-284) IPR011268 Purine nucleoside phosphorylase, (26-279) IPR000845 Nucleoside phosphorylase domain, (27-279) IPR011270 Purine nucleoside phosphorylase I, inosine/guanosine-specific, (79-120) IPR018099 Purine phosphorylase, family 2, conserved site#	GO:0006139;GO:0009116	GO:0003824;GO:0004731;GO:0016763		K03783	OG6_101826	FBGN0035348
derpt01g03230	uncharacterized protein		312	XP_027199410.1	Adult females	457.209	28.624	44.6018	20.2388	199.356	18.1345	8.01433	8.60799				3.03188e-11	2.37102e-06	8.73402e-07	0.135876	0.919959	0.133994
derpt28g00450	Triacylglycerol lipase family		495	XP_027197651.1	F-N	218.365	230.711	472.013	393.481	199.209		-2.47958					7.26979e-12	5.09048e-21	1.86227e-08	0.309809	0.000463074	0.0313929	InterPro: (23-362) IPR029058 Alpha/Beta hydrolase fold, (25-81) IPR000734 Triacylglycerol lipase family, (43-360) IPR013818 Lipase, (60-356) IPR033906 Lipase, N-terminal, (100-283) IPR000734 Triacylglycerol lipase family, (298-359) IPR000734 Triacylglycerol lipase family, (413-434) IPR000734 Triacylglycerol lipase family;ProSiteProfiles: (1-18) PS51257 Prokaryotic membrane lipoprotein lipid attac…	GO:0006629	GO:0016298		K14073	OG6_103516	FBGN0029831						3.1.1.3 triacylglycerol lipase
derpt26g00700	unnamed protein		348	XP_027197589.1	Male-reduced	206.011	156.959	225.199	222.732	198.825							0.101094	0.0118389	0.0124816	0.500585	0.989074	0.542046
derpt01g10260	Serine carboxypeptidase S28		500	XP_027201829.1	F-N	306.135	137.49	537.298	263.889	198.43		-2.012			-2.79849	2.16234	0.708323	3.67641e-05	0.058243	0.181338	1.73069e-09	2.41592e-05	FunFam: (217-391) G3DSA:1.20.120.980:FF:000003 Serine protease 16;InterPro: (56-498) IPR029058 Alpha/Beta hydrolase fold, (59-490) IPR008758 Peptidase S28, (217-391) IPR042269 Serine carboxypeptidase S28, SKS domain;PANTHER: (45-498) PTHR11010 PROTEASE S28 PRO-X CARBOXYPEPTIDASE-RELATED;SignalP_EUK: (1-17) SignalP-noTM SignalP-noTM#	GO:0006508	GO:0008236		K09649	OG6_100644	FBGN0035726	3.4.16 Serine-type carboxypeptidases
derpt01g01230	Histone H3/CENP-A		137		Adult females	73.2704	14.7357	27.0716	32.2111	198.428	2.09766	2.30508	2.8821				0.00234533	0.000566194	1.14472e-05	0.263641	0.484216	0.80666	FunFam: (2-50) G3DSA:1.10.20.10:FF:000078 Histone H3, (53-136) G3DSA:1.10.20.10:FF:000044 Histone H3.3;InterPro: (1-132) IPR007125 Histone H2A/H2B/H3, (1-34) IPR000164 Histone H3/CENP-A, (2-136) IPR009072 Histone-fold#		GO:0003677;GO:0030527;GO:0046982	GO:0000786	K11253	OG6_100119	FBGN0053848
derpt07g00060	Saccharopine dehydrogenase, NADP binding domain		443	XP_027205864.1	F-N	237.405	149.964	234.067	198.438	197.86							0.231655	0.161747	0.691573	0.127513	0.426367	0.0173244	FunFam: (7-179) G3DSA:3.40.50.720:FF:000178 Saccharopine dehydrogenase-like oxidoreductase;InterPro: (10-147) IPR005097 Saccharopine dehydrogenase, NADP binding domain, (10-161) IPR036291 NAD(P)-binding domain superfamily;PANTHER: (2-438) PTHR12286 UNCHARACTERIZED#		GO:0016491			OG6_101495	FBGN0038038					Oxidoreductase activity (GO:0016491); not classified
derpt04g00040	Troponin I-like		211	XP_027202948.1	Juveniles	188.204	487.214	607.396	792.48	197.717	-4.4961	-3.67237	-4.39106				5.7067e-30	1.56761e-22	3.45012e-29	0.901041	0.282612	0.23985	InterPro: (29-193) IPR038077 Troponin domain superfamily, (44-174) IPR001978 Troponin;PANTHER: (5-198) PTHR13738 TROPONIN I#			GO:0005861	K12044	OG6_105874	FBGN0283471																			troponin I, cardiac muscle
derpt24g00760	Ribose-phosphate pyrophosphokinase		319	XP_027204667.1	Adult females	350.595	146.623	268.115	221.268	197.659							0.00115409	0.286652	0.00101133	0.990117	0.0578029	0.0741766	FunFam: (7-146) G3DSA:3.40.50.2020:FF:000031 Probable PRS4-ribose-phosphate pyrophosphokinase 3, (147-290) G3DSA:3.40.50.2020:FF:000005 Ribose-phosphate pyrophosphokinase 1;InterPro: (1-315) IPR005946 Ribose-phosphate pyrophosphokinase, (4-120) IPR029099 Ribose-phosphate pyrophosphokinase, N-terminal domain, (4-314) IPR037515 Ribose-phosphate pyrophosphokinase, bacterial-type, (6-69) IPR029057 Ph…	GO:0009156;GO:0009165;GO:0044249	GO:0000287;GO:0004749		K00948	OG6_100356	FBGN0036030
derpt09g01390	Homeobox protein PKNOX/Meis, N-terminal		496	XP_027205303.1	Juveniles	64.3655	98.0027	168.096	269.596	197.583	-4.49609	-2.98211	-2.53006				1.23898e-76	1.46194e-40	6.63048e-30	3.9262e-12	0.087918	3.55236e-06	FunFam: (362-428) G3DSA:1.10.10.60:FF:000004 Meis2 homeobox isoform 2c;InterPro: (122-205) IPR032453 Homeobox protein PKNOX/Meis, N-terminal, (358-428) IPR009057 Homeobox-like domain superfamily, (377-416) IPR008422 Homeobox KN domain, (420-424) IPR001356 Homeobox domain;PANTHER: (56-429) PTHR11850 HOMEOBOX PROTEIN TRANSCRIPTION FACTORS#	GO:0006355	GO:0003677		K16672	OG6_105229	FBGN0001235									HTH; homeobox protein homothorax
derpt02g04550	uncharacterized protein		205	XP_027195974.1	Adult females	274.734	37.4889	31.553	14.5241	197.154	16.9685	7.38202	4.31263	3.93461		2.29863	8.14495e-36	1.00987e-18	9.88182e-11	5.11151e-09	0.0387323	0.00136591
derpt01g07750	26S Proteasome non-ATPase regulatory subunit 7/8		348		Male-reduced	208.08	154.221	183.62	208.718	197.104							0.518806	0.916106	0.0411997	0.232528	0.0887461	0.692476	FunFam: (26-212) G3DSA:3.40.140.10:FF:000009 26S proteasome non-ATPase regulatory subunit 7;InterPro: (32-313) IPR033858 26S Proteasome non-ATPase regulatory subunit 7/8, (34-170) IPR037518 MPN domain, (144-169) IPR000555 JAB1/MPN/MOV34 metalloenzyme domain, (192-303) IPR024969 Rpn11/EIF3F, C-terminal;PANTHER: (32-316) PTHR10540 EUKARYOTIC TRANSLATION INITIATION FACTOR 3 SUBUNIT F-RELATED#		GO:0005515;GO:0008233;GO:0008237	GO:0005838	K03038	OG6_102054	FBGN0002787	3.4.- Acting on peptide bonds (peptidases)
derpt18g01570	Nucleophile aminohydrolases, N-terminal		245		Male-reduced	207.363	120.806	188.853	200.91	196.256							0.728067	0.684598	0.758844	0.547327	0.546843	0.977065	CDD: (3-209) cd03755 proteasome_alpha_type_7;FunFam: (2-244) G3DSA:3.60.20.10:FF:000018 Proteasome subunit alpha type;InterPro: (1-244) IPR029055 Nucleophile aminohydrolases, N-terminal, (3-25) IPR000426 Proteasome alpha-subunit, N-terminal domain, (18-227) IPR023332 Proteasome alpha-type subunit, (26-208) IPR001353 Proteasome, subunit alpha/beta;PANTHER: (7-233) PTHR11599 PROTEASOME SUBUNIT ALPH…	GO:0006511;GO:0051603		GO:0005839;GO:0019773	K02731	OG6_101207	FBGN0004066	3.4.25 Threonine endopeptidases												GTPase associated protein
derpt01g09090	GH18 chitinase-like with chitin binding domain		407	XP_027195929.1	F-N	216.592	177.568	378.549	307.846	196.247							0.000168834	5.20448e-10	0.012383	0.29341	0.000659227	0.0427384	CDD: (29-312) cd06543 GH18_PF-ChiA-like;InterPro: (26-319) IPR001223 Glycoside hydrolase family 18, catalytic domain, (27-286) IPR017853 Glycoside hydrolase superfamily, (341-403) IPR036508 Chitin binding domain superfamily, (347-405) IPR002557 Chitin binding domain;PANTHER: (29-333) PTHR42976 BIFUNCTIONAL CHITINASE/LYSOZYME-RELATED;SignalP_GRAM_POSITIVE: (1-22) SignalP-TM SignalP-TM#	GO:0005975	GO:0008061	GO:0005576		OG6_100224								3.2.1.14 chitinase									Chitinase				Lysis of fungal cell wall
derpt20g00310	unnamed protein		170		Adult males	138.98	1302.1	54.6736	5.82665	196.076	21.1635	2.20652	-15.8159	334.721	34.8982	9.59136	7.00389e-53	3.93529e-05	3.1933e-50	9.33138e-192	2.1695e-81	2.78693e-28
derpt18g01000	Clathrin, heavy chain, linker, core motif		1676		Adult females	350.577	101.978	209.392	202.204	195.913			2.08011				5.59463e-12	6.46283e-08	2.21524e-26	0.00058101	1.09119e-06	0.27513	FunFam: (2-364) G3DSA:2.130.10.110:FF:000003 Clathrin heavy chain, (444-658) G3DSA:1.25.40.10:FF:000009 Clathrin heavy chain, (659-913) G3DSA:1.25.40.10:FF:000007 Clathrin heavy chain, (1038-1182) G3DSA:1.25.40.10:FF:000002 Clathrin heavy chain, (1183-1522) G3DSA:1.25.40.10:FF:000001 Clathrin heavy chain, (1528-1625) G3DSA:1.25.40.730:FF:000002 Clathrin heavy chain;InterPro: (1-364) IPR016025 Cla…	GO:0006886;GO:0016192	GO:0005198;GO:0005515	GO:0030130;GO:0030132	K04646	OG6_101144	FBGN0000319
derpt07g02230	Lipid-binding protein POX18/UbiT/NSL-TP1		451	XP_027205879.1	Adult females	336.563	57.9369	47.2561	59.1857	195.829	5.24267	6.18682	3.44637				1.71746e-27	1.44349e-32	5.68711e-16	0.0124775	0.000404597	0.433884	InterPro: (18-135) IPR036527 SCP2 sterol-binding domain superfamily, (50-132) IPR003033 SCP2 sterol-binding domain, (154-291) IPR039543 Lipid-binding protein POX18/UbiT/NSL-TP1, (166-289) IPR036527 SCP2 sterol-binding domain superfamily, (181-285) IPR003033 SCP2 sterol-binding domain#					OG6_101391
derpt04g93915	Aspartate-rich protein		176		Adult males	9.21466	530.466	59.9904	1.21133	195.377	6.336	-7.04509	-82.1948	520.786	11.667	44.6377	5.2292e-07	9.13819e-09	3.25576e-40	2.62507e-69	3.6573e-13	5.68775e-25	InterPro: (91-161) IPR016024 Armadillo-type fold#
derpt19g00480	Ubiquitin interacting motif		596	XP_027205547.1	Male-reduced	154.18	114.434	166.127	188.981	195.29							9.45391e-06	0.000841917	0.00125635	0.323411	0.94754	0.437047	CDD: (23-144) cd16990 ENTH_Epsin;FunFam: (5-147) G3DSA:1.25.40.90:FF:000002 epsin-2 isoform X1;InterPro: (2-147) IPR008942 ENTH/VHS, (16-147) IPR013809 ENTH domain, (216-235) IPR003903 Ubiquitin interacting motif, (241-260) IPR003903 Ubiquitin interacting motif;PANTHER: (8-500) PTHR12276 EPSIN/ENT-RELATED#				K12471	OG6_103058	FBGN0028582
derpt12g00200	calcium-independent protein kinase C-like		175	XP_027194728.1	Juveniles	388.693	501.693	675.795	724.896	193.986	-2.00627		-2.12032				6.49276e-09	1.4824e-08	3.29069e-10	0.728541	0.685648	0.951544	CDD: (91-140) cd20793 C1_cPKC_nPKC_rpt2;InterPro: (5-70) IPR046349 C1-like domain superfamily, (10-72) IPR015727 Protein kinase C mu-related, (14-39) IPR020454 Diacylglycerol/phorbol-ester binding, (43-54) IPR020454 Diacylglycerol/phorbol-ester binding, (86-142) IPR046349 C1-like domain superfamily, (129-141) IPR020454 Diacylglycerol/phorbol-ester binding#	GO:0006468	GO:0004674;GO:0005524			OG6_102972	FBGN0003093
derpt03g01550	SH3-like domain superfamily		631	XP_027197001.1	Male-reduced	127.146	81.4737	141.427	135.795	193.959							0.0527126	0.000433247	0.406985	0.350198	0.0173466	0.228608	FunFam: (560-629) G3DSA:2.30.30.40:FF:000398 Hematopoietic cell-specific Lyn substrate 1;InterPro: (572-606) IPR001452 SH3 domain, (575-628) IPR036028 SH3-like domain superfamily, (576-628) IPR035716 Cortactin, SH3 domain, (615-630) IPR001452 SH3 domain;PANTHER: (178-293) PTHR10829 CORTACTIN AND DREBRIN;PRINTS: (577-626) PR00499 Neutrophil cytosol factor 2 signature#		GO:0005515		K06106	OG6_105161
derpt07g05100	RNA-induced silencing complex, nuclease component Tudor-SN		898	XP_027199020.1	Adult females	226.321	64.885	170.048	153.256	193.786			2.11872				0.00165395	0.164047	2.16567e-14	2.61863e-05	2.37439e-09	0.16911	CDD: (685-768) cd20433 Tudor_TDRD11;FunFam: (6-155) G3DSA:2.40.50.90:FF:000018 Ribonuclease, (164-315) G3DSA:2.40.50.90:FF:000002 Staphylococcal nuclease domain-containing protein, (316-485) G3DSA:2.40.50.90:FF:000001 Staphylococcal nuclease domain-containing protein, (683-775) G3DSA:2.30.30.140:FF:000018 Serine/threonine-protein kinase 31;InterPro: (6-151) IPR016071 Staphylococcal nuclease (SNas…				K15979	OG6_102097	FBGN0035121
derpt01g10090	ArgE/DapE/ACY1/CPG2/YscS, conserved site		476	XP_027201787.1	F-N	286.187	118.759	308.953	252.071	193.611							0.545735	0.00912527	2.5622e-06	0.000115203	2.37481e-13	0.00307559	CDD: (9-475) cd05676 M20_dipept_like_CNDP;InterPro: (98-470) IPR002933 Peptidase M20, (132-171) IPR001261 ArgE/DapE/ACY1/CPG2/YscS, conserved site, (210-367) IPR011650 Peptidase M20, dimerisation domain;PANTHER: (3-472) PTHR43270 BETA-ALA-HIS DIPEPTIDASE;SUPERFAMILY: (6-474) SSF53187 Zn-dependent exopeptidases#		GO:0016787		K08660	OG6_100503	FBGN0287767	3.4.13 Dipeptidases
derpt02g03540	unnamed protein		340	XP_027202260.1	Adult females	180.013	71.7142	89.8966	112.935	193.547							0.000223796	1.36104e-07	0.00015076	0.953642	0.232711	0.226546
derpt26g00430	heat shock protein 70-like Hsp70-10, non-canonical Hsp110-like	Hsp70-10	834	XP_027197347.1	Adult females	238.616	141.033	160.246	141.188	193.547							8.04688e-06	0.0124443	0.928129	2.43684e-05	0.029186	0.121084	FunFam: (9-80) G3DSA:3.30.420.40:FF:000171 Heat shock 70 kDa protein 4, (113-190) G3DSA:3.30.420.40:FF:000171 Heat shock 70 kDa protein 4, (230-308) G3DSA:3.90.640.10:FF:000004 Heat shock 70 kDa protein 4;InterPro: (10-182) IPR043129 ATPase, nucleotide binding domain, (12-678) IPR013126 Heat shock protein 70 family, (194-386) IPR043129 ATPase, nucleotide binding domain, (340-354) IPR018181 Heat s…		GO:0005524;GO:0140662		K09485	OG6_100680	FBGN0026418
derpt12g01690	heat shock protein 70-like Hsp70-7	Hsp70-7	650		F-N	117.18	68.8018	204.772	205.908	193.083		-2.01146			-2.0912		1.31541e-07	6.47347e-09	0.779839	3.96168e-08	1.82887e-09	0.729577	FunFam: (34-241) G3DSA:3.30.420.40:FF:000720 Endoplasmic reticulum chaperone BiP, (259-326) G3DSA:3.90.640.10:FF:000153 Endoplasmic reticulum chaperone BiP, (313-374) G3DSA:3.30.420.40:FF:000172 Heat shock 70 kDa protein, (397-551) G3DSA:2.60.34.10:FF:000002 Heat shock 70 kDa, (552-626) G3DSA:1.20.1270.10:FF:000008 78 kDa glucose-regulated protein-like protein;InterPro: (34-392) IPR042050 Endopla…		GO:0005524;GO:0140662		K09490	OG6_100083	FBGN0001218
derpt01g03380	unnamed protein		242	XP_027199311.1	Adult females	185.951	59.064	110.789	144.736	193.052							0.0589198	2.84819e-05	1.4784e-12	8.85145e-07	0.0107384	0.062081						OG6r16_505664
derpt04g04780	Pyridoxal phosphate-dependent transferase		409	XP_027204478.1	F-N	214.057	162.467	286.159	278.343	192.769							0.000534571	7.34489e-06	0.0165375	0.382319	0.0770501	0.46586	CDD: (31-391) cd00609 AAT_like;FunFam: (47-323) G3DSA:3.40.640.10:FF:000044 Aspartate aminotransferase, (295-397) G3DSA:3.90.1150.10:FF:000001 Aspartate aminotransferase;InterPro: (1-400) IPR015424 Pyridoxal phosphate-dependent transferase, (2-210) IPR000796 Aspartate/other aminotransferase, (7-397) IPR015422 Pyridoxal phosphate-dependent transferase, small domain, (29-396) IPR004839 Aminotransfe…	GO:0006520;GO:0009058	GO:0003824;GO:0008483;GO:0030170		K14454	OG6_100337	FBGN0001124
derpt02g03360	RNA polymerase Rpb7-like		172	XP_027196577.1	Male-reduced	111.902	57.7534	89.6691	122.94	192.631							0.194739	0.507814	0.275247	0.0196515	0.761964	0.0816058	CDD: (2-81) cd04329 RNAP_II_Rpb7_N, (81-169) cd04462 S1_RNAPII_Rpb7;FunFam: (1-80) G3DSA:3.30.1490.120:FF:000001 DNA-directed RNA polymerase II subunit RPB7, (81-171) G3DSA:2.40.50.140:FF:000043 DNA-directed RNA polymerase II subunit RPB7;InterPro: (1-162) IPR045113 RNA polymerase subunit Rpb7-like, (1-80) IPR036898 RNA polymerase Rpb7-like, N-terminal domain superfamily, (11-64) IPR005576 RNA po…	GO:0006351;GO:0006352	GO:0003676		K03015	OG6_102167	FBGN0051155
derpt09g17580	hypothetical protein		69		Juveniles	295.821	275.689	404.442	571.232	192.594	-2.06869						1.81434e-09	0.000277375	0.000213403	0.0417324	0.977042	0.0538961						OG6r16_506812
derpt03g03620	WD40-repeat-containing domain superfamily		761	XP_027204095.1	Juveniles	127.333	106.026	182.393	231.828	192.464							1.36259e-14	2.34937e-08	0.000174985	0.000240344	0.125976	0.0955835	CDD: (474-757) cd00200 WD40;FunFam: (428-760) G3DSA:2.130.10.10:FF:000001 transducin-like enhancer protein 3 isoform X1;InterPro: (10-760) IPR009146 Groucho/transducin-like enhancer, (17-131) IPR005617 Groucho/TLE, N-terminal Q-rich domain, (428-760) IPR015943 WD40/YVTN repeat-like-containing domain superfamily, (451-758) IPR036322 WD40-repeat-containing domain superfamily, (465-502) IPR001680 WD…	GO:0006355	GO:0005515	GO:0005634	K04497	OG6_101214	FBGN0001139
derpt10g01270	Nucleotide-binding alpha-beta plait domain superfamily		306	XP_027200302.1	Juveniles	87.6034	98.8058	182.871	207.609	192.121	-2.5444	-2.38669					5.33733e-22	4.22737e-19	3.40022e-10	0.002149	0.019518	0.658264	InterPro: (17-222) IPR035979 RNA-binding domain superfamily, (22-270) IPR012677 Nucleotide-binding alpha-beta plait domain superfamily, (33-110) IPR000504 RNA recognition motif domain, (115-192) IPR000504 RNA recognition motif domain;PANTHER: (21-294) PTHR48033 RNA-BINDING (RRM/RBD/RNP MOTIFS) FAMILY PROTEIN#		GO:0003676;GO:0003723		K03102	OG6_112757	FBGN0263396
derpt01g293040	Chromobox-like protein		277	XP_027194506.1	Male-reduced	155.279	104.034	152.172	194.628	191.628							1.98359e-05	0.115242	0.171904	0.00884852	0.896284	0.0246005	CDD: (11-59) cd18627 CD_polycomb_like;InterPro: (5-63) IPR016197 Chromo-like domain superfamily, (13-59) IPR023780 Chromo domain, (28-48) IPR023779 Chromo domain, conserved site, (62-69) IPR000953 Chromo/chromo shadow domain, (214-246) IPR033773 CBX family C-terminal motif;PANTHER: (67-253) PTHR46389 POLYCOMB GROUP PROTEIN PC#				K11454	OG6r16_506029
derpt02g06510	Small nuclear ribonucleoprotein D1		128	XP_027197719.1	Adult females	146.497	49.3144	79.6179	107.328	191.164							0.159031	0.0041709	0.000491213	0.0694983	0.666944	0.273144	FunFam: (1-83) G3DSA:2.30.30.100:FF:000016 Small nuclear ribonucleoprotein Sm D1;InterPro: (2-93) IPR034102 Small nuclear ribonucleoprotein D1, (4-114) IPR027141 Like-Sm (LSM) domain containing protein, LSm4/SmD1/SmD3, (4-120) IPR010920 LSM domain superfamily, (5-70) IPR001163 LSM domain, eukaryotic/archaea-type#	GO:0000387;GO:0006396			K11087	OG6_102452	FBGN0261933
derpt37g00440	Fragile X mental retardation syndrome-related protein		922		Adults	251.381	173.286	117.234	96.9593	190.529	2.41284			2.77043	2.15043		1.75274e-29	1.63459e-15	0.0945281	3.59103e-39	1.90068e-22	0.00515338	CDD: (323-412) cd22425 KH_I_FMR1_FXR_rpt1, (443-498) cd22426 KH_I_FMR1_FXR_rpt2, (499-574) cd22427 KH_I_FMR1_FXR_rpt3;FunFam: (498-575) G3DSA:3.30.1370.10:FF:000054 Fragile X mental retardation protein 1;InterPro: (226-271) IPR040148 Fragile X messenger ribonucleoprotein 1, (232-268) IPR008395 Agenet-like domain, (324-420) IPR040472 Synaptic functional regulator FMRP, KH0 domain, (432-494) IPR036…	GO:0006417	GO:0003676;GO:0003723;GO:0003729		K15516	OG6_102557
derpt28g34590	probable methionyl-tRNA synthetase		319		Adult females	225.099	75.2148	126.506	139.607	190.453							5.2079e-05	1.2111e-05	4.78061e-09	0.12191	0.24397	0.841603	CDD: (156-258) cd02799 tRNA_bind_EMAP-II_like;FunFam: (156-318) G3DSA:2.40.50.140:FF:000047 tyrosine--tRNA ligase, cytoplasmic isoform X2;InterPro: (156-318) IPR012340 Nucleic acid-binding, OB-fold, (157-258) IPR002547 tRNA-binding domain;PANTHER: (18-309) PTHR11586 TRNA-AMINOACYLATION COFACTOR ARC1 FAMILY MEMBER#		GO:0000049		K15437	OG6_100893	FBGN0033351
derpt04g00970	Lysosome-associated membrane glycoprotein		277	XP_027201684.1	F-N	172.667	82.2237	154.749	124.481	190.253							0.0202474	0.818735	0.0188934	0.994545	0.0164137	0.0227537	InterPro: (1-276) IPR002000 Lysosome-associated membrane glycoprotein;SignalP_EUK: (1-20) SignalP-noTM SignalP-noTM;SignalP_GRAM_POSITIVE: (1-26) SignalP-TM SignalP-TM#			GO:0016020	K06528	OG6_104018	FBGN0032949
derpt14g00030	UV excision repair protein Rad23		388	XP_027199274.1	Adult females	268.485	96.3573	118.723	115.587	189.977	2.16079						5.70492e-14	4.21769e-11	5.31281e-07	0.0258252	0.194583	0.535126	CDD: (5-77) cd01805 Ubl_Rad23, (161-207) cd14378 UBA1_Rhp23p_like, (344-384) cd14427 UBA2_HR23A;FunFam: (5-82) G3DSA:3.10.20.90:FF:000254 UV excision repair protein Rad23, (160-207) G3DSA:1.10.8.10:FF:000003 UV excision repair protein RAD23 homolog, (227-293) G3DSA:1.10.10.540:FF:000001 UV excision repair protein RAD23 B, (337-384) G3DSA:1.10.8.10:FF:000002 UV excision repair protein RAD23 homolo…	GO:0006289;GO:0043161	GO:0003684;GO:0005515		K10839	OG6_101279	FBGN0026777
derpt12g01600	Inositol monophosphatase, lithium-sensitive		281		Adults	202.527	188.956	174.569	138.299	189.976				2.07024			0.0223346	0.926577	0.00129706	3.36353e-08	0.00182749	0.06053	FunFam: (3-144) G3DSA:3.30.540.10:FF:000004 Inositol-1-monophosphatase, (151-278) G3DSA:3.40.190.80:FF:000002 Inositol-1-monophosphatase;InterPro: (11-64) IPR000760 Inositol monophosphatase-like, (12-258) IPR033942 INOSITOL MONOPHOSPHATASE, (20-39) IPR020552 Inositol monophosphatase, lithium-sensitive, (80-219) IPR000760 Inositol monophosphatase-like, (86-99) IPR020583 Inositol monophosphatase, m…	GO:0046854	GO:0008934		K01092	OG6_100401	FBGN0037063						3.1.3.25 inositol-phosphate phosphatase
derpt16g00050	AMP-binding enzyme, C-terminal domain		701	XP_027198465.1	Female-reduced	150.579	196.683	190.616	199.711	189.618			-2.18786				0.000188503	7.74797e-05	2.38778e-17	8.69399e-06	3.08282e-05	0.897269	InterPro: (102-553) IPR042099 ANL, N-terminal domain, (109-562) IPR000873 AMP-dependent synthetase/ligase domain, (112-697) IPR045311 Long-chain fatty acid CoA synthetase, eukaryotic, (572-644) IPR025110 AMP-binding enzyme, C-terminal domain;PANTHER: (52-696) PTHR43272 LONG-CHAIN-FATTY-ACID--COA LIGASE;SUPERFAMILY: (73-697) SSF56801 Acetyl-CoA synthetase-like#	GO:0006631	GO:0004467		K01897	OG6_100152	FBGN0036821
derpt13g01240	Inorganic pyrophosphatase-like protein; Der p 32 allergen	Der p 32	392	XP_027196165.1	F-N	294.308	144.766	278.338	218.318	189.078							0.00258136	0.298812	0.00502494	0.880394	0.000177947	0.000140833	FunFam: (99-391) G3DSA:3.90.80.10:FF:000004 Inorganic pyrophosphatase;InterPro: (76-144) IPR008162 Inorganic pyrophosphatase, (100-390) IPR036649 Inorganic pyrophosphatase superfamily, (325-335) IPR008162 Inorganic pyrophosphatase;ProSitePatterns: (216-222) PS00387 Inorganic pyrophosphatase signature.#	GO:0006796	GO:0000287;GO:0004427	GO:0005737	K11726	OG6_100346	FBGN0016687																		Der p 32
derpt34g00110	E3 ubiquitin-protein ligase SINA-like, animal		196	XP_027195421.1	Male-reduced	146.52	91.0622	127.662	161.544	187.694							0.193911	0.99931	0.709488	0.430227	0.76985	0.28837	CDD: (69-192) cd03829 Sina;FunFam: (4-62) G3DSA:3.30.40.10:FF:000041 E3 ubiquitin-protein ligase SINAT3, (63-194) G3DSA:2.60.210.10:FF:000002 E3 ubiquitin-protein ligase;InterPro: (1-191) IPR018121 Seven-in-absentia protein, TRAF-like domain, (1-193) IPR004162 E3 ubiquitin-protein ligase SINA-like, animal, (4-62) IPR013083 Zinc finger, RING/FYVE/PHD-type, (7-67) IPR013010 Zinc finger, SIAH-type, …	GO:0006511;GO:0007275	GO:0005515;GO:0008270	GO:0005737	K04506	OG6_104798	FBGN0003410
derpt57g00050	Ribophorin I		481	XP_027195971.1	F-N	201.034	123.214	194.562	167.862	187.646							0.303789	0.315316	0.918322	0.294711	0.464723	0.0680239	InterPro: (13-477) IPR007676 Ribophorin I;SignalP_EUK: (1-24) SignalP-noTM SignalP-noTM#	GO:0006486		GO:0016020	K12666	OG6_102688	FBGN0053303
derpt01g07690	unnamed protein		214	XP_027198656.1	Adult males	7.93269	687.696	47.2751	5.01657	187.458		-6.74968	-142.004	206.502	21.0386	9.81538	0.0508395	1.44804e-29	2.90184e-199	1.08431e-211	2.25038e-81	1.23584e-37					K23565
derpt03g00780	Snf7 family		247	XP_027196908.1	F-N	156.852	126.008	174.001	152.322	187.17							0.573818	0.000468703	2.47046e-05	0.00067038	0.611339	0.0118526	InterPro: (4-244) IPR005024 Snf7 family#	GO:0007034			K12191	OG6_102450	FBGN0039402
derpt37g00070	Modulator of levamisole receptor-1		376	XP_027200757.1	F-N	171.611	149.37	232.465	217.62	187.031							6.77879e-05	1.83948e-08	1.67525e-06	0.535883	0.532952	0.205711	InterPro: (61-171) IPR033438 Modulator of levamisole receptor-1;PANTHER: (58-289) PTHR33748 PROTEIN CBG04600;SignalP_EUK: (1-25) SignalP-noTM SignalP-noTM#			GO:0005892		OG6_116940
derpt49g00060	unnamed protein		109		F-N	404.268	299.369	700.955	580.653	186.856							0.00151516	5.15923e-07	0.18565	0.106371	0.000691532	0.146269
derpt06g04840	Haem peroxidase domain superfamily, animal type		815	XP_027204017.1	Adult females	536.533	15.686	61.5656	16.9782	186.618	23.3404	6.56089	17.5874			3.5575	8.85245e-10	0.000327734	2.43634e-08	0.672886	0.103467	0.0379442	CDD: (402-777) cd09823 peroxinectin_like;FunFam: (241-814) G3DSA:1.10.640.10:FF:000003 chorion peroxidase;InterPro: (240-814) IPR037120 Haem peroxidase domain superfamily, animal type, (249-260) IPR019791 Haem peroxidase, animal-type, (257-814) IPR010255 Haem peroxidase superfamily, (329-344) IPR019791 Haem peroxidase, animal-type, (570-580) IPR019791 Haem peroxidase, animal-type, (788-814) IPR01…	GO:0006979	GO:0004601;GO:0020037		K19511	OG6_142390	FBGN0032685					peroxidase [EC:1.11.1.7]
derpt03g05670	Chaperone tailless complex polypeptide 1 (TCP-1)		539	XP_027206219.1	Male-reduced	187.843	95.2245	159	174.935	186.295							0.999523	0.830822	0.167862	0.210098	0.337566	0.885846	FunFam: (1-182) G3DSA:1.10.560.10:FF:000085 T-complex protein 1 subunit gamma, (427-506) G3DSA:1.10.560.10:FF:000073 T-complex protein 1 subunit gamma;InterPro: (13-509) IPR017998 Chaperone tailless complex polypeptide 1 (TCP-1), (14-508) IPR027413 GroEL-like equatorial domain superfamily, (32-289) IPR002423 Chaperonin Cpn60/GroEL/TCP-1 family, (37-49) IPR002194 Chaperonin TCP-1, conserved site, …	GO:0006457	GO:0005524;GO:0016887;GO:0051082;GO:0140662		K09495	OG6_100235	FBGN0015019
derpt02g02650	peptidyl-prolyl cis-trans isomerase, rotamase-like		181	XP_027204622.1	Adult females	157.718	72.2824	100.936	140.819	185.508							0.685968	0.000721055	0.00464681	0.0274042	0.712928	0.0100571	FunFam: (25-67) G3DSA:2.20.70.10:FF:000085 Peptidyl-prolyl cis-trans isomerase, (66-180) G3DSA:3.10.50.40:FF:000010 Peptidyl-prolyl cis-trans isomerase Pin1;InterPro: (23-62) IPR036020 WW domain superfamily, (28-62) IPR001202 WW domain, (65-180) IPR046357 Peptidyl-prolyl cis-trans isomerase domain superfamily, (69-180) IPR000297 Peptidyl-prolyl cis-trans isomerase, PpiC-type;PANTHER: (30-179) PTH…		GO:0003755;GO:0005515		K09578	OG6_100390	FBGN0015379
derpt37g00125	hypothetical protein		188		Adult males	74.1751	688.171	37.5344	1.6402	184.952	37.2061		-15.5171	577.33	26.4167	21.8547	1.07124e-42	0.0315797	8.69973e-32	1.40146e-131	1.68733e-44	4.1002e-30
derpt33g00680	S-formylglutathione hydrolase		286	XP_027196380.1	F-N	215.337	122.193	199.276	159.903	184.923							0.0300959	0.612031	0.494098	0.195889	0.288671	0.0151064	FunFam: (4-282) G3DSA:3.40.50.1820:FF:000334 S-formylglutathione hydrolase;InterPro: (1-282) IPR014186 S-formylglutathione hydrolase, (5-283) IPR029058 Alpha/Beta hydrolase fold, (24-275) IPR000801 Esterase-like#	GO:0046294	GO:0018738		K01070	OG6_103701	FBGN0038771
derpt32g00500	Ribosomal protein L22e superfamily		139	XP_027205895.1	Male-reduced	387.806	207.466	384.47	467.608	184.797							0.00256688	0.161747	0.169484	1.28092e-05	0.00768797	0.211977	FunFam: (16-138) G3DSA:3.30.1360.210:FF:000001 60S ribosomal protein L22 1;InterPro: (7-135) IPR002671 Ribosomal protein L22e, (16-137) IPR038526 Ribosomal protein L22e superfamily#	GO:0006412	GO:0003735	GO:0005840	K02891	OG6_101015	FBGN0015288
derpt24g00160	Insect cuticle protein		255	XP_027200900.1	Juveniles	45.9927	86.9979	147.973	238.261	184.548	-5.52718	-3.65923	-3.06035				3.36987e-43	4.0801e-25	3.5527e-19	4.87852e-06	0.246223	0.00368287	InterPro: (158-218) IPR000618 Insect cuticle protein, (183-208) IPR031311 Chitin-binding type R&R consensus;PANTHER: (62-246) PTHR12236 STRUCTURAL CONTITUENT OF CUTICLE;SignalP_EUK: (1-22) SignalP-noTM SignalP-noTM;SignalP_GRAM_POSITIVE: (1-22) SignalP-TM SignalP-TM#					OG6_101461																		CPR
derpt14g01210	Hydantoinase/dihydropyrimidinase		1000	XP_027203247.1	Adult females	150.706	114.424	100.143	118.562	183.853							0.0821989	0.00355205	0.0103595	1.74656e-05	4.80796e-08	0.39242	FunFam: (436-808) G3DSA:3.20.20.140:FF:000001 Dihydropyrimidinase like 3;InterPro: (383-854) IPR011059 Metal-dependent hydrolase, composite domain superfamily, (385-839) IPR011778 Hydantoinase/dihydropyrimidinase, (432-821) IPR006680 Amidohydrolase-related, (436-768) IPR032466 Metal-dependent hydrolase;PANTHER: (377-856) PTHR11647 HYDRANTOINASE/DIHYDROPYRIMIDINASE FAMILY MEMBER#		GO:0016787;GO:0016810	GO:0005737	K01464	OG6_100676	FBGN0023023
derpt07g00930	3-oxo-5-alpha-steroid 4-dehydrogenase/very-long- chain enoyl-CoA reductase		304	XP_027205963.1	Adult females	270.249	129.683	231.538	205.256	183.574							0.0337678	0.885005	0.0122477	0.790767	0.0345438	0.0961599	CDD: (2-78) cd01801 Ubl_TECR_like;FunFam: (1-78) G3DSA:3.10.20.90:FF:000131 trans-2,3-enoyl-CoA reductase-like;InterPro: (1-78) IPR000626 Ubiquitin-like domain, (10-75) IPR029071 Ubiquitin-like domain superfamily, (23-302) IPR039357 3-oxo-5-alpha-steroid 4-dehydrogenase/very-long-chain enoyl-CoA reductase, (150-303) IPR001104 3-oxo-5-alpha-steroid 4-dehydrogenase, C-terminal#	GO:0006629	GO:0005515;GO:0016627		K10258	OG6_102127	FBGN0035471					very-long-chain enoyl-CoA reductase [EC:1.3.1.93]
derpt50g00080	UBA-like superfamily		1538	XP_027199752.1	Male-reduced	174.401	85.401	162.987	173.663	183.567							0.307607	0.316142	0.000533051	8.34421e-06	1.16253e-05	0.99283	CDD: (330-363) cd14277 UBA_UBP2_like;InterPro: (302-382) IPR009060 UBA-like superfamily, (842-867) IPR022166 UBAP2/protein lingerer;PANTHER: (279-490) PTHR16308 UBIQUITIN ASSOCIATED PROTEIN 2-LIKE/LINGERER#		GO:0005515		K16453
derpt10g0600505	Carboxyl/cholinesterase, CCE-2	CCE-2	585	XP_027198200.1	F-N	314.855	197.457	1265.18	614.201	183.287	-2.09131	-4.59187		-2.08159	-4.57054	2.19569	7.65841e-05	1.13292e-16	0.985727	0.000146147	1.93764e-16	0.000108988	InterPro: (24-582) IPR029058 Alpha/Beta hydrolase fold, (29-535) IPR002018 Carboxylesterase, type B, (111-121) IPR019819 Carboxylesterase type B, conserved site, (139-168) IPR000997 Cholinesterase, (210-225) IPR019826 Carboxylesterase type B, active site, (431-439) IPR000997 Cholinesterase, (480-492) IPR000997 Cholinesterase;PANTHER: (10-578) PTHR43918 ACETYLCHOLINESTERASE;SignalP_EUK: (1-25) Sig…		GO:0004104		K01050	OG6_100080	FBGN0000024						3.1.1.8 cholinesterase
derpt61g00070	Ubiquitin-conjugating enzyme/RWD-like		183	XP_027197675.1	Adult females	228.386	74.2815	111.825	124.931	182.541							2.15753e-07	1.89336e-08	3.26776e-09	0.565269	0.849318	0.783535	FunFam: (17-181) G3DSA:3.10.110.10:FF:000033 NEDD8-conjugating enzyme UBE2F;InterPro: (11-180) IPR016135 Ubiquitin-conjugating enzyme/RWD-like, (28-181) IPR000608 Ubiquitin-conjugating enzyme E2, (102-117) IPR023313 Ubiquitin-conjugating enzyme, active site;PANTHER: (35-172) PTHR24067 Ubiquitin-conjugating enzyme E2;SMART: (31-181) SM00212 ubc_7#				K10687	OG6_109240	FBGN0035853
derpt54g00090	Succinyl-CoA synthetase, beta subunit, conserved site		1099	XP_027196671.1	Adult females	276.924	162.724	251.048	228.508	182.19							0.116956	0.645016	0.679198	0.316868	0.450053	0.0717601	CDD: (848-1085) cd06100 CCL_ACL-C;FunFam: (240-426) G3DSA:3.40.50.261:FF:000004 ATP-citrate synthase subunit, (480-616) G3DSA:3.40.50.720:FF:000024 Probable ATP-citrate synthase, (617-802) G3DSA:3.40.50.261:FF:000003 ATP-citrate synthase subunit, (872-928) G3DSA:1.10.580.10:FF:000009 ATP-citrate synthase, (931-1027) G3DSA:1.10.230.10:FF:000004 ATP-citrate synthase;InterPro: (1-1093) IPR014608 ATP…	GO:0006085;GO:0006099;GO:0006101	GO:0003824;GO:0003878;GO:0046912		K01648	OG6_101446	FBGN0020236
derpt02g00550	Barrier-to-autointegration factor, BAF superfamily		90		Male-reduced	184.366	85.4174	151.672	169.64	182.032							0.934566	0.68954	0.0351296	0.0638441	0.148464	0.829533	FunFam: (2-89) G3DSA:1.10.150.40:FF:000002 Barrier to autointegration factor 2;InterPro: (1-88) IPR004122 Barrier- to-autointegration factor, BAF, (1-89) IPR036617 Barrier-to-autointegration factor, BAF superfamily;PANTHER: (2-89) PTHR47507 Barrier to autointegration factor 2#		GO:0003677		K21870	OG6_107233	FBGN0031977
derpt03g02040	Phosphoribosylglycinamide synthetase, C-domain superfamily		990	XP_027204133.1	F-N	286.463	219.464	297.849	221.323	181.523							0.310909	0.33186	0.21118	0.026333	0.854939	0.0755678	FunFam: (4-98) G3DSA:3.40.50.20:FF:000006 Phosphoribosylamine--glycine ligase, chloroplastic, (124-192) G3DSA:3.30.1490.20:FF:000006 phosphoribosylamine--glycine ligase, chloroplastic-like, (193-329) G3DSA:3.30.470.20:FF:000018 Trifunctional purine biosynthetic protein adenosine-3, (331-433) G3DSA:3.90.600.10:FF:000001 Trifunctional purine biosynthetic protein adenosine-3, (431-596) G3DSA:3.30.13…	GO:0006189;GO:0009058;GO:0009113	GO:0004637;GO:0004641;GO:0004644;GO:0005524;GO:0046872		K11787	OG6_100441	FBGN0000053
derpt14g01730	mRNA-decapping enzyme subunit 1		501	XP_027200710.1	Adult females	210.618	74.7	98.5738	110.955	181.163							2.25535e-10	4.0126e-12	4.59727e-09	0.724073	0.406618	0.687716	CDD: (36-149) cd13182 EVH1-like_Dcp1;InterPro: (24-152) IPR011993 PH-like domain superfamily, (33-496) IPR010334 mRNA-decapping enzyme subunit 1, (467-500) IPR031953 mRNA-decapping enzyme, C-terminal;SUPERFAMILY: (36-152) SSF50729 PH domain-like#	GO:0000290;GO:0043085	GO:0008047		K12610
derpt32g00350	Sm-like protein Lsm7/SmG		107	XP_027205749.1	Male-reduced	141.374	56.7653	105.043	128.645	180.829							0.890932	0.298956	0.00909659	0.0223553	0.199745	0.492806	FunFam: (5-100) G3DSA:2.30.30.100:FF:000025 U6 snRNA-associated Sm-like protein LSm7;InterPro: (13-105) IPR044641 Sm-like protein Lsm7/SmG, (17-102) IPR017132 Sm-like protein Lsm7, (18-91) IPR001163 LSM domain, eukaryotic/archaea-type, (20-95) IPR010920 LSM domain superfamily;PIRSF: (1-106) PIRSF037188 Lsm7#	GO:0000398;GO:0000956			K12626	OG6_102418	FBGN0261068
[truncated: 10,556 more rows]
