# Supplementary material for: Stage-specific transcriptomic analysis reveals insights into the development, reproduction and biological function of allergens in the European house dust mite Dermatophagoides pteronyssinus
Source: BMC Genomics. 2025 May 26;26:527. doi: 10.1186/s12864-025-11703-w (PMC12105342; doi:10.1186/s12864-025-11703-w)
Supplement: Supplementary file 3 — Additional file 3. Significantly enriched GO terms for selected network analysis gene clusters. Each tab in the spreadsheet refers to an independent analysis and is coded as follows: BP or MF, which denote either “Biological Process” or “Molecular Function” terms, followed by the network gene cluster name under study (“Female_UP” refers to “cluster 1” of Figure 2 in the main text; “Male_UP” to “cluster 2”; “Juvenile_UP” to “cluster 6”; “Female_DOWN” to “cluster 7”; “Male_DOWN” to “cluster 8”; “Adult_UP” to “cluster 5”). [file 12864_2025_11703_MOESM3_ESM.xlsx]

## Sheet: BP_Female_UP
GO Term	Name	Nr. Genes in the cluster	Frequency in the cluster	Frequency in the genome	q-value	gene products
GO:0016070	RNA metabolic process	281	0.17	0.093	9.7e-45	derpt04g03570,derpt15g00670,derpt49g00080,derpt15g01520,derpt06g00360,derpt07g315775,derpt04g05190,derpt32g00160,derpt02g01520,derpt28g00420,derpt01g08630,derpt32g00830,derpt16g02150,derpt02g04910,derpt08g00780,derpt08g04100,derpt01g00110,derpt01g03860,derpt43g00400,derpt18g00940,derpt39g00230,derpt59g00250,derpt05g03410,derpt04g00290,derpt34g00470,derpt15g01890,derpt04g01140,derpt23g00780,derpt2…
GO:0090304	nucleic acid metabolic process	378	0.23	0.14	4.68e-43	derpt04g03570,derpt33g00250,derpt15g00670,derpt49g00080,derpt15g01520,derpt06g00360,derpt07g315775,derpt01g03610,derpt04g05190,derpt32g00160,derpt57g00180,derpt13g01460,derpt06g04720,derpt02g01520,derpt03g03480,derpt28g00420,derpt01g08630,derpt32g00830,derpt16g02150,derpt02g04910,derpt08g00780,derpt08g04100,derpt01g00110,derpt01g03860,derpt43g00400,derpt18g00940,derpt25g00040,derpt39g00230,derpt0…
GO:0006139	nucleobase-containing compound metabolic process	423	0.26	0.17	8.98e-34	derpt04g03570,derpt33g00250,derpt49g00080,derpt06g00360,derpt01g03610,derpt57g00180,derpt06g04720,derpt32g00830,derpt08g00780,derpt01g00110,derpt01g03860,derpt43g00400,derpt09g03100,derpt18g00940,derpt25g00040,derpt09g03220,derpt59g00250,derpt04g00290,derpt33g00480,derpt04g01140,derpt06g01580,derpt02g06650,derpt11g00730,derpt06g62615,derpt09g00180,derpt08g00310,derpt04g05730,derpt04g03310,derpt60…
GO:0046483	heterocycle metabolic process	439	0.27	0.18	1.24e-33	derpt04g03570,derpt33g00250,derpt49g00080,derpt06g00360,derpt01g03610,derpt57g00180,derpt06g04720,derpt32g00830,derpt08g00780,derpt01g00110,derpt01g03860,derpt43g00400,derpt09g03100,derpt18g00940,derpt25g00040,derpt09g03220,derpt59g00250,derpt04g00290,derpt33g00480,derpt04g01140,derpt06g01580,derpt02g06650,derpt11g00730,derpt06g62615,derpt09g00180,derpt08g00310,derpt04g05730,derpt04g03310,derpt60…
GO:0006725	cellular aromatic compound metabolic process	438	0.27	0.18	2.61e-32	derpt04g03570,derpt33g00250,derpt49g00080,derpt06g00360,derpt01g03610,derpt57g00180,derpt06g04720,derpt32g00830,derpt08g00780,derpt01g00110,derpt01g03860,derpt43g00400,derpt09g03100,derpt18g00940,derpt25g00040,derpt09g03220,derpt59g00250,derpt04g00290,derpt33g00480,derpt04g01140,derpt06g01580,derpt02g06650,derpt11g00730,derpt06g62615,derpt09g00180,derpt08g00310,derpt04g05730,derpt04g03310,derpt60…
GO:1901360	organic cyclic compound metabolic process	441	0.27	0.18	1.17e-31	derpt04g03570,derpt33g00250,derpt49g00080,derpt06g00360,derpt01g03610,derpt57g00180,derpt06g04720,derpt32g00830,derpt08g00780,derpt01g00110,derpt01g03860,derpt43g00400,derpt09g03100,derpt18g00940,derpt25g00040,derpt09g03220,derpt59g00250,derpt04g00290,derpt33g00480,derpt04g01140,derpt06g01580,derpt02g06650,derpt11g00730,derpt06g62615,derpt09g00180,derpt08g00310,derpt04g05730,derpt04g03310,derpt60…
GO:0006396	RNA processing	156	0.095	0.052	7.2e-23	derpt26g0720800,derpt04g03570,derpt13g00090,derpt15g00670,derpt49g00080,derpt15g01520,derpt09g03070,derpt06g00360,derpt04g05190,derpt32g00160,derpt16g01330,derpt03g00250,derpt03g01460,derpt23g00130,derpt06g04200,derpt02g01520,derpt33g00090,derpt23g00920,derpt18g00660,derpt32g00830,derpt08g00780,derpt08g04100,derpt01g00110,derpt01g06290,derpt04g02510,derpt04g00290,derpt15g01890,derpt02g04190,derpt…
GO:0034641	cellular nitrogen compound metabolic process	475	0.29	0.21	1.42e-22	derpt04g03570,derpt33g00250,derpt49g00080,derpt06g00360,derpt01g03610,derpt57g00180,derpt06g04720,derpt16g00640,derpt32g00830,derpt08g00780,derpt01g00110,derpt01g03860,derpt43g00400,derpt09g03100,derpt18g00940,derpt25g00040,derpt09g03220,derpt59g00250,derpt23g01070,derpt52g00170,derpt04g00290,derpt33g00480,derpt04g01140,derpt06g01580,derpt02g06650,derpt11g00730,derpt06g62615,derpt09g00180,derpt08…
GO:0043170	macromolecule metabolic process	741	0.45	0.37	2.5e-16	derpt78g00150,derpt04g03570,derpt33g00250,derpt04g02240,derpt49g00080,derpt04g01150,derpt06g00360,derpt01g03610,derpt57g00180,derpt06g04720,derpt16g00640,derpt03g01730,derpt32g00830,derpt08g00780,derpt01g00110,derpt01g03860,derpt43g00400,derpt25g00280,derpt09g01160,derpt18g00940,derpt25g00040,derpt31g00070,derpt31g00190,derpt25g00160,derpt09g03220,derpt59g00250,derpt23g01070,derpt52g00170,derpt04…
GO:0034660	ncRNA metabolic process	102	0.062	0.033	9.19e-16	derpt04g03570,derpt13g00090,derpt15g00670,derpt09g03070,derpt06g00360,derpt07g315775,derpt04g05190,derpt16g01330,derpt03g00250,derpt23g00130,derpt02g01520,derpt33g00090,derpt28g00420,derpt23g00920,derpt01g08630,derpt03g04720,derpt01g00110,derpt09g01560,derpt02g04190,derpt04g01140,derpt05g02600,derpt36g00230,derpt66g00140,derpt12g01810,derpt19g01070,derpt35g00530,derpt06g04980,derpt04g06180,derpt0…
GO:0051641	cellular localization	126	0.076	0.045	2.35e-14	derpt04g01390,derpt05g02450,derpt15g02330,derpt01g02400,derpt03g03880,derpt13g00130,derpt07g01260,derpt03g06350,derpt03g01730,derpt09g00870,derpt08g04340,derpt01g06730,derpt06g04570,derpt01g05520,derpt01g08470,derpt06g00410,derpt02g04070,derpt05g01750,derpt39g00090,derpt33g00880,derpt04g01380,derpt06g00370,derpt03g01470,derpt18g01070,derpt52g00210,derpt08g01090,derpt03g01590,derpt08g02060,derpt06…
GO:0046907	intracellular transport	111	0.067	0.039	8.79e-14	derpt04g01390,derpt05g02450,derpt15g02330,derpt01g02400,derpt03g03880,derpt13g00130,derpt07g01260,derpt03g06350,derpt09g00870,derpt08g04340,derpt01g06730,derpt06g04570,derpt01g05520,derpt01g08470,derpt02g04070,derpt05g01750,derpt39g00090,derpt04g01380,derpt06g00370,derpt03g01470,derpt18g01070,derpt52g00210,derpt08g01090,derpt03g01590,derpt08g02060,derpt06g02310,derpt16g00630,derpt16g01720,derpt01…
GO:0051649	establishment of localization in cell	111	0.067	0.039	4.23e-13	derpt04g01390,derpt05g02450,derpt15g02330,derpt01g02400,derpt03g03880,derpt13g00130,derpt07g01260,derpt03g06350,derpt09g00870,derpt08g04340,derpt01g06730,derpt06g04570,derpt01g05520,derpt01g08470,derpt02g04070,derpt05g01750,derpt39g00090,derpt04g01380,derpt06g00370,derpt03g01470,derpt18g01070,derpt52g00210,derpt08g01090,derpt03g01590,derpt08g02060,derpt06g02310,derpt16g00630,derpt16g01720,derpt01…
GO:0034470	ncRNA processing	74	0.045	0.023	1.21e-12	derpt04g03570,derpt13g00090,derpt06g01530,derpt15g00670,derpt05g00110,derpt04g02560,derpt09g03070,derpt06g00360,derpt04g05190,derpt16g01330,derpt03g00250,derpt23g00130,derpt02g01520,derpt33g00090,derpt16g00960,derpt23g00920,derpt26g00290,derpt28g00100,derpt01g08710,derpt01g00110,derpt01g08830,derpt01g09120,derpt45g00120,derpt29g00790,derpt02g04190,derpt05g02600,derpt36g00230,derpt16g01400,derpt01…
GO:0006807	nitrogen compound metabolic process	820	0.5	0.43	3.63e-11	derpt78g00150,derpt04g03570,derpt33g00250,derpt04g02240,derpt04g01150,derpt06g00360,derpt01g03610,derpt57g00180,derpt06g04720,derpt16g00640,derpt03g01730,derpt32g00830,derpt01g00110,derpt01g03860,derpt25g00280,derpt09g01160,derpt09g03100,derpt18g00940,derpt25g00040,derpt31g00190,derpt59g00250,derpt23g01070,derpt52g00170,derpt04g00290,derpt33g00480,derpt04g01140,derpt06g01460,derpt44g00170,derpt11…
GO:0051716	cellular response to stimulus	63	0.038	0.02	5.22e-11	derpt80g00180,derpt01g03610,derpt47g00180,derpt07g02950,derpt03g01780,derpt16g01650,derpt03g03440,derpt07g02550,derpt02g01320,derpt06g04490,derpt06g03160,derpt21g00870,derpt36g00370,derpt18g00940,derpt24g00850,derpt33g00480,derpt14g00030,derpt42g00190,derpt06g01580,derpt02g07340,derpt03g00260,derpt02g06650,derpt02g04870,derpt18g01660,derpt04g179450,derpt02g02130,derpt04g94045,derpt09g02920,derpt1…
GO:0033554	cellular response to stress	63	0.038	0.02	5.22e-11	derpt80g00180,derpt01g03610,derpt47g00180,derpt07g02950,derpt03g01780,derpt16g01650,derpt03g03440,derpt07g02550,derpt02g01320,derpt06g04490,derpt06g03160,derpt21g00870,derpt36g00370,derpt18g00940,derpt24g00850,derpt33g00480,derpt14g00030,derpt42g00190,derpt06g01580,derpt02g07340,derpt03g00260,derpt02g06650,derpt02g04870,derpt18g01660,derpt04g179450,derpt02g02130,derpt04g94045,derpt09g02920,derpt1…
GO:0016192	vesicle-mediated transport	88	0.053	0.03	5.23e-11	derpt04g01390,derpt06g00760,derpt15g02330,derpt02g00910,derpt06g01130,derpt08g04030,derpt07g01260,derpt03g05340,derpt03g06350,derpt08g02090,derpt02g00680,derpt09g00870,derpt07g01390,derpt36g00250,derpt01g05720,derpt02g02260,derpt04g05700,derpt50g00220,derpt01g05160,derpt06g00410,derpt04g03000,derpt02g04070,derpt05g01750,derpt33g00880,derpt14g01160,derpt14g00270,derpt16g00350,derpt12g00760,derpt17…
GO:0006260	DNA replication	36	0.022	0.0096	8.34e-11	derpt09g01090,derpt57g00180,derpt01g04920,derpt06g04720,derpt02g01320,derpt32g00540,derpt03g03480,derpt43g00290,derpt03g00660,derpt15g02280,derpt02g02080,derpt25g00040,derpt15g01670,derpt24g00450,derpt20g00620,derpt49g00090,derpt35g00100,derpt02g07460,derpt03g05750,derpt03g03570,derpt01g08840,derpt02g00130,derpt07g02050,derpt30g00370,derpt07g02390,derpt02g03240,derpt01g03550,derpt16g00480,derpt14…
GO:0006974	DNA damage response	59	0.036	0.018	1.91e-10	derpt01g03610,derpt47g00180,derpt07g02950,derpt03g01780,derpt16g01650,derpt03g03440,derpt07g02550,derpt02g01320,derpt06g04490,derpt06g03160,derpt21g00870,derpt36g00370,derpt18g00940,derpt24g00850,derpt33g00480,derpt14g00030,derpt42g00190,derpt06g01580,derpt02g07340,derpt03g00260,derpt02g06650,derpt02g04870,derpt18g01660,derpt04g179450,derpt02g02130,derpt04g94045,derpt09g02920,derpt16g00480,derpt3…
GO:0032774	RNA biosynthetic process	64	0.039	0.021	2.03e-10	derpt11g00300,derpt22g01330,derpt02g00110,derpt06g01610,derpt12g01960,derpt16g02150,derpt01g03860,derpt43g00400,derpt33g00600,derpt49g00110,derpt18g00940,derpt09g00110,derpt59g00250,derpt97g00030,derpt24g00370,derpt23g00780,derpt11g00730,derpt03g01790,derpt13g01490,derpt03g03170,derpt02g03610,derpt06g62615,derpt41g00200,derpt12g00250,derpt19g00200,derpt12g00370,derpt08g04790,derpt36g00240,derpt06…
GO:0016071	mRNA metabolic process	71	0.043	0.024	2.38e-09	derpt26g0720800,derpt15g01520,derpt03g01460,derpt28g00070,derpt06g04200,derpt02g03750,derpt18g00660,derpt18g00980,derpt23g00320,derpt08g00780,derpt74g00070,derpt08g04100,derpt43g00400,derpt12g01290,derpt01g06090,derpt08g04820,derpt08g02920,derpt04g02510,derpt14g01740,derpt15g01890,derpt07g00960,derpt03g04580,derpt02g06850,derpt02g00980,derpt19g00720,derpt03g01700,derpt46g00180,derpt09g00860,derpt…
GO:0044237	cellular metabolic process	706	0.43	0.37	5.68e-09	derpt04g03570,derpt33g00250,derpt04g02240,derpt49g00080,derpt06g00360,derpt01g03610,derpt57g00180,derpt06g03750,derpt06g04720,derpt16g00640,derpt32g00830,derpt08g00780,derpt01g00110,derpt01g03860,derpt41g00110,derpt43g00400,derpt09g00070,derpt09g03100,derpt18g00940,derpt25g00040,derpt09g03220,derpt59g00250,derpt23g01070,derpt52g00170,derpt04g00290,derpt33g00480,derpt04g01140,derpt06g01580,derpt02…
GO:0006281	DNA repair	53	0.032	0.017	8.95e-09	derpt01g03610,derpt07g02950,derpt03g01780,derpt16g01650,derpt03g03440,derpt07g02550,derpt02g01320,derpt06g04490,derpt06g03160,derpt21g00870,derpt18g00940,derpt33g00480,derpt14g00030,derpt42g00190,derpt06g01580,derpt02g07340,derpt03g00260,derpt02g06650,derpt02g04870,derpt18g01660,derpt02g02130,derpt09g02920,derpt16g00480,derpt33g00750,derpt09g00180,derpt04g00560,derpt01g06140,derpt04g03310,derpt24…
GO:0033036	macromolecule localization	75	0.045	0.027	2.85e-08	derpt59g00160,derpt14g01350,derpt14g00020,derpt01g02400,derpt03g03880,derpt07g01260,derpt03g05340,derpt08g02090,derpt03g01730,derpt01g06730,derpt09g00390,derpt15g01170,derpt01g07180,derpt41g00150,derpt01g08470,derpt01g05160,derpt16g00710,derpt02g04070,derpt52g00090,derpt04g01380,derpt14g00270,derpt06g00370,derpt18g01070,derpt52g00210,derpt08g02060,derpt06g02310,derpt02g01510,derpt16g00630,derpt16…
GO:0070727	cellular macromolecule localization	75	0.045	0.027	2.85e-08	derpt59g00160,derpt14g01350,derpt14g00020,derpt01g02400,derpt03g03880,derpt07g01260,derpt03g05340,derpt08g02090,derpt03g01730,derpt01g06730,derpt09g00390,derpt15g01170,derpt01g07180,derpt41g00150,derpt01g08470,derpt01g05160,derpt16g00710,derpt02g04070,derpt52g00090,derpt04g01380,derpt14g00270,derpt06g00370,derpt18g01070,derpt52g00210,derpt08g02060,derpt06g02310,derpt02g01510,derpt16g00630,derpt16…
GO:0008104	protein localization	75	0.045	0.027	2.85e-08	derpt59g00160,derpt14g01350,derpt14g00020,derpt01g02400,derpt03g03880,derpt07g01260,derpt03g05340,derpt08g02090,derpt03g01730,derpt01g06730,derpt09g00390,derpt15g01170,derpt01g07180,derpt41g00150,derpt01g08470,derpt01g05160,derpt16g00710,derpt02g04070,derpt52g00090,derpt04g01380,derpt14g00270,derpt06g00370,derpt18g01070,derpt52g00210,derpt08g02060,derpt06g02310,derpt02g01510,derpt16g00630,derpt16…
GO:0006399	tRNA metabolic process	62	0.038	0.021	2.85e-08	derpt02g07390,derpt06g01530,derpt15g00670,derpt05g00110,derpt09g03070,derpt06g00360,derpt07g315775,derpt04g05190,derpt16g01330,derpt03g04770,derpt02g01520,derpt33g00090,derpt32g00120,derpt28g00420,derpt01g08630,derpt03g03710,derpt26g00290,derpt03g04720,derpt01g08710,derpt06g03680,derpt45g00120,derpt09g01560,derpt02g04190,derpt04g01140,derpt16g01400,derpt01g07630,derpt16g01490,derpt12g01810,derpt4…
GO:0045184	establishment of protein localization	72	0.044	0.026	2.85e-08	derpt59g00160,derpt14g01350,derpt14g00020,derpt01g02400,derpt03g03880,derpt07g01260,derpt03g05340,derpt08g02090,derpt03g01730,derpt01g06730,derpt09g00390,derpt15g01170,derpt01g07180,derpt41g00150,derpt01g08470,derpt01g05160,derpt16g00710,derpt02g04070,derpt52g00090,derpt04g01380,derpt14g00270,derpt06g00370,derpt18g01070,derpt52g00210,derpt08g02060,derpt06g02310,derpt16g00630,derpt16g01720,derpt50…
GO:0006886	intracellular protein transport	61	0.037	0.021	4.84e-08	derpt59g00160,derpt14g01350,derpt14g00020,derpt01g02400,derpt03g03880,derpt07g01260,derpt03g05340,derpt08g02090,derpt01g06730,derpt09g00390,derpt15g01170,derpt01g07180,derpt41g00150,derpt01g08470,derpt16g00710,derpt02g04070,derpt52g00090,derpt04g01380,derpt14g00270,derpt06g00370,derpt18g01070,derpt52g00210,derpt08g02060,derpt06g02310,derpt16g00630,derpt16g01720,derpt01g04880,derpt01g02220,derpt23…
GO:0071705	nitrogen compound transport	86	0.052	0.032	6.99e-08	derpt59g00160,derpt14g01350,derpt20g00730,derpt14g00020,derpt02g05050,derpt01g02400,derpt03g03880,derpt07g01260,derpt03g05340,derpt08g02090,derpt03g01730,derpt08g04340,derpt01g06730,derpt09g00390,derpt15g01170,derpt01g07180,derpt48g00220,derpt41g00150,derpt01g08470,derpt01g05160,derpt25g00540,derpt16g00710,derpt02g04070,derpt39g00090,derpt52g00090,derpt04g01380,derpt14g00270,derpt06g00370,derpt18…
GO:0015031	protein transport	69	0.042	0.025	1.36e-07	derpt59g00160,derpt14g01350,derpt14g00020,derpt01g02400,derpt03g03880,derpt07g01260,derpt03g05340,derpt08g02090,derpt03g01730,derpt01g06730,derpt09g00390,derpt15g01170,derpt01g07180,derpt41g00150,derpt01g08470,derpt01g05160,derpt16g00710,derpt02g04070,derpt52g00090,derpt04g01380,derpt14g00270,derpt06g00370,derpt18g01070,derpt52g00210,derpt08g02060,derpt06g02310,derpt16g00630,derpt16g01720,derpt50…
GO:0008380	RNA splicing	41	0.025	0.013	1.88e-06	derpt06g00540,derpt49g00080,derpt15g01520,derpt06g04540,derpt03g01460,derpt28g00070,derpt02g04740,derpt02g03750,derpt18g00660,derpt32g00830,derpt02g04810,derpt23g00320,derpt08g04100,derpt03g02400,derpt12g01290,derpt14g00710,derpt08g04820,derpt08g02920,derpt04g02510,derpt14g01740,derpt07g00700,derpt15g01890,derpt18g01490,derpt03g04580,derpt32g00550,derpt06g00830,derpt01g10180,derpt02g00980,derpt02…
GO:0006397	mRNA processing	54	0.033	0.019	2.51e-06	derpt26g0720800,derpt15g01520,derpt03g01460,derpt28g00070,derpt06g04200,derpt02g03750,derpt18g00660,derpt23g00320,derpt08g00780,derpt08g04100,derpt12g01290,derpt08g04820,derpt08g02920,derpt04g02510,derpt14g01740,derpt15g01890,derpt07g00960,derpt03g04580,derpt02g00980,derpt03g01700,derpt46g00180,derpt03g03720,derpt64g00040,derpt60g00170,derpt59g00200,derpt08g00310,derpt09g00220,derpt06g00540,derpt…
GO:0051169	nuclear transport	27	0.016	0.0078	3.85e-06	derpt59g00160,derpt20g00730,derpt14g00020,derpt14g01490,derpt13g00130,derpt03g02010,derpt03g06690,derpt23g00700,derpt08g04340,derpt09g00390,derpt15g01170,derpt04g00430,derpt48g00220,derpt35g00400,derpt15g01110,derpt39g00090,derpt04g01380,derpt18g01070,derpt08g01090,derpt08g02060,derpt06g02310,derpt29g00800,derpt21g01230,derpt01g08520,derpt03g00830,derpt03g00330,derpt13g00550
GO:0006351	DNA-templated transcription	36	0.022	0.011	5.11e-06	derpt01g08090,derpt11g00300,derpt26g00340,derpt02g07890,derpt01g10450,derpt14g01090,derpt22g01330,derpt12g01960,derpt02g01990,derpt06g04190,derpt08g01050,derpt03g00100,derpt65g00100,derpt01g03860,derpt43g00400,derpt14g01400,derpt49g00110,derpt09g00110,derpt59g00250,derpt97g00030,derpt24g00370,derpt02g06190,derpt02g06430,derpt13g01490,derpt07g04980,derpt02g03610,derpt06g62615,derpt02g04970,derpt41…
GO:0097659	nucleic acid-templated transcription	36	0.022	0.011	5.11e-06	derpt01g08090,derpt11g00300,derpt26g00340,derpt02g07890,derpt01g10450,derpt14g01090,derpt22g01330,derpt12g01960,derpt02g01990,derpt06g04190,derpt08g01050,derpt03g00100,derpt65g00100,derpt01g03860,derpt43g00400,derpt14g01400,derpt49g00110,derpt09g00110,derpt59g00250,derpt97g00030,derpt24g00370,derpt02g06190,derpt02g06430,derpt13g01490,derpt07g04980,derpt02g03610,derpt06g62615,derpt02g04970,derpt41…
GO:0016072	rRNA metabolic process	33	0.02	0.01	1.14e-05	derpt04g03570,derpt13g00090,derpt04g02560,derpt03g00250,derpt23g00130,derpt41g00210,derpt01g03560,derpt06g05480,derpt28g00100,derpt01g01340,derpt01g00110,derpt01g08830,derpt01g09120,derpt18g00720,derpt15g01590,derpt29g00790,derpt06g01000,derpt04g00470,derpt05g02600,derpt15g02400,derpt07g01830,derpt36g00230,derpt07g01230,derpt41g00320,derpt74g00080,derpt11g01350,derpt09g01530,derpt02g02250,derpt03…
GO:0006913	nucleocytoplasmic transport	25	0.015	0.0073	1.54e-05	derpt59g00160,derpt20g00730,derpt14g00020,derpt14g01490,derpt13g00130,derpt03g02010,derpt03g06690,derpt08g04340,derpt09g00390,derpt15g01170,derpt04g00430,derpt48g00220,derpt35g00400,derpt15g01110,derpt39g00090,derpt18g01070,derpt08g01090,derpt08g02060,derpt06g02310,derpt29g00800,derpt21g01230,derpt01g08520,derpt03g00830,derpt03g00330,derpt13g00550
GO:0006364	rRNA processing	32	0.019	0.01	2.11e-05	derpt04g03570,derpt13g00090,derpt04g02560,derpt03g00250,derpt23g00130,derpt41g00210,derpt01g03560,derpt28g00100,derpt01g01340,derpt01g00110,derpt01g08830,derpt01g09120,derpt18g00720,derpt15g01590,derpt29g00790,derpt06g01000,derpt04g00470,derpt05g02600,derpt15g02400,derpt07g01830,derpt36g00230,derpt07g01230,derpt41g00320,derpt74g00080,derpt11g01350,derpt09g01530,derpt02g02250,derpt03g06710,derpt09…
GO:0009057	macromolecule catabolic process	66	0.04	0.026	2.55e-05	derpt24g01030,derpt24g00340,derpt80g00180,derpt06g01010,derpt04g01150,derpt32g00280,derpt26g00120,derpt06g02460,derpt18g00980,derpt02g04910,derpt74g00070,derpt25g00280,derpt01g06090,derpt09g01160,derpt31g00070,derpt33g00800,derpt31g00190,derpt06g02710,derpt14g00030,derpt06g01460,derpt02g05480,derpt24g01380,derpt07g00440,derpt06g03760,derpt02g06850,derpt77g00030,derpt03g05470,derpt06g03090,derpt19…
GO:0044238	primary metabolic process	890	0.54	0.5	4.04e-05	derpt78g00150,derpt04g03570,derpt33g00250,derpt04g02240,derpt04g01150,derpt06g00360,derpt01g03610,derpt57g00180,derpt06g04720,derpt16g00640,derpt03g01730,derpt32g00830,derpt01g00110,derpt01g03860,derpt25g00280,derpt09g00070,derpt09g01160,derpt09g03100,derpt18g00940,derpt25g00040,derpt31g00190,derpt59g00250,derpt23g01070,derpt52g00170,derpt04g00290,derpt33g00480,derpt04g01140,derpt06g01460,derpt44…
GO:0000398	mRNA splicing, via spliceosome	34	0.021	0.011	4.48e-05	derpt06g00540,derpt15g01520,derpt03g01460,derpt28g00070,derpt02g04740,derpt02g03750,derpt18g00660,derpt23g00320,derpt08g04100,derpt03g02400,derpt12g01290,derpt14g00710,derpt08g04820,derpt08g02920,derpt04g02510,derpt14g01740,derpt07g00700,derpt15g01890,derpt18g01490,derpt03g04580,derpt32g00550,derpt06g00830,derpt01g10180,derpt02g00980,derpt02g01220,derpt01g08300,derpt46g00180,derpt03g03720,derpt06…
GO:0000377	RNA splicing, via transesterification reactions with bulged adenosine as nucleophile	34	0.021	0.011	4.48e-05	derpt06g00540,derpt15g01520,derpt03g01460,derpt28g00070,derpt02g04740,derpt02g03750,derpt18g00660,derpt23g00320,derpt08g04100,derpt03g02400,derpt12g01290,derpt14g00710,derpt08g04820,derpt08g02920,derpt04g02510,derpt14g01740,derpt07g00700,derpt15g01890,derpt18g01490,derpt03g04580,derpt32g00550,derpt06g00830,derpt01g10180,derpt02g00980,derpt02g01220,derpt01g08300,derpt46g00180,derpt03g03720,derpt06…
GO:0000375	RNA splicing, via transesterification reactions	34	0.021	0.011	4.48e-05	derpt06g00540,derpt15g01520,derpt03g01460,derpt28g00070,derpt02g04740,derpt02g03750,derpt18g00660,derpt23g00320,derpt08g04100,derpt03g02400,derpt12g01290,derpt14g00710,derpt08g04820,derpt08g02920,derpt04g02510,derpt14g01740,derpt07g00700,derpt15g01890,derpt18g01490,derpt03g04580,derpt32g00550,derpt06g00830,derpt01g10180,derpt02g00980,derpt02g01220,derpt01g08300,derpt46g00180,derpt03g03720,derpt06…
GO:0008033	tRNA processing	34	0.021	0.011	4.48e-05	derpt15g02430,derpt06g01530,derpt15g00670,derpt05g00110,derpt09g03070,derpt06g00360,derpt35g00530,derpt06g04540,derpt04g05190,derpt08g04490,derpt16g01330,derpt02g01520,derpt57g00240,derpt33g00090,derpt02g409160,derpt08g03430,derpt26g00290,derpt08g00880,derpt01g08710,derpt12g01900,derpt45g00120,derpt04g03580,derpt15g02760,derpt02g04190,derpt02g07200,derpt16g01400,derpt01g07630,derpt21g00580,derpt1…
GO:0048193	Golgi vesicle transport	27	0.016	0.0083	4.95e-05	derpt15g02330,derpt05g01220,derpt02g00910,derpt44g00280,derpt07g02650,derpt03g04110,derpt46g00220,derpt07g01260,derpt03g05340,derpt17g00590,derpt09g00870,derpt07g01390,derpt04g05700,derpt33g00620,derpt15g01750,derpt04g03000,derpt06g01440,derpt05g01750,derpt24g01040,derpt33g00880,derpt14g00270,derpt12g00760,derpt30g00150,derpt12g01680,derpt49g00320,derpt01g09490,derpt01g06260
GO:0006950	response to stress	71	0.043	0.028	5.68e-05	derpt80g00180,derpt01g03610,derpt47g00180,derpt07g02950,derpt03g01780,derpt16g01650,derpt03g03440,derpt07g02550,derpt06g04840,derpt02g01320,derpt02g01890,derpt06g04490,derpt06g03160,derpt12g01250,derpt21g00870,derpt36g00370,derpt18g00940,derpt24g00850,derpt33g00480,derpt14g00030,derpt42g00190,derpt06g01580,derpt02g07340,derpt03g00260,derpt02g06650,derpt02g04870,derpt18g01660,derpt04g179450,derpt0…
GO:0071704	organic substance metabolic process	917	0.56	0.51	7.88e-05	derpt78g00150,derpt04g03570,derpt33g00250,derpt04g02240,derpt04g01150,derpt06g00360,derpt01g03610,derpt57g00180,derpt06g04720,derpt16g00640,derpt03g01730,derpt32g00830,derpt01g00110,derpt01g03860,derpt25g00280,derpt09g00070,derpt09g01160,derpt09g03100,derpt18g00940,derpt25g00040,derpt31g00190,derpt59g00250,derpt23g01070,derpt52g00170,derpt04g00290,derpt33g00480,derpt04g01140,derpt06g01460,derpt44…
GO:0009451	RNA modification	40	0.024	0.014	8.9e-05	derpt16g01930,derpt06g01530,derpt05g00110,derpt02g07050,derpt09g03070,derpt19g01090,derpt08g04490,derpt02g08100,derpt16g01330,derpt57g00240,derpt02g409160,derpt02g05940,derpt08g03430,derpt26g00290,derpt28g00100,derpt08g00880,derpt01g08710,derpt01g00110,derpt03g03730,derpt01g06290,derpt45g00120,derpt29g00790,derpt05g03410,derpt34g00470,derpt15g02760,derpt39g00170,derpt15g02440,derpt02g04190,derpt2…
GO:0008152	metabolic process	976	0.59	0.55	0.00011	derpt78g00150,derpt04g03570,derpt33g00250,derpt04g02240,derpt04g01150,derpt06g00360,derpt01g03610,derpt57g00180,derpt06g04720,derpt16g00640,derpt03g01730,derpt32g00830,derpt01g00110,derpt01g03860,derpt25g00280,derpt09g00070,derpt09g01160,derpt09g03100,derpt18g00940,derpt25g00040,derpt31g00190,derpt59g00250,derpt23g01070,derpt52g00170,derpt04g00290,derpt33g00480,derpt04g01140,derpt06g01460,derpt44…
GO:0009987	cellular process	1168	0.71	0.67	0.000146	derpt04g01390,derpt04g03570,derpt33g00490,derpt33g00250,derpt06g01210,derpt04g02240,derpt06g00360,derpt02g05690,derpt01g03610,derpt57g00180,derpt06g04720,derpt16g00640,derpt16g01730,derpt03g02820,derpt03g01730,derpt07g03050,derpt32g00830,derpt05g04080,derpt01g00110,derpt11g376435,derpt01g03860,derpt09g00070,derpt29g00870,derpt09g03100,derpt18g00940,derpt25g00040,derpt24g00850,derpt59g00250,derpt2…
GO:0070647	protein modification by small protein conjugation or removal	44	0.027	0.016	0.000353	derpt03g04170,derpt03g01480,derpt02g05890,derpt01g02940,derpt28g00090,derpt03g06230,derpt03g06670,derpt03g04270,derpt03g02050,derpt08g03510,derpt01g05680,derpt02g00580,derpt03g00220,derpt25g00280,derpt01g06070,derpt01g09340,derpt08g02900,derpt09g01160,derpt31g00070,derpt14g00650,derpt20g00680,derpt33g00800,derpt06g02710,derpt03g04280,derpt15g02000,derpt80g00070,derpt03g06200,derpt11g00610,derpt17…
GO:0050896	response to stimulus	72	0.044	0.03	0.000358	derpt80g00180,derpt01g03610,derpt47g00180,derpt07g02950,derpt03g01780,derpt16g01650,derpt03g03440,derpt07g02550,derpt06g04840,derpt02g01320,derpt02g01890,derpt06g04490,derpt06g03160,derpt12g01250,derpt21g00870,derpt36g00370,derpt18g00940,derpt24g00850,derpt33g00480,derpt14g00030,derpt42g00190,derpt06g01580,derpt02g07340,derpt03g00260,derpt02g06650,derpt02g04870,derpt18g01660,derpt04g179450,derpt0…
GO:0018130	heterocycle biosynthetic process	110	0.067	0.05	0.000574	derpt07g01780,derpt06g01610,derpt26g00090,derpt16g02150,derpt01g03860,derpt43g00400,derpt05g02060,derpt04g01780,derpt49g00110,derpt09g03100,derpt18g00940,derpt09g00110,derpt59g00250,derpt15g00680,derpt23g00780,derpt42g00150,derpt11g00730,derpt06g62615,derpt01g04440,derpt08g00390,derpt01g08800,derpt08g03020,derpt06g02160,derpt36g00240,derpt09g02920,derpt06g01190,derpt60g00250,derpt01g08090,derpt14…
GO:0071702	organic substance transport	101	0.061	0.045	0.000791	derpt02g05050,derpt01g01310,derpt01g02400,derpt03g03880,derpt07g01260,derpt17g00690,derpt03g01730,derpt08g04340,derpt01g06730,derpt09g01680,derpt01g08470,derpt25g00540,derpt02g04070,derpt39g00090,derpt04g01380,derpt06g00370,derpt18g01070,derpt52g00210,derpt08g02060,derpt06g02310,derpt33g00080,derpt16g00630,derpt16g01720,derpt01g02380,derpt28g00030,derpt30g00430,derpt04g02100,derpt49g00340,derpt15…
GO:0006352	DNA-templated transcription initiation	24	0.015	0.0078	0.000938	derpt97g00030,derpt04g03270,derpt15g02510,derpt23g00780,derpt11g00730,derpt16g01310,derpt22g01330,derpt03g03170,derpt22g00890,derpt02g00110,derpt06g01610,derpt03g03700,derpt19g00200,derpt16g02150,derpt07g04080,derpt09g00160,derpt33g00600,derpt06g01190,derpt18g00940,derpt08g02930,derpt04g03410,derpt18g00830,derpt33g00900,derpt01g08580
GO:0070646	protein modification by small protein removal	24	0.015	0.0078	0.000938	derpt06g02710,derpt15g02000,derpt80g00070,derpt03g01480,derpt03g06200,derpt17g00760,derpt01g02940,derpt28g00090,derpt03g04270,derpt23g00060,derpt03g02050,derpt02g00580,derpt03g00220,derpt01g08600,derpt20g01080,derpt25g00280,derpt01g06070,derpt19g01250,derpt01g09340,derpt08g02900,derpt09g01160,derpt31g00070,derpt20g00680,derpt33g00800
GO:0071840	cellular component organization or biogenesis	154	0.093	0.074	0.00119	derpt34g00340,derpt10g00930,derpt52g00280,derpt15g00310,derpt02g07350,derpt08g02050,derpt01g10030,derpt02g00310,derpt16g01730,derpt03g03480,derpt06g01610,derpt20g01070,derpt11g01040,derpt06g03080,derpt07g03050,derpt21g00230,derpt01g01320,derpt41g00110,derpt24g00210,derpt59g00110,derpt09g00110,derpt06g01620,derpt05g02440,derpt29g00190,derpt34g00470,derpt34g00350,derpt05g01750,derpt15g0455365,derpt…
GO:0032259	methylation	28	0.017	0.0096	0.00124	derpt16g01930,derpt24g01330,derpt06g04320,derpt02g08100,derpt16g01330,derpt09g00970,derpt28g00100,derpt11g00790,derpt13g00740,derpt01g00110,derpt03g03730,derpt01g06290,derpt21g01180,derpt05g03410,derpt15g02760,derpt15g02440,derpt04g02150,derpt26g00010,derpt16g01760,derpt12g00860,derpt03g01920,derpt22g00500,derpt01g292540,derpt01g07830,derpt01g06180,derpt04g06620,derpt10g00210,derpt49g00140
GO:0006418	tRNA aminoacylation for protein translation	28	0.017	0.0096	0.00124	derpt06g01950,derpt02g07390,derpt19g01070,derpt04g00280,derpt07g315775,derpt06g04980,derpt04g06180,derpt01g01410,derpt01g07910,derpt03g04770,derpt32g00120,derpt03g05360,derpt28g00420,derpt01g08630,derpt03g03710,derpt09g02630,derpt03g04720,derpt18g01370,derpt06g03680,derpt20g00520,derpt09g01560,derpt57g00090,derpt04g01140,derpt01g00060,derpt01g09750,derpt16g01490,derpt09g01050,derpt29g00480
GO:1901362	organic cyclic compound biosynthetic process	110	0.067	0.051	0.00129	derpt07g01780,derpt06g01610,derpt26g00090,derpt16g02150,derpt01g03860,derpt43g00400,derpt05g02060,derpt04g01780,derpt49g00110,derpt09g03100,derpt18g00940,derpt09g00110,derpt59g00250,derpt15g00680,derpt23g00780,derpt42g00150,derpt11g00730,derpt06g62615,derpt01g04440,derpt08g00390,derpt01g08800,derpt08g03020,derpt06g02160,derpt36g00240,derpt09g02920,derpt06g01190,derpt60g00250,derpt01g08090,derpt14…
GO:0006888	endoplasmic reticulum to Golgi vesicle-mediated transport	14	0.0085	0.0039	0.00149	derpt15g01750,derpt15g02330,derpt05g01750,derpt02g00910,derpt14g00270,derpt44g00280,derpt46g00220,derpt07g01260,derpt09g00870,derpt30g00150,derpt04g05700,derpt33g00620,derpt49g00320,derpt01g09490
GO:0043632	modification-dependent macromolecule catabolic process	43	0.026	0.017	0.00161	derpt24g00340,derpt80g00180,derpt06g01010,derpt04g01150,derpt32g00280,derpt06g02460,derpt03g01480,derpt01g10250,derpt03g02050,derpt02g00580,derpt03g00220,derpt25g00280,derpt01g06070,derpt01g09340,derpt08g02900,derpt09g01160,derpt14g01320,derpt18g01730,derpt31g00070,derpt20g00680,derpt33g00800,derpt31g00190,derpt06g02710,derpt80g00070,derpt14g00030,derpt06g01460,derpt02g05480,derpt07g00440,derpt06…
GO:0006511	ubiquitin-dependent protein catabolic process	43	0.026	0.017	0.00161	derpt24g00340,derpt80g00180,derpt06g01010,derpt04g01150,derpt32g00280,derpt06g02460,derpt03g01480,derpt01g10250,derpt03g02050,derpt02g00580,derpt03g00220,derpt25g00280,derpt01g06070,derpt01g09340,derpt08g02900,derpt09g01160,derpt14g01320,derpt18g01730,derpt31g00070,derpt20g00680,derpt33g00800,derpt31g00190,derpt06g02710,derpt80g00070,derpt14g00030,derpt06g01460,derpt02g05480,derpt07g00440,derpt06…
GO:0019941	modification-dependent protein catabolic process	43	0.026	0.017	0.00161	derpt24g00340,derpt80g00180,derpt06g01010,derpt04g01150,derpt32g00280,derpt06g02460,derpt03g01480,derpt01g10250,derpt03g02050,derpt02g00580,derpt03g00220,derpt25g00280,derpt01g06070,derpt01g09340,derpt08g02900,derpt09g01160,derpt14g01320,derpt18g01730,derpt31g00070,derpt20g00680,derpt33g00800,derpt31g00190,derpt06g02710,derpt80g00070,derpt14g00030,derpt06g01460,derpt02g05480,derpt07g00440,derpt06…
GO:0019438	aromatic compound biosynthetic process	104	0.063	0.048	0.00169	derpt07g01780,derpt06g01610,derpt26g00090,derpt16g02150,derpt01g03860,derpt43g00400,derpt49g00110,derpt09g03100,derpt18g00940,derpt09g00110,derpt59g00250,derpt15g00680,derpt23g00780,derpt42g00150,derpt11g00730,derpt06g62615,derpt01g04440,derpt08g00390,derpt01g08800,derpt08g03020,derpt06g02160,derpt36g00240,derpt09g02920,derpt06g01190,derpt60g00250,derpt01g08090,derpt14g00360,derpt15g02510,derpt26…
GO:0034654	nucleobase-containing compound biosynthetic process	94	0.057	0.042	0.00174	derpt06g04800,derpt11g00300,derpt22g01330,derpt07g01780,derpt02g00110,derpt06g01610,derpt26g00090,derpt12g01960,derpt01g08430,derpt16g02150,derpt01g03860,derpt43g00400,derpt20g00860,derpt33g00600,derpt49g00110,derpt09g03100,derpt18g00940,derpt09g00110,derpt20g00340,derpt59g00250,derpt97g00030,derpt24g00370,derpt15g00680,derpt10g00620,derpt23g00780,derpt11g00730,derpt03g01790,derpt13g01490,derpt03…
GO:0006259	DNA metabolic process	100	0.061	0.046	0.00228	derpt10g00930,derpt33g00250,derpt01g03610,derpt01g00980,derpt57g00180,derpt131g00020,derpt06g04720,derpt03g03480,derpt21g00870,derpt36g00370,derpt18g00940,derpt25g00040,derpt01g03060,derpt09g03220,derpt33g00480,derpt24g00450,derpt02g07460,derpt06g01580,derpt02g07340,derpt03g00260,derpt02g06650,derpt02g04870,derpt09g02920,derpt16g00480,derpt33g00750,derpt09g00180,derpt04g00560,derpt04g05730,derpt0…
GO:0043038	amino acid activation	28	0.017	0.0099	0.00239	derpt06g01950,derpt02g07390,derpt19g01070,derpt04g00280,derpt07g315775,derpt06g04980,derpt04g06180,derpt01g01410,derpt01g07910,derpt03g04770,derpt32g00120,derpt03g05360,derpt28g00420,derpt01g08630,derpt03g03710,derpt09g02630,derpt03g04720,derpt18g01370,derpt06g03680,derpt20g00520,derpt09g01560,derpt57g00090,derpt04g01140,derpt01g00060,derpt01g09750,derpt16g01490,derpt09g01050,derpt29g00480
GO:0043039	tRNA aminoacylation	28	0.017	0.0099	0.00239	derpt06g01950,derpt02g07390,derpt19g01070,derpt04g00280,derpt07g315775,derpt06g04980,derpt04g06180,derpt01g01410,derpt01g07910,derpt03g04770,derpt32g00120,derpt03g05360,derpt28g00420,derpt01g08630,derpt03g03710,derpt09g02630,derpt03g04720,derpt18g01370,derpt06g03680,derpt20g00520,derpt09g01560,derpt57g00090,derpt04g01140,derpt01g00060,derpt01g09750,derpt16g01490,derpt09g01050,derpt29g00480
GO:0016579	protein deubiquitination	22	0.013	0.0073	0.00263	derpt06g02710,derpt15g02000,derpt80g00070,derpt03g01480,derpt03g06200,derpt17g00760,derpt01g02940,derpt23g00060,derpt03g02050,derpt02g00580,derpt03g00220,derpt01g08600,derpt20g01080,derpt25g00280,derpt01g06070,derpt19g01250,derpt01g09340,derpt08g02900,derpt09g01160,derpt31g00070,derpt20g00680,derpt33g00800
GO:0006289	nucleotide-excision repair	12	0.0073	0.0034	0.00614	derpt33g00480,derpt02g02130,derpt06g03160,derpt14g00030,derpt07g02950,derpt01g10450,derpt02g06650,derpt01g09550,derpt03g03440,derpt02g04870,derpt19g00440,derpt18g00940
GO:0051603	proteolysis involved in protein catabolic process	45	0.027	0.018	0.00747	derpt24g01030,derpt24g00340,derpt80g00180,derpt06g01010,derpt04g01150,derpt32g00280,derpt06g01030,derpt06g02460,derpt03g01480,derpt01g10250,derpt03g02050,derpt02g00580,derpt03g00220,derpt25g00280,derpt01g06070,derpt01g09340,derpt08g02900,derpt09g01160,derpt14g01320,derpt18g01730,derpt31g00070,derpt20g00680,derpt33g00800,derpt31g00190,derpt06g02710,derpt80g00070,derpt14g00030,derpt06g01460,derpt02…
GO:0018193	peptidyl-amino acid modification	32	0.019	0.012	0.00814	derpt24g01330,derpt15g01720,derpt15g01740,derpt07g02550,derpt02g05310,derpt06g04820,derpt07g01190,derpt12g00240,derpt11g00150,derpt01g04430,derpt08g03470,derpt29g00730,derpt13g00740,derpt06g01080,derpt09g00130,derpt09g01320,derpt50g00320,derpt03g04280,derpt07g00880,derpt03g06320,derpt13g00020,derpt16g01620,derpt03g05370,derpt12g00860,derpt03g01920,derpt01g04560,derpt01g08700,derpt01g04960,derpt01…
GO:0043412	macromolecule modification	269	0.16	0.14	0.0085	derpt04g02240,derpt13g00490,derpt03g01730,derpt02g00560,derpt19g00910,derpt01g09840,derpt01g00110,derpt25g00280,derpt09g01160,derpt31g00070,derpt33g00800,derpt25g00160,derpt05g00040,derpt15g01530,derpt05g03410,derpt34g00470,derpt05g03770,derpt26g00010,derpt11g00610,derpt07g01890,derpt02g00660,derpt47g00320,derpt06g05150,derpt01g02780,derpt12g01810,derpt13g00110,derpt18g01340,derpt01g04960,derpt09…
GO:0016043	cellular component organization	142	0.086	0.07	0.00936	derpt34g00340,derpt10g00930,derpt52g00280,derpt15g00310,derpt02g07350,derpt08g02050,derpt01g10030,derpt02g00310,derpt16g01730,derpt03g03480,derpt06g01610,derpt20g01070,derpt11g01040,derpt06g03080,derpt07g03050,derpt21g00230,derpt41g00110,derpt24g00210,derpt59g00110,derpt09g00110,derpt06g01620,derpt05g02440,derpt29g00190,derpt34g00470,derpt05g01750,derpt39g00090,derpt18g01190,derpt11g01820,derpt22…
GO:0006270	DNA replication initiation	9	0.0055	0.0023	0.00936	derpt15g01670,derpt07g02390,derpt02g03240,derpt01g03550,derpt14g00820,derpt04g05730,derpt32g00540,derpt01g03060,derpt03g03480
GO:0043933	protein-containing complex organization	65	0.039	0.029	0.0149	derpt52g00280,derpt27g00810,derpt15g00310,derpt33g00210,derpt12g00910,derpt08g02050,derpt01g10030,derpt02g00310,derpt07g02550,derpt06g01610,derpt13g00170,derpt02g03350,derpt50g00180,derpt20g00980,derpt18g00740,derpt59g00110,derpt08g04820,derpt09g00110,derpt14g01740,derpt06g01620,derpt34g00470,derpt05g01750,derpt32g00090,derpt39g00090,derpt07g00880,derpt06g04410,derpt03g03170,derpt07g04440,derpt02…
GO:0043414	macromolecule methylation	23	0.014	0.0083	0.0157	derpt16g01930,derpt05g03410,derpt24g01330,derpt15g02760,derpt15g02440,derpt04g02150,derpt26g00010,derpt02g08100,derpt16g01330,derpt16g01760,derpt12g00860,derpt03g01920,derpt28g00100,derpt13g00740,derpt01g07830,derpt01g00110,derpt03g03730,derpt01g06290,derpt01g06180,derpt04g06620,derpt10g00210,derpt49g00140,derpt21g01180
GO:0044085	cellular component biogenesis	14	0.0085	0.0044	0.0191	derpt34g00470,derpt15g01110,derpt34g00350,derpt15g0455365,derpt09g03180,derpt13g01560,derpt16g01550,derpt57g00080,derpt01g03560,derpt01g00260,derpt06g04470,derpt16g01260,derpt01g01320,derpt09g02640
GO:0022613	ribonucleoprotein complex biogenesis	14	0.0085	0.0044	0.0191	derpt34g00470,derpt15g01110,derpt34g00350,derpt15g0455365,derpt09g03180,derpt13g01560,derpt16g01550,derpt57g00080,derpt01g03560,derpt01g00260,derpt06g04470,derpt16g01260,derpt01g01320,derpt09g02640
GO:0006400	tRNA modification	18	0.011	0.0062	0.0256	derpt06g01530,derpt15g02760,derpt05g00110,derpt02g04190,derpt09g03070,derpt08g04490,derpt16g01330,derpt02g07200,derpt57g00240,derpt16g01400,derpt02g409160,derpt21g00580,derpt08g03430,derpt26g00290,derpt08g00880,derpt12g01810,derpt01g08710,derpt45g00120
GO:0010605	negative regulation of macromolecule metabolic process	29	0.018	0.011	0.0299	derpt04g05530,derpt33g00430,derpt03g04870,derpt03g02770,derpt07g02550,derpt01g01380,derpt18g00980,derpt01g07760,derpt06g05240,derpt74g00070,derpt23g00420,derpt01g292950,derpt04g02210,derpt01g06090,derpt09g00490,derpt07g00880,derpt06g04650,derpt01g10340,derpt06g04750,derpt02g06850,derpt19g00720,derpt29g00700,derpt12g01440,derpt09g00860,derpt08g03680,derpt12g00390,derpt14g01730,derpt34g00500,derpt1…
GO:0009892	negative regulation of metabolic process	30	0.018	0.012	0.0318	derpt04g05530,derpt33g00430,derpt03g04870,derpt03g02770,derpt07g02550,derpt01g01380,derpt18g00980,derpt01g07760,derpt06g05240,derpt74g00070,derpt23g00420,derpt01g292950,derpt04g02210,derpt01g06090,derpt09g00490,derpt07g00880,derpt06g04650,derpt01g10340,derpt06g04750,derpt02g06850,derpt19g00720,derpt29g00700,derpt12g01440,derpt01g02140,derpt09g00860,derpt08g03680,derpt12g00390,derpt14g01730,derpt3…
GO:0048519	negative regulation of biological process	43	0.026	0.018	0.0333	derpt33g00490,derpt04g05530,derpt33g00430,derpt03g04870,derpt47g00180,derpt03g02770,derpt07g02550,derpt04g93905,derpt03g03480,derpt41g00310,derpt01g01380,derpt01g08850,derpt18g00980,derpt01g07760,derpt06g05240,derpt74g00070,derpt36g00370,derpt23g00420,derpt08g00720,derpt01g292950,derpt04g02530,derpt04g02210,derpt01g06090,derpt09g00490,derpt05g02440,derpt07g00880,derpt06g04650,derpt01g10340,derpt0…
GO:0010629	negative regulation of gene expression	17	0.01	0.006	0.0435	derpt07g00880,derpt01g10340,derpt03g02770,derpt06g04750,derpt02g06850,derpt19g00720,derpt12g01440,derpt18g00980,derpt01g07760,derpt09g00860,derpt06g05240,derpt74g00070,derpt23g00420,derpt14g01730,derpt34g00500,derpt01g06090,derpt11g00080
GO:0072594	establishment of protein localization to organelle	17	0.01	0.006	0.0435	derpt16g00710,derpt59g00160,derpt06g00230,derpt14g00020,derpt18g01070,derpt01g02400,derpt08g02060,derpt06g02310,derpt32g00860,derpt16g00630,derpt13g00820,derpt09g01930,derpt01g06730,derpt23g00420,derpt15g01170,derpt14g00830,derpt20g00480
GO:0016093	polyprenol metabolic process	7	0.0042	0.0018	0.0444	derpt08g02110,derpt06g05460,derpt15g02490,derpt27g00530,derpt16g01540,derpt06g03750,derpt20g01000
GO:0051170	import into nucleus	7	0.0042	0.0018	0.0444	derpt59g00160,derpt14g00020,derpt03g00330,derpt18g01070,derpt15g01170,derpt08g02060,derpt06g02310
GO:0019348	dolichol metabolic process	7	0.0042	0.0018	0.0444	derpt08g02110,derpt06g05460,derpt15g02490,derpt27g00530,derpt16g01540,derpt06g03750,derpt20g01000
GO:0006996	organelle organization	59	0.036	0.027	0.0463	derpt10g00930,derpt02g07350,derpt01g10030,derpt27g00770,derpt16g01730,derpt03g03480,derpt09g02610,derpt07g03050,derpt16g01260,derpt21g00230,derpt24g00210,derpt04g04450,derpt29g00190,derpt16g00710,derpt24g01340,derpt05g01750,derpt01g10240,derpt18g01190,derpt17g0385615,derpt11g01820,derpt01g03700,derpt22g00550,derpt50g00350,derpt18g01660,derpt18g01300,derpt07g02390,derpt01g03550,derpt56g00160,derpt…
GO:1901987	regulation of cell cycle phase transition	9	0.0055	0.0026	0.048	derpt07g04790,derpt33g00490,derpt04g94045,derpt04g02240,derpt36g00370,derpt03g06400,derpt47g00180,derpt04g02530,derpt77g00030
GO:0033365	protein localization to organelle	18	0.011	0.0065	0.0485	derpt16g00710,derpt59g00160,derpt06g00230,derpt14g00020,derpt18g01070,derpt01g02400,derpt08g02060,derpt06g02310,derpt32g00860,derpt16g00630,derpt13g00820,derpt09g01930,derpt01g06730,derpt23g00420,derpt15g01170,derpt14g00830,derpt20g00480,derpt04g05840

## Sheet: MF_Female_UP
GO Term	Name	Nr. Genes in the cluster	Frequency in the cluster	Frequency in the genome	q-value	gene products
GO:0140640	catalytic activity, acting on a nucleic acid	171	0.077	0.047	6e-14	derpt10g00930,derpt18g293280,derpt07g315775,derpt01g03610,derpt57g00180,derpt16g01330,derpt13g01460,derpt02g01520,derpt33g00090,derpt07g04890,derpt28g00420,derpt01g00070,derpt37g00450,derpt01g08630,derpt01g03100,derpt02g04910,derpt03g04720,derpt02g01490,derpt21g00870,derpt08g04100,derpt01g00110,derpt01g03860,derpt43g00400,derpt49g00110,derpt18g00940,derpt09g01560,derpt09g03220,derpt59g00250,derpt…
GO:0004386	helicase activity	44	0.02	0.0097	2.36e-07	derpt06g00100,derpt06g00540,derpt44g00020,derpt18g293280,derpt16g01790,derpt21g00940,derpt08g03280,derpt13g02210,derpt04g94615,derpt02g05870,derpt02g01320,derpt07g04890,derpt32g00540,derpt06g04070,derpt01g00070,derpt03g01870,derpt01g03100,derpt02g04910,derpt02g01490,derpt01g08810,derpt08g04100,derpt01g08830,derpt10g01030,derpt04g01000,derpt18g00940,derpt09g03220,derpt04g06430,derpt33g00480,derpt2…
GO:0016779	nucleotidyltransferase activity	43	0.019	0.0095	3.23e-07	derpt01g08090,derpt05g03620,derpt01g03610,derpt02g07890,derpt57g00180,derpt14g01090,derpt33g00290,derpt06g02940,derpt02g07800,derpt12g01960,derpt02g01990,derpt06g04190,derpt20g01050,derpt19g00970,derpt08g01050,derpt21g00870,derpt04g94535,derpt65g00100,derpt01g08710,derpt26g00590,derpt01g03860,derpt43g00400,derpt14g01400,derpt05g02180,derpt64g00110,derpt49g00110,derpt39g00230,derpt59g00250,derpt24…
GO:0140098	catalytic activity, acting on RNA	112	0.05	0.033	3.87e-07	derpt18g293280,derpt07g315775,derpt16g01330,derpt13g01460,derpt02g01520,derpt33g00090,derpt07g04890,derpt28g00420,derpt01g08630,derpt01g03100,derpt02g04910,derpt03g04720,derpt08g04100,derpt01g00110,derpt01g03860,derpt43g00400,derpt49g00110,derpt09g01560,derpt59g00250,derpt04g01140,derpt26g00010,derpt26g00130,derpt86g00020,derpt02g06770,derpt06g62615,derpt04g00440,derpt34g00500,derpt06g00540,derpt…
GO:0032561	guanyl ribonucleotide binding	87	0.039	0.024	2.21e-06	derpt35g00510,derpt02g07070,derpt02g06340,derpt01g02400,derpt46g00440,derpt27g00650,derpt03g05540,derpt32g00440,derpt12g00950,derpt17g00450,derpt17g00250,derpt13g00720,derpt45g00080,derpt04g94415,derpt19g00710,derpt01g04390,derpt29g00190,derpt05g02200,derpt04g06030,derpt52g00090,derpt05g00300,derpt15g01730,derpt52g00210,derpt01g01640,derpt08g01090,derpt06g04770,derpt04g06270,derpt03g03210,derpt02…
GO:0005525	GTP binding	87	0.039	0.024	2.21e-06	derpt35g00510,derpt02g07070,derpt02g06340,derpt01g02400,derpt46g00440,derpt27g00650,derpt03g05540,derpt32g00440,derpt12g00950,derpt17g00450,derpt17g00250,derpt13g00720,derpt45g00080,derpt04g94415,derpt19g00710,derpt01g04390,derpt29g00190,derpt05g02200,derpt04g06030,derpt52g00090,derpt05g00300,derpt15g01730,derpt52g00210,derpt01g01640,derpt08g01090,derpt06g04770,derpt04g06270,derpt03g03210,derpt02…
GO:0019001	guanyl nucleotide binding	89	0.04	0.025	2.78e-06	derpt35g00510,derpt02g07070,derpt02g06340,derpt01g02400,derpt46g00440,derpt27g00650,derpt03g05540,derpt32g00440,derpt12g00950,derpt17g00450,derpt17g00250,derpt13g00720,derpt45g00080,derpt04g94415,derpt19g00710,derpt01g04390,derpt29g00190,derpt05g02200,derpt04g06030,derpt52g00090,derpt05g00300,derpt15g01730,derpt52g00210,derpt01g01640,derpt08g01090,derpt06g04770,derpt04g06270,derpt03g03210,derpt02…
GO:0140097	catalytic activity, acting on DNA	47	0.021	0.012	1.51e-05	derpt10g00930,derpt05g02890,derpt13g02090,derpt15g0455235,derpt01g03610,derpt57g00180,derpt16g01650,derpt86g00110,derpt02g01320,derpt32g00540,derpt06g04070,derpt66g00110,derpt37g00450,derpt06g04490,derpt21g00870,derpt01g09300,derpt01g08610,derpt10g01030,derpt18g00940,derpt15g01270,derpt04g02830,derpt04g04450,derpt33g00480,derpt24g00450,derpt04g04550,derpt20g00620,derpt43g00220,derpt06g02570,derpt…
GO:0140101	catalytic activity, acting on a tRNA	44	0.02	0.011	1.74e-05	derpt06g01950,derpt02g07390,derpt19g01070,derpt04g00280,derpt07g315775,derpt06g04980,derpt04g06180,derpt01g01410,derpt16g01330,derpt28g00190,derpt01g07910,derpt03g04770,derpt02g01520,derpt33g00090,derpt32g00120,derpt03g05360,derpt28g00420,derpt01g08630,derpt03g03710,derpt09g02630,derpt03g04720,derpt08g00880,derpt18g01370,derpt14g00910,derpt01g02750,derpt01g08710,derpt06g03680,derpt12g01900,derpt2…
GO:0008168	methyltransferase activity	49	0.022	0.012	1.74e-05	derpt16g01930,derpt15g02210,derpt33g00570,derpt06g04320,derpt16g01330,derpt16g0412465,derpt23g00720,derpt28g00100,derpt11g00790,derpt01g00110,derpt03g02740,derpt01g06290,derpt60g00180,derpt20g01030,derpt29g00790,derpt05g03410,derpt05g01870,derpt04g02150,derpt26g00010,derpt16g01760,derpt07g04200,derpt22g00500,derpt01g08800,derpt01g06180,derpt09g02160,derpt04g06620,derpt24g01330,derpt04g05490,derpt…
GO:0032553	ribonucleotide binding	383	0.17	0.14	2.52e-05	derpt24g01030,derpt02g07070,derpt07g315775,derpt26g00120,derpt01g02400,derpt05g01800,derpt03g05540,derpt12g00950,derpt01g10270,derpt07g01780,derpt03g03480,derpt28g00420,derpt08g01990,derpt09g02930,derpt02g00560,derpt01g08630,derpt02g04910,derpt19g00910,derpt23g00400,derpt01g09840,derpt08g04100,derpt08g00300,derpt01g04390,derpt18g00940,derpt25g00040,derpt09g03220,derpt29g00190,derpt05g02200,derpt3…
GO:0005488	binding	1515	0.68	0.64	3.68e-05	derpt04g03570,derpt04g01150,derpt04g02480,derpt01g03610,derpt11g00860,derpt02g04360,derpt57g00180,derpt11g00620,derpt05g01800,derpt02g04120,derpt21g00900,derpt22g00310,derpt08g01990,derpt03g00400,derpt07g03050,derpt01g00590,derpt01g04950,derpt01g03860,derpt25g00280,derpt09g01160,derpt18g00940,derpt25g00040,derpt09g02010,derpt24g00850,derpt59g00250,derpt23g01070,derpt33g00480,derpt04g01140,derpt04…
GO:0035639	purine ribonucleoside triphosphate binding	374	0.17	0.14	4.06e-05	derpt24g01030,derpt02g07070,derpt07g315775,derpt26g00120,derpt01g02400,derpt05g01800,derpt03g05540,derpt12g00950,derpt01g10270,derpt07g01780,derpt03g03480,derpt28g00420,derpt08g01990,derpt09g02930,derpt02g00560,derpt01g08630,derpt02g04910,derpt19g00910,derpt23g00400,derpt01g09840,derpt08g04100,derpt01g04390,derpt18g00940,derpt25g00040,derpt09g03220,derpt29g00190,derpt05g02200,derpt33g00480,derpt0…
GO:1901265	nucleoside phosphate binding	421	0.19	0.16	4.06e-05	derpt01g02400,derpt05g01800,derpt01g10270,derpt08g01990,derpt08g00300,derpt18g00940,derpt25g00040,derpt09g03220,derpt33g00480,derpt04g01140,derpt06g02670,derpt06g04970,derpt02g06770,derpt08g02850,derpt08g00790,derpt09g00180,derpt04g05730,derpt60g00250,derpt52g00260,derpt14g00360,derpt35g00530,derpt05g00850,derpt06g04980,derpt01g04720,derpt27g00350,derpt16g00620,derpt16g01830,derpt02g03130,derpt01…
GO:0000166	nucleotide binding	421	0.19	0.16	4.06e-05	derpt01g02400,derpt05g01800,derpt01g10270,derpt08g01990,derpt08g00300,derpt18g00940,derpt25g00040,derpt09g03220,derpt33g00480,derpt04g01140,derpt06g02670,derpt06g04970,derpt02g06770,derpt08g02850,derpt08g00790,derpt09g00180,derpt04g05730,derpt60g00250,derpt52g00260,derpt14g00360,derpt35g00530,derpt05g00850,derpt06g04980,derpt01g04720,derpt27g00350,derpt16g00620,derpt16g01830,derpt02g03130,derpt01…
GO:0032555	purine ribonucleotide binding	377	0.17	0.14	4.06e-05	derpt24g01030,derpt02g07070,derpt07g315775,derpt26g00120,derpt01g02400,derpt05g01800,derpt03g05540,derpt12g00950,derpt01g10270,derpt07g01780,derpt03g03480,derpt28g00420,derpt08g01990,derpt09g02930,derpt02g00560,derpt01g08630,derpt02g04910,derpt19g00910,derpt23g00400,derpt01g09840,derpt08g04100,derpt01g04390,derpt18g00940,derpt25g00040,derpt09g03220,derpt29g00190,derpt05g02200,derpt33g00480,derpt0…
GO:0003724	RNA helicase activity	22	0.0099	0.0045	5.47e-05	derpt06g00100,derpt06g00540,derpt18g293280,derpt16g01790,derpt21g00940,derpt08g03280,derpt26g00130,derpt02g06770,derpt02g05870,derpt03g04160,derpt07g04890,derpt06g03190,derpt03g01870,derpt01g03100,derpt02g04910,derpt08g04100,derpt01g08830,derpt08g02230,derpt04g00440,derpt34g00500,derpt04g01000,derpt29g00240
GO:0008186	ATP-dependent activity, acting on RNA	22	0.0099	0.0045	5.47e-05	derpt06g00100,derpt06g00540,derpt18g293280,derpt16g01790,derpt21g00940,derpt08g03280,derpt26g00130,derpt02g06770,derpt02g05870,derpt03g04160,derpt07g04890,derpt06g03190,derpt03g01870,derpt01g03100,derpt02g04910,derpt08g04100,derpt01g08830,derpt08g02230,derpt04g00440,derpt34g00500,derpt04g01000,derpt29g00240
GO:0019783	ubiquitin-like protein peptidase activity	27	0.012	0.0059	5.5e-05	derpt03g01480,derpt07g04650,derpt03g02050,derpt02g00580,derpt03g00220,derpt25g00280,derpt01g06070,derpt01g09340,derpt08g02900,derpt01g08270,derpt09g01160,derpt31g00070,derpt20g00680,derpt33g00800,derpt31g00190,derpt06g02710,derpt15g02000,derpt80g00070,derpt07g01630,derpt03g06200,derpt17g00760,derpt23g00060,derpt13g00210,derpt01g08600,derpt20g01080,derpt35g00150,derpt19g01250
GO:0016741	transferase activity, transferring one-carbon groups	51	0.023	0.014	7.53e-05	derpt16g01930,derpt15g02210,derpt33g00570,derpt06g04320,derpt16g01330,derpt16g0412465,derpt23g00720,derpt28g00100,derpt11g00790,derpt01g00110,derpt03g02740,derpt01g06290,derpt60g00180,derpt20g01030,derpt29g00790,derpt05g03410,derpt05g01870,derpt04g02150,derpt26g00010,derpt16g01760,derpt07g04200,derpt22g00500,derpt01g08800,derpt16g01370,derpt01g06180,derpt09g02160,derpt04g06620,derpt24g01330,derpt…
GO:0017076	purine nucleotide binding	393	0.18	0.15	0.000111	derpt01g02400,derpt05g01800,derpt01g10270,derpt08g01990,derpt18g00940,derpt25g00040,derpt09g03220,derpt33g00480,derpt04g01140,derpt06g02670,derpt06g04970,derpt02g06770,derpt08g02850,derpt08g00790,derpt09g00180,derpt52g00260,derpt14g00360,derpt05g00850,derpt06g04980,derpt01g04720,derpt27g00350,derpt16g00620,derpt16g01830,derpt02g03130,derpt01g01100,derpt31g00090,derpt08g01610,derpt19g00130,derpt59…
GO:0046982	protein heterodimerization activity	34	0.015	0.0083	0.00014	derpt03g04870,derpt01g00720,derpt22g01330,derpt12g00510,derpt01g00820,derpt01g00700,derpt01g00800,derpt09g02850,derpt01g01240,derpt56g00170,derpt01g00790,derpt03g01410,derpt01g01220,derpt45g00020,derpt01g01180,derpt97g00030,derpt02g06190,derpt09g00190,derpt23g00780,derpt03g05310,derpt01g01200,derpt02g06430,derpt02g06990,derpt01g00730,derpt16g01300,derpt07g03870,derpt01g00710,derpt03g03700,derpt02…
GO:0003676	nucleic acid binding	439	0.2	0.17	0.000153	derpt01g03610,derpt01g02400,derpt02g04360,derpt57g00180,derpt01g00590,derpt01g04950,derpt01g03860,derpt11g00990,derpt43g00400,derpt04g04530,derpt18g00940,derpt25g00040,derpt09g03220,derpt23g01070,derpt33g00480,derpt04g01140,derpt01g01200,derpt02g06650,derpt86g00020,derpt11g00730,derpt02g06770,derpt01g10160,derpt22g00550,derpt06g62615,derpt16g00630,derpt07g04370,derpt04g179450,derpt03g00770,derpt0…
GO:0003723	RNA binding	150	0.067	0.051	0.00019	derpt03g05380,derpt15g01520,derpt04g04260,derpt01g02400,derpt03g01580,derpt02g04360,derpt32g00160,derpt07g02750,derpt33g00090,derpt02g04910,derpt01g04430,derpt74g00070,derpt11g00990,derpt01g06290,derpt04g01820,derpt15g01130,derpt11g01280,derpt04g02510,derpt23g01070,derpt34g00230,derpt34g00470,derpt25g00660,derpt34g00350,derpt04g01140,derpt60g00090,derpt22g00390,derpt13g02020,derpt86g00020,derpt03…
GO:0003899	DNA-directed 5'-3' RNA polymerase activity	18	0.0081	0.0036	0.000198	derpt59g00250,derpt01g08090,derpt02g07890,derpt14g01090,derpt07g04980,derpt06g62615,derpt12g01960,derpt02g01990,derpt06g04190,derpt13g01500,derpt12g00250,derpt01g08540,derpt08g01050,derpt65g00100,derpt01g03860,derpt43g00400,derpt14g01400,derpt49g00110
GO:0003924	GTPase activity	69	0.031	0.021	0.000264	derpt35g00510,derpt02g07070,derpt02g06340,derpt01g02400,derpt27g00650,derpt03g05540,derpt32g00440,derpt12g00950,derpt17g00450,derpt17g00250,derpt13g00720,derpt45g00080,derpt04g94415,derpt19g00710,derpt29g00190,derpt05g02200,derpt04g06030,derpt52g00090,derpt05g00300,derpt15g01730,derpt52g00210,derpt08g01090,derpt06g04770,derpt04g06270,derpt03g03210,derpt03g01390,derpt13g01720,derpt37g00540,derpt08…
GO:0101005	deubiquitinase activity	24	0.011	0.0054	0.000333	derpt06g02710,derpt15g02000,derpt80g00070,derpt03g01480,derpt07g01630,derpt03g06200,derpt17g00760,derpt23g00060,derpt03g02050,derpt02g00580,derpt03g00220,derpt01g08600,derpt20g01080,derpt25g00280,derpt01g06070,derpt35g00150,derpt19g01250,derpt01g09340,derpt08g02900,derpt09g01160,derpt31g00070,derpt20g00680,derpt33g00800,derpt31g00190
GO:0097747	RNA polymerase activity	20	0.009	0.0043	0.000603	derpt59g00250,derpt01g08090,derpt05g03620,derpt02g07890,derpt14g01090,derpt07g04980,derpt06g62615,derpt12g01960,derpt02g01990,derpt06g04190,derpt13g01500,derpt12g00250,derpt01g08540,derpt19g00970,derpt08g01050,derpt65g00100,derpt01g03860,derpt43g00400,derpt14g01400,derpt49g00110
GO:0034062	5'-3' RNA polymerase activity	20	0.009	0.0043	0.000603	derpt59g00250,derpt01g08090,derpt05g03620,derpt02g07890,derpt14g01090,derpt07g04980,derpt06g62615,derpt12g01960,derpt02g01990,derpt06g04190,derpt13g01500,derpt12g00250,derpt01g08540,derpt19g00970,derpt08g01050,derpt65g00100,derpt01g03860,derpt43g00400,derpt14g01400,derpt49g00110
GO:0061659	ubiquitin-like protein ligase activity	23	0.01	0.0052	0.000605	derpt16g00500,derpt04g04130,derpt03g04170,derpt06g00880,derpt42g00050,derpt04g01150,derpt02g05480,derpt07g00440,derpt01g05910,derpt06g04330,derpt11g00610,derpt01g10250,derpt03g06230,derpt16g00730,derpt01g10180,derpt09g00760,derpt02g02010,derpt01g02780,derpt08g01580,derpt03g03960,derpt51g00030,derpt09g01650,derpt18g01730
GO:0004843	cysteine-type deubiquitinase activity	23	0.01	0.0052	0.000605	derpt06g02710,derpt15g02000,derpt80g00070,derpt03g01480,derpt07g01630,derpt03g06200,derpt17g00760,derpt03g02050,derpt02g00580,derpt03g00220,derpt01g08600,derpt20g01080,derpt25g00280,derpt01g06070,derpt35g00150,derpt19g01250,derpt01g09340,derpt08g02900,derpt09g01160,derpt31g00070,derpt20g00680,derpt33g00800,derpt31g00190
GO:0043168	anion binding	413	0.19	0.16	0.000771	derpt04g02480,derpt01g02400,derpt05g01800,derpt01g10270,derpt08g01990,derpt08g00300,derpt18g00940,derpt25g00040,derpt09g03220,derpt33g00480,derpt04g01140,derpt06g02670,derpt06g04970,derpt02g06770,derpt08g02850,derpt08g00790,derpt18g00810,derpt09g00180,derpt52g00260,derpt14g00360,derpt35g00530,derpt05g00850,derpt06g04980,derpt01g04720,derpt27g00350,derpt16g00620,derpt16g01830,derpt02g03130,derpt01…
GO:0004812	aminoacyl-tRNA ligase activity	28	0.013	0.0068	0.000779	derpt06g01950,derpt02g07390,derpt19g01070,derpt04g00280,derpt07g315775,derpt06g04980,derpt04g06180,derpt01g01410,derpt01g07910,derpt03g04770,derpt32g00120,derpt03g05360,derpt28g00420,derpt01g08630,derpt03g03710,derpt09g02630,derpt03g04720,derpt18g01370,derpt06g03680,derpt20g00520,derpt09g01560,derpt57g00090,derpt04g01140,derpt01g00060,derpt01g09750,derpt16g01490,derpt09g01050,derpt29g00480
GO:0016875	ligase activity, forming carbon-oxygen bonds	28	0.013	0.0068	0.000779	derpt06g01950,derpt02g07390,derpt19g01070,derpt04g00280,derpt07g315775,derpt06g04980,derpt04g06180,derpt01g01410,derpt01g07910,derpt03g04770,derpt32g00120,derpt03g05360,derpt28g00420,derpt01g08630,derpt03g03710,derpt09g02630,derpt03g04720,derpt18g01370,derpt06g03680,derpt20g00520,derpt09g01560,derpt57g00090,derpt04g01140,derpt01g00060,derpt01g09750,derpt16g01490,derpt09g01050,derpt29g00480
GO:0097367	carbohydrate derivative binding	400	0.18	0.16	0.000779	derpt01g05910,derpt01g02400,derpt05g01800,derpt01g10270,derpt08g01990,derpt08g00300,derpt18g00940,derpt25g00040,derpt09g03220,derpt33g00480,derpt04g01140,derpt06g02670,derpt06g04970,derpt02g06770,derpt08g02850,derpt08g00790,derpt09g00180,derpt52g00260,derpt01g08090,derpt14g00360,derpt35g00530,derpt05g00850,derpt06g04980,derpt01g04720,derpt27g00350,derpt16g00620,derpt16g01830,derpt01g01460,derpt02…
GO:0036094	small molecule binding	434	0.19	0.17	0.000845	derpt04g02480,derpt01g02400,derpt05g01800,derpt01g10270,derpt08g01990,derpt08g00300,derpt18g00940,derpt25g00040,derpt09g03220,derpt33g00480,derpt04g01140,derpt06g02670,derpt06g04970,derpt02g06770,derpt08g02850,derpt08g00790,derpt18g00810,derpt09g00180,derpt04g05730,derpt60g00250,derpt52g00260,derpt01g08090,derpt14g00360,derpt35g00530,derpt05g00850,derpt06g04980,derpt01g04720,derpt27g00350,derpt16…
GO:0061630	ubiquitin protein ligase activity	22	0.0099	0.005	0.000982	derpt16g00500,derpt04g04130,derpt06g00880,derpt42g00050,derpt04g01150,derpt02g05480,derpt07g00440,derpt01g05910,derpt06g04330,derpt11g00610,derpt01g10250,derpt03g06230,derpt16g00730,derpt01g10180,derpt09g00760,derpt02g02010,derpt01g02780,derpt08g01580,derpt03g03960,derpt51g00030,derpt09g01650,derpt18g01730
GO:0003712	transcription coregulator activity	26	0.012	0.0063	0.00105	derpt02g05210,derpt02g00990,derpt12g00560,derpt32g00930,derpt01g02250,derpt65g00140,derpt08g04340,derpt01g09200,derpt26g00490,derpt09g00930,derpt20g00140,derpt15g01530,derpt14g01080,derpt04g00490,derpt06g04650,derpt21g00830,derpt24g01080,derpt06g05520,derpt07g02580,derpt08g01880,derpt50g00170,derpt31g00300,derpt14g00920,derpt04g00980,derpt09g02260,derpt05g02790
GO:0005515	protein binding	640	0.29	0.26	0.00134	derpt04g03570,derpt04g01150,derpt78g00030,derpt11g00860,derpt02g04360,derpt11g00620,derpt02g04120,derpt21g00900,derpt07g04020,derpt22g00310,derpt03g00400,derpt07g03050,derpt08g00780,derpt11g00990,derpt25g00280,derpt09g01160,derpt09g02010,derpt24g00850,derpt59g00250,derpt06g00250,derpt09g00190,derpt04g01380,derpt01g01200,derpt02g07860,derpt06g03760,derpt57g00190,derpt06g02310,derpt16g01720,derpt08…
GO:0016817	hydrolase activity, acting on acid anhydrides	145	0.065	0.051	0.00163	derpt03g06590,derpt24g01030,derpt02g07070,derpt26g00120,derpt01g02400,derpt05g01800,derpt03g05540,derpt32g00440,derpt12g00950,derpt17g00450,derpt08g01990,derpt09g02930,derpt30g00380,derpt01g03100,derpt04g94415,derpt23g00400,derpt25g00040,derpt60g00020,derpt29g00190,derpt05g02200,derpt33g00480,derpt04g06030,derpt05g00300,derpt24g01380,derpt52g00210,derpt32g01020,derpt08g01090,derpt06g02670,derpt04…
GO:0019787	ubiquitin-like protein transferase activity	38	0.017	0.01	0.00179	derpt16g00500,derpt03g04170,derpt06g00880,derpt04g01150,derpt01g05910,derpt07g02410,derpt02g04360,derpt01g10250,derpt21g00900,derpt03g06230,derpt03g06670,derpt21g00700,derpt42g00100,derpt01g07420,derpt01g05680,derpt51g00030,derpt18g01730,derpt04g04130,derpt03g04280,derpt06g00550,derpt42g00050,derpt04g01480,derpt02g05480,derpt07g00440,derpt06g04330,derpt11g00610,derpt06g01600,derpt07g04780,derpt16…
GO:0016818	hydrolase activity, acting on acid anhydrides, in phosphorus-containing anhydrides	144	0.065	0.051	0.00203	derpt03g06590,derpt24g01030,derpt02g07070,derpt26g00120,derpt01g02400,derpt05g01800,derpt03g05540,derpt32g00440,derpt12g00950,derpt17g00450,derpt08g01990,derpt09g02930,derpt30g00380,derpt04g94415,derpt23g00400,derpt25g00040,derpt60g00020,derpt29g00190,derpt05g02200,derpt33g00480,derpt04g06030,derpt05g00300,derpt24g01380,derpt52g00210,derpt32g01020,derpt08g01090,derpt06g02670,derpt04g06270,derpt03…
GO:1901363	heterocyclic compound binding	801	0.36	0.33	0.00213	derpt04g02480,derpt01g03610,derpt02g04360,derpt57g00180,derpt05g01800,derpt08g01990,derpt01g00590,derpt01g04950,derpt01g03860,derpt18g00940,derpt25g00040,derpt23g01070,derpt33g00480,derpt04g01140,derpt01g01200,derpt06g04970,derpt02g06770,derpt01g10160,derpt22g00550,derpt06g62615,derpt16g00630,derpt07g04370,derpt08g02850,derpt01g04960,derpt01g01210,derpt04g05730,derpt13g00910,derpt04g03310,derpt04…
GO:0097159	organic cyclic compound binding	803	0.36	0.33	0.00231	derpt04g02480,derpt01g03610,derpt02g04360,derpt57g00180,derpt05g01800,derpt08g01990,derpt01g00590,derpt01g04950,derpt01g03860,derpt18g00940,derpt25g00040,derpt23g01070,derpt33g00480,derpt04g01140,derpt01g01200,derpt06g04970,derpt02g06770,derpt01g10160,derpt22g00550,derpt06g62615,derpt16g00630,derpt07g04370,derpt08g02850,derpt01g04960,derpt01g01210,derpt04g05730,derpt13g00910,derpt04g03310,derpt04…
GO:0016755	aminoacyltransferase activity	39	0.018	0.011	0.00484	derpt16g00500,derpt03g04170,derpt06g00880,derpt04g01150,derpt01g05910,derpt07g02410,derpt02g04360,derpt01g10250,derpt21g00900,derpt03g06230,derpt03g06670,derpt21g00700,derpt42g00100,derpt01g07420,derpt01g05680,derpt51g00030,derpt18g01730,derpt04g04130,derpt03g04280,derpt06g00550,derpt09g03160,derpt42g00050,derpt04g01480,derpt02g05480,derpt07g00440,derpt06g04330,derpt11g00610,derpt06g01600,derpt07…
GO:0016462	pyrophosphatase activity	140	0.063	0.05	0.00527	derpt03g06590,derpt24g01030,derpt02g07070,derpt26g00120,derpt01g02400,derpt05g01800,derpt03g05540,derpt32g00440,derpt12g00950,derpt17g00450,derpt08g01990,derpt09g02930,derpt30g00380,derpt04g94415,derpt23g00400,derpt25g00040,derpt29g00190,derpt05g02200,derpt04g06030,derpt05g00300,derpt24g01380,derpt52g00210,derpt32g01020,derpt08g01090,derpt06g02670,derpt04g06270,derpt03g00140,derpt01g02380,derpt08…
GO:0017056	structural constituent of nuclear pore	9	0.004	0.0016	0.00548	derpt29g00800,derpt01g08520,derpt04g04650,derpt01g05940,derpt13g00550,derpt04g02030,derpt14g01490,derpt01g02430,derpt16g00450
GO:0004659	prenyltransferase activity	9	0.004	0.0016	0.00548	derpt05g00140,derpt02g00230,derpt06g03070,derpt34g00290,derpt25g00900,derpt01g01740,derpt01g05590,derpt12g01620,derpt13g01040
GO:0003684	damaged DNA binding	9	0.004	0.0016	0.00548	derpt04g03350,derpt01g04890,derpt21g00870,derpt14g00030,derpt07g02950,derpt02g06650,derpt01g09550,derpt04g00560,derpt02g04870
GO:0008094	ATP-dependent activity, acting on DNA	30	0.013	0.0081	0.00548	derpt05g02890,derpt13g02090,derpt15g0455235,derpt86g00110,derpt02g01320,derpt32g00540,derpt06g04070,derpt66g00110,derpt37g00450,derpt01g09300,derpt01g08610,derpt10g01030,derpt18g00940,derpt15g01270,derpt04g02830,derpt33g00480,derpt20g00620,derpt43g00220,derpt03g06740,derpt03g00260,derpt06g04510,derpt02g00130,derpt07g02390,derpt01g03550,derpt06g04480,derpt03g05700,derpt09g00180,derpt09g00040,derpt…
GO:0017111	ribonucleoside triphosphate phosphatase activity	133	0.06	0.048	0.00662	derpt03g06590,derpt24g01030,derpt02g07070,derpt26g00120,derpt01g02400,derpt05g01800,derpt03g05540,derpt32g00440,derpt12g00950,derpt17g00450,derpt08g01990,derpt09g02930,derpt30g00380,derpt04g94415,derpt23g00400,derpt25g00040,derpt29g00190,derpt05g02200,derpt04g06030,derpt05g00300,derpt24g01380,derpt52g00210,derpt08g01090,derpt06g02670,derpt04g06270,derpt03g00140,derpt01g02380,derpt09g00100,derpt13…
GO:0004842	ubiquitin-protein transferase activity	33	0.015	0.0094	0.01	derpt16g00500,derpt06g00880,derpt04g01150,derpt01g05910,derpt02g04360,derpt01g10250,derpt21g00900,derpt03g06230,derpt03g06670,derpt42g00100,derpt01g07420,derpt01g05680,derpt51g00030,derpt18g01730,derpt04g04130,derpt03g04280,derpt06g00550,derpt42g00050,derpt04g01480,derpt02g05480,derpt07g00440,derpt06g04330,derpt11g00610,derpt07g04780,derpt16g00730,derpt01g10180,derpt09g00760,derpt12g00350,derpt02…
GO:0016740	transferase activity	383	0.17	0.15	0.01	derpt03g364820,derpt25g00830,derpt04g01150,derpt01g03610,derpt01g05910,derpt02g04360,derpt11g01710,derpt57g00180,derpt11g00620,derpt21g00900,derpt07g01780,derpt08g01990,derpt01g07420,derpt02g00560,derpt01g09960,derpt19g00910,derpt03g01850,derpt12g01490,derpt01g09840,derpt01g00110,derpt01g03860,derpt43g00400,derpt09g00070,derpt01g03180,derpt39g00230,derpt25g00160,derpt45g00160,derpt59g00250,derpt0…
GO:0008757	S-adenosylmethionine-dependent methyltransferase activity	24	0.011	0.0063	0.0107	derpt16g01930,derpt24g01330,derpt05g01870,derpt05g00410,derpt26g00010,derpt01g01850,derpt16g01330,derpt07g01230,derpt12g00860,derpt03g01920,derpt28g00100,derpt08g00880,derpt13g00740,derpt01g00110,derpt12g01900,derpt01g06290,derpt01g06180,derpt01g08290,derpt20g01030,derpt04g06620,derpt10g00210,derpt50g00320,derpt21g01180,derpt29g00790
GO:0034061	DNA polymerase activity	8	0.0036	0.0014	0.0117	derpt24g00450,derpt21g00870,derpt06g05450,derpt01g03610,derpt14g00420,derpt57g00180,derpt04g05730,derpt60g00250
GO:0019899	enzyme binding	28	0.013	0.0077	0.0134	derpt24g00340,derpt05g03980,derpt14g00020,derpt06g01010,derpt06g02460,derpt03g03880,derpt03g06690,derpt20g01070,derpt03g00400,derpt09g00390,derpt01g07180,derpt24g00210,derpt01g04290,derpt65g00180,derpt25g00200,derpt32g00390,derpt06g01240,derpt04g01380,derpt07g02520,derpt18g01070,derpt03g02240,derpt06g03760,derpt25g00800,derpt11g01920,derpt16g01720,derpt35g00090,derpt03g01740,derpt07g04190
GO:0140657	ATP-dependent activity	129	0.058	0.047	0.0279	derpt24g01030,derpt33g00890,derpt18g293280,derpt26g00120,derpt01g10270,derpt07g04890,derpt03g02820,derpt01g00070,derpt37g00450,derpt01g03100,derpt02g04910,derpt02g01490,derpt08g04100,derpt03g00800,derpt18g00940,derpt09g03220,derpt04g06430,derpt33g00480,derpt28g34570,derpt24g01380,derpt26g00130,derpt03g00260,derpt03g00140,derpt02g06770,derpt01g02380,derpt09g00100,derpt03g05700,derpt36g00480,derpt0…
GO:0003887	DNA-directed DNA polymerase activity	7	0.0031	0.0013	0.0279	derpt24g00450,derpt21g00870,derpt01g03610,derpt14g00420,derpt57g00180,derpt04g05730,derpt60g00250
GO:0019208	phosphatase regulator activity	9	0.004	0.0018	0.0279	derpt29g00700,derpt01g01270,derpt01g05540,derpt32g00300,derpt14g02000,derpt41g00350,derpt06g04120,derpt01g08260,derpt01g06700
GO:0003678	DNA helicase activity	10	0.0045	0.0022	0.046	derpt06g04070,derpt33g00480,derpt07g02390,derpt20g00620,derpt01g03550,derpt06g04480,derpt10g01030,derpt18g00940,derpt02g01320,derpt32g00540

## Sheet: BP_Male_UP
GO Term	Name	Nr. Genes in the cluster	Frequency in the cluster	Frequency in the genome	q-value	gene products
GO:0006468	protein phosphorylation	48	0.23	0.063	1.55e-13	derpt24g00480,derpt28g34580,derpt02g04080,derpt02g07590,derpt07g03800,derpt15g00530,derpt42g00080,derpt06g02680,derpt67g00020,derpt02g05770,derpt06g02760,derpt11g01610,derpt08g02660,derpt01g06650,derpt02g04830,derpt06g04270,derpt03g06800,derpt18g01230,derpt41g00230,derpt38g00240,derpt38g00360,derpt41g00390,derpt04g00790,derpt41g00370,derpt15g00480,derpt04g04410,derpt09g02550,derpt04g01280,derpt03…
GO:0016310	phosphorylation	48	0.23	0.064	1.55e-13	derpt24g00480,derpt28g34580,derpt02g04080,derpt02g07590,derpt07g03800,derpt15g00530,derpt42g00080,derpt06g02680,derpt67g00020,derpt02g05770,derpt06g02760,derpt11g01610,derpt08g02660,derpt01g06650,derpt02g04830,derpt06g04270,derpt03g06800,derpt18g01230,derpt41g00230,derpt38g00240,derpt38g00360,derpt41g00390,derpt04g00790,derpt41g00370,derpt15g00480,derpt04g04410,derpt09g02550,derpt04g01280,derpt03…
GO:0006796	phosphate-containing compound metabolic process	68	0.32	0.12	1.55e-13	derpt06g01850,derpt02g04080,derpt02g07590,derpt07g03800,derpt42g00080,derpt07g03400,derpt67g00020,derpt02g05770,derpt01g06650,derpt02g04830,derpt38g00100,derpt18g01230,derpt41g00230,derpt08g00500,derpt41g00390,derpt15g00480,derpt04g04410,derpt02g04270,derpt03g00580,derpt36g00110,derpt02g05200,derpt12g00640,derpt01g03150,derpt07g04490,derpt41g00360,derpt01g01130,derpt38g00450,derpt08g02690,derpt28…
GO:0006793	phosphorus metabolic process	68	0.32	0.12	1.55e-13	derpt06g01850,derpt02g04080,derpt02g07590,derpt07g03800,derpt42g00080,derpt07g03400,derpt67g00020,derpt02g05770,derpt01g06650,derpt02g04830,derpt38g00100,derpt18g01230,derpt41g00230,derpt08g00500,derpt41g00390,derpt15g00480,derpt04g04410,derpt02g04270,derpt03g00580,derpt36g00110,derpt02g05200,derpt12g00640,derpt01g03150,derpt07g04490,derpt41g00360,derpt01g01130,derpt38g00450,derpt08g02690,derpt28…
GO:1901564	organonitrogen compound metabolic process	110	0.52	0.3	1.28e-10	derpt06g01850,derpt02g04080,derpt02g07590,derpt33g00010,derpt21g00500,derpt18g01230,derpt41g00230,derpt01g09560,derpt04g04410,derpt02g06490,derpt48g00040,derpt02g06370,derpt36g00110,derpt02g05200,derpt41g00360,derpt08g02690,derpt15g0455375,derpt21g00080,derpt15g00050,derpt05g03140,derpt02g06360,derpt06g02680,derpt06g01910,derpt16g02400,derpt03g03580,derpt13g02170,derpt08g02660,derpt08g00480,derpt…
GO:0019538	protein metabolic process	94	0.45	0.23	1.32e-10	derpt13g02190,derpt03g06150,derpt06g01850,derpt02g04080,derpt02g07590,derpt07g03800,derpt42g00080,derpt07g03400,derpt67g00020,derpt02g06460,derpt02g05770,derpt10g0600455,derpt01g06650,derpt02g04830,derpt18g01230,derpt41g00230,derpt13g01530,derpt41g00390,derpt15g00480,derpt04g04410,derpt13g02180,derpt33g00040,derpt02g06490,derpt48g00040,derpt02g06370,derpt02g04270,derpt03g00580,derpt36g00110,derpt…
GO:0044238	primary metabolic process	153	0.73	0.5	1.32e-10	derpt06g01850,derpt02g04080,derpt02g07590,derpt33g00010,derpt08g120835,derpt21g00500,derpt18g01230,derpt41g00230,derpt04g04410,derpt43g00380,derpt15g00560,derpt07g315525,derpt02g06490,derpt48g00040,derpt02g06370,derpt18g293290,derpt34g00190,derpt36g00110,derpt07g03550,derpt02g05200,derpt07g04490,derpt41g00360,derpt08g02690,derpt18g00250,derpt10g01120,derpt15g0455375,derpt04g00720,derpt21g00080,de…
GO:0071704	organic substance metabolic process	155	0.73	0.51	5.25e-10	derpt06g01850,derpt02g04080,derpt02g07590,derpt33g00010,derpt08g120835,derpt21g00500,derpt18g01230,derpt41g00230,derpt01g09560,derpt04g04410,derpt43g00380,derpt15g00560,derpt07g315525,derpt02g06490,derpt48g00040,derpt02g06370,derpt18g293290,derpt34g00190,derpt36g00110,derpt07g03550,derpt02g05200,derpt07g04490,derpt41g00360,derpt08g02690,derpt18g00250,derpt10g01120,derpt15g0455375,derpt04g00720,de…
GO:0008152	metabolic process	161	0.76	0.55	1.37e-09	derpt06g01850,derpt02g04080,derpt02g07590,derpt33g00010,derpt08g120835,derpt21g00500,derpt07g02470,derpt18g01230,derpt41g00230,derpt01g09560,derpt04g04410,derpt43g00380,derpt15g00560,derpt07g315525,derpt02g06490,derpt48g00040,derpt02g06370,derpt18g293290,derpt34g00190,derpt36g00110,derpt07g03550,derpt02g05200,derpt07g04490,derpt41g00360,derpt08g02690,derpt18g00250,derpt10g01120,derpt15g0455375,de…
GO:0036211	protein modification process	59	0.28	0.13	2.7e-08	derpt06g01850,derpt02g04080,derpt02g07590,derpt07g03800,derpt42g00080,derpt07g03400,derpt67g00020,derpt02g05770,derpt01g06650,derpt02g04830,derpt18g01230,derpt41g00230,derpt41g00390,derpt15g00480,derpt04g04410,derpt02g04270,derpt03g00580,derpt36g00110,derpt02g05200,derpt01g03150,derpt41g00360,derpt01g01130,derpt08g02690,derpt35g00370,derpt01g08160,derpt50g00110,derpt15g00050,derpt09g02440,derpt24…
GO:0006807	nitrogen compound metabolic process	133	0.63	0.43	4.94e-08	derpt06g01850,derpt02g04080,derpt02g07590,derpt33g00010,derpt08g120835,derpt21g00500,derpt07g02470,derpt18g01230,derpt41g00230,derpt01g09560,derpt04g04410,derpt43g00380,derpt02g06490,derpt48g00040,derpt02g06370,derpt18g293290,derpt36g00110,derpt07g03550,derpt02g05200,derpt07g04490,derpt41g00360,derpt08g02690,derpt15g0455375,derpt04g00720,derpt21g00080,derpt15g00050,derpt05g03140,derpt05g421120,de…
GO:0015074	DNA integration	18	0.085	0.016	4.94e-08	derpt43g00380,derpt05g421120,derpt03g364920,derpt25g00620,derpt08g120835,derpt18g293290,derpt22g01270,derpt16g00890,derpt01g10050,derpt16g0412435,derpt03g01960,derpt29g00940,derpt04g00760,derpt04g01440,derpt04g00720,derpt07g315905,derpt04g01950,derpt01g07580
GO:0043412	macromolecule modification	59	0.28	0.14	1.28e-06	derpt06g01850,derpt02g04080,derpt02g07590,derpt07g03800,derpt42g00080,derpt07g03400,derpt67g00020,derpt02g05770,derpt01g06650,derpt02g04830,derpt18g01230,derpt41g00230,derpt41g00390,derpt15g00480,derpt04g04410,derpt02g04270,derpt03g00580,derpt36g00110,derpt02g05200,derpt01g03150,derpt41g00360,derpt01g01130,derpt08g02690,derpt35g00370,derpt01g08160,derpt50g00110,derpt15g00050,derpt09g02440,derpt24…
GO:0043170	macromolecule metabolic process	115	0.55	0.37	2.14e-06	derpt06g01850,derpt02g04080,derpt02g07590,derpt08g120835,derpt18g01230,derpt41g00230,derpt04g04410,derpt43g00380,derpt02g06490,derpt48g00040,derpt02g06370,derpt18g293290,derpt36g00110,derpt07g03550,derpt02g05200,derpt41g00360,derpt08g02690,derpt04g00720,derpt21g00080,derpt15g00050,derpt05g03140,derpt05g421120,derpt02g06360,derpt06g02680,derpt22g01270,derpt06g01910,derpt16g02400,derpt01g10050,derp…
GO:0044237	cellular metabolic process	112	0.53	0.37	1.77e-05	derpt06g01850,derpt02g04080,derpt02g07590,derpt33g00010,derpt08g120835,derpt21g00500,derpt18g01230,derpt41g00230,derpt01g09560,derpt04g04410,derpt43g00380,derpt18g293290,derpt34g00190,derpt36g00110,derpt07g03550,derpt02g05200,derpt07g04490,derpt41g00360,derpt08g02690,derpt10g01120,derpt15g0455375,derpt04g00720,derpt41g00080,derpt15g00050,derpt05g421120,derpt06g02680,derpt22g01270,derpt06g01910,de…
GO:0006508	proteolysis	36	0.17	0.079	0.000115	derpt13g02190,derpt03g06150,derpt48g00050,derpt02g06360,derpt02g06460,derpt10g0600455,derpt02g04540,derpt13g02170,derpt08g00480,derpt41g00130,derpt13g02200,derpt13g01530,derpt01g05300,derpt35g00260,derpt13g02180,derpt33g00040,derpt32g00190,derpt02g06490,derpt48g00040,derpt02g06470,derpt02g06370,derpt12g02170,derpt13g01550,derpt02g06350,derpt13g02160,derpt08g00250,derpt02g03880,derpt11g01250,derpt…
GO:2001256	regulation of store-operated calcium entry	5	0.024	0.0021	0.000482	derpt27g00080,derpt27g00920,derpt27g00930,derpt27g00940,derpt06g62305
GO:0051924	regulation of calcium ion transport	5	0.024	0.0021	0.000482	derpt27g00080,derpt27g00920,derpt27g00930,derpt27g00940,derpt06g62305
GO:0006914	autophagy	7	0.033	0.0047	0.000482	derpt13g00730,derpt07g03800,derpt15g00530,derpt42g00080,derpt38g00360,derpt03g00580,derpt03g01010
GO:0061919	process utilizing autophagic mechanism	7	0.033	0.0047	0.000482	derpt13g00730,derpt07g03800,derpt15g00530,derpt42g00080,derpt38g00360,derpt03g00580,derpt03g01010
GO:0097720	calcineurin-mediated signaling	4	0.019	0.0016	0.00203	derpt34g00250,derpt09g01960,derpt59g00070,derpt01g01820
GO:0019932	second-messenger-mediated signaling	4	0.019	0.0018	0.00434	derpt34g00250,derpt09g01960,derpt59g00070,derpt01g01820
GO:0019722	calcium-mediated signaling	4	0.019	0.0018	0.00434	derpt34g00250,derpt09g01960,derpt59g00070,derpt01g01820
GO:0008299	isoprenoid biosynthetic process	5	0.024	0.0031	0.00434	derpt43g00340,derpt34g00190,derpt36g00440,derpt02g05000,derpt03g03580
GO:0071715	icosanoid transport	4	0.019	0.0021	0.00731	derpt38g00100,derpt38g00440,derpt38g00450,derpt38g00090
GO:1903963	arachidonate transport	4	0.019	0.0021	0.00731	derpt38g00100,derpt38g00440,derpt38g00450,derpt38g00090
GO:0015909	long-chain fatty acid transport	4	0.019	0.0021	0.00731	derpt38g00100,derpt38g00440,derpt38g00450,derpt38g00090
GO:0015908	fatty acid transport	4	0.019	0.0021	0.00731	derpt38g00100,derpt38g00440,derpt38g00450,derpt38g00090
GO:0050482	arachidonic acid secretion	4	0.019	0.0021	0.00731	derpt38g00100,derpt38g00440,derpt38g00450,derpt38g00090
GO:0032309	icosanoid secretion	4	0.019	0.0021	0.00731	derpt38g00100,derpt38g00440,derpt38g00450,derpt38g00090
GO:0006470	protein dephosphorylation	9	0.043	0.013	0.0152	derpt06g01850,derpt37g00520,derpt03g01520,derpt02g04270,derpt07g03400,derpt01g08160,derpt04g00350,derpt06g01910,derpt16g02400
GO:0015718	monocarboxylic acid transport	4	0.019	0.0029	0.0236	derpt38g00100,derpt38g00440,derpt38g00450,derpt38g00090
GO:0009084	glutamine family amino acid biosynthetic process	4	0.019	0.0029	0.0236	derpt19g01390,derpt10g02060,derpt08g03550,derpt21g00500
GO:0043269	regulation of monoatomic ion transport	5	0.024	0.0047	0.0236	derpt27g00080,derpt27g00920,derpt27g00930,derpt27g00940,derpt06g62305
GO:0010959	regulation of metal ion transport	5	0.024	0.0047	0.0236	derpt27g00080,derpt27g00920,derpt27g00930,derpt27g00940,derpt06g62305
GO:0006720	isoprenoid metabolic process	5	0.024	0.0047	0.0236	derpt43g00340,derpt34g00190,derpt36g00440,derpt02g05000,derpt03g03580
GO:1901607	alpha-amino acid biosynthetic process	6	0.028	0.007	0.0272	derpt19g01390,derpt10g02060,derpt08g03550,derpt21g00500,derpt16g01350,derpt16g01500
GO:0008652	amino acid biosynthetic process	6	0.028	0.007	0.0272	derpt19g01390,derpt10g02060,derpt08g03550,derpt21g00500,derpt16g01350,derpt16g01500
GO:0006561	proline biosynthetic process	3	0.014	0.0016	0.0272	derpt19g01390,derpt08g03550,derpt21g00500
GO:0032879	regulation of localization	5	0.024	0.0049	0.0272	derpt27g00080,derpt27g00920,derpt27g00930,derpt27g00940,derpt06g62305
GO:0046903	secretion	5	0.024	0.0049	0.0272	derpt09g02940,derpt38g00100,derpt38g00440,derpt38g00450,derpt38g00090
GO:0051049	regulation of transport	5	0.024	0.0049	0.0272	derpt27g00080,derpt27g00920,derpt27g00930,derpt27g00940,derpt06g62305
GO:0016311	dephosphorylation	10	0.047	0.017	0.0272	derpt06g01850,derpt37g00520,derpt03g01520,derpt02g04270,derpt07g03400,derpt01g08160,derpt04g00350,derpt06g01910,derpt16g02400,derpt12g00640
GO:0006869	lipid transport	6	0.028	0.0076	0.0334	derpt38g00100,derpt08g03960,derpt38g00440,derpt38g00450,derpt09g17590,derpt38g00090
GO:0046942	carboxylic acid transport	4	0.019	0.0034	0.0334	derpt38g00100,derpt38g00440,derpt38g00450,derpt38g00090
GO:0015849	organic acid transport	4	0.019	0.0034	0.0334	derpt38g00100,derpt38g00440,derpt38g00450,derpt38g00090

## Sheet: MF_Male_UP
GO Term	Name	Nr. Genes in the cluster	Frequency in the cluster	Frequency in the genome	q-value	gene products
GO:0140096	catalytic activity, acting on a protein	98	0.3	0.14	1.79e-12	derpt06g01850,derpt02g04080,derpt02g07590,derpt09g01960,derpt18g01230,derpt41g00230,derpt04g04410,derpt02g06490,derpt48g00040,derpt02g06370,derpt36g00110,derpt02g05200,derpt41g00360,derpt08g02690,derpt21g00080,derpt15g00050,derpt05g03140,derpt02g06360,derpt06g02680,derpt06g01910,derpt16g02400,derpt13g02170,derpt08g02660,derpt08g00480,derpt41g00130,derpt38g00240,derpt13g02200,derpt38g00360,derpt01…
GO:0016773	phosphotransferase activity, alcohol group as acceptor	53	0.16	0.053	9.66e-12	derpt02g04080,derpt02g07590,derpt07g03800,derpt42g00080,derpt67g00020,derpt02g05770,derpt01g06650,derpt02g04830,derpt18g01230,derpt41g00230,derpt08g00500,derpt41g00390,derpt15g00480,derpt04g04410,derpt43g00340,derpt03g00580,derpt36g00110,derpt02g05200,derpt01g03150,derpt41g00360,derpt01g01130,derpt08g02690,derpt35g00370,derpt60g00050,derpt50g00110,derpt15g00050,derpt09g02440,derpt24g00480,derpt28…
GO:0004672	protein kinase activity	48	0.14	0.045	1.08e-11	derpt24g00480,derpt28g34580,derpt02g04080,derpt02g07590,derpt07g03800,derpt15g00530,derpt42g00080,derpt06g02680,derpt67g00020,derpt02g05770,derpt06g02760,derpt11g01610,derpt08g02660,derpt01g06650,derpt02g04830,derpt06g04270,derpt03g06800,derpt18g01230,derpt41g00230,derpt38g00240,derpt38g00360,derpt41g00390,derpt04g00790,derpt41g00370,derpt15g00480,derpt04g04410,derpt09g02550,derpt04g01280,derpt03…
GO:0016301	kinase activity	54	0.16	0.059	1.34e-10	derpt02g04080,derpt02g07590,derpt07g03800,derpt42g00080,derpt67g00020,derpt02g05770,derpt01g06650,derpt02g04830,derpt18g01230,derpt41g00230,derpt08g00500,derpt41g00390,derpt15g00480,derpt04g04410,derpt43g00340,derpt03g00580,derpt36g00110,derpt02g05200,derpt01g03150,derpt41g00360,derpt01g01130,derpt08g02690,derpt35g00370,derpt60g00050,derpt50g00110,derpt15g00050,derpt09g02440,derpt24g00480,derpt28…
GO:0016772	transferase activity, transferring phosphorus-containing groups	58	0.17	0.072	5.28e-09	derpt02g04080,derpt02g07590,derpt07g03800,derpt42g00080,derpt67g00020,derpt02g05770,derpt01g06650,derpt02g04830,derpt18g01230,derpt41g00230,derpt08g00500,derpt41g00390,derpt15g00480,derpt04g04410,derpt43g00340,derpt03g00580,derpt36g00110,derpt02g05200,derpt32g00650,derpt01g03150,derpt41g00360,derpt01g01130,derpt08g02690,derpt35g00370,derpt60g00050,derpt50g00110,derpt15g00050,derpt09g02440,derpt24…
GO:0004869	cysteine-type endopeptidase inhibitor activity	10	0.03	0.0025	2.07e-08	derpt01g00390,derpt01g00380,derpt01g00360,derpt01g09145,derpt01g00395,derpt01g130342,derpt01g130332,derpt01g065391,derpt01g260245,derpt01g292700
GO:0017046	peptide hormone binding	7	0.021	0.0014	8.39e-07	derpt03g06160,derpt03g364390,derpt03g364370,derpt03g364360,derpt03g06110,derpt03g364350,derpt03g06130
GO:0051424	corticotropin-releasing hormone binding	7	0.021	0.0014	8.39e-07	derpt03g06160,derpt03g364390,derpt03g364370,derpt03g364360,derpt03g06110,derpt03g364350,derpt03g06130
GO:0042562	hormone binding	7	0.021	0.0016	2.79e-06	derpt03g06160,derpt03g364390,derpt03g364370,derpt03g364360,derpt03g06110,derpt03g364350,derpt03g06130
GO:0004866	endopeptidase inhibitor activity	13	0.039	0.0067	2.87e-06	derpt04g02010,derpt01g130342,derpt01g130332,derpt16g00310,derpt01g260245,derpt01g00390,derpt01g00380,derpt01g00360,derpt01g09145,derpt01g00395,derpt01g065391,derpt06g04090,derpt01g292700
GO:0061135	endopeptidase regulator activity	13	0.039	0.0067	2.87e-06	derpt04g02010,derpt01g130342,derpt01g130332,derpt16g00310,derpt01g260245,derpt01g00390,derpt01g00380,derpt01g00360,derpt01g09145,derpt01g00395,derpt01g065391,derpt06g04090,derpt01g292700
GO:0030414	peptidase inhibitor activity	13	0.039	0.007	4.88e-06	derpt04g02010,derpt01g130342,derpt01g130332,derpt16g00310,derpt01g260245,derpt01g00390,derpt01g00380,derpt01g00360,derpt01g09145,derpt01g00395,derpt01g065391,derpt06g04090,derpt01g292700
GO:0061134	peptidase regulator activity	13	0.039	0.0072	6.32e-06	derpt04g02010,derpt01g130342,derpt01g130332,derpt16g00310,derpt01g260245,derpt01g00390,derpt01g00380,derpt01g00360,derpt01g09145,derpt01g00395,derpt01g065391,derpt06g04090,derpt01g292700
GO:0004623	phospholipase A2 activity	8	0.024	0.0025	7.07e-06	derpt15g00560,derpt07g315525,derpt38g00100,derpt38g00440,derpt38g00450,derpt38g00270,derpt38g00090,derpt19g00780
GO:0004857	enzyme inhibitor activity	13	0.039	0.0083	3.34e-05	derpt04g02010,derpt01g130342,derpt01g130332,derpt16g00310,derpt01g260245,derpt01g00390,derpt01g00380,derpt01g00360,derpt01g09145,derpt01g00395,derpt01g065391,derpt06g04090,derpt01g292700
GO:0032559	adenyl ribonucleotide binding	66	0.2	0.12	0.000111	derpt39g00080,derpt02g04080,derpt02g07590,derpt07g03800,derpt07g02910,derpt42g00080,derpt67g00020,derpt02g05770,derpt37g00260,derpt01g06650,derpt02g04830,derpt18g01230,derpt41g00230,derpt41g00390,derpt15g00480,derpt04g04410,derpt08g02720,derpt25g00360,derpt43g00340,derpt10g00700,derpt03g00580,derpt36g00110,derpt02g05200,derpt01g03150,derpt18g00970,derpt41g00360,derpt01g01130,derpt10g01160,derpt08…
GO:0042277	peptide binding	7	0.021	0.0025	0.000111	derpt03g06160,derpt03g364390,derpt03g364370,derpt03g364360,derpt03g06110,derpt03g364350,derpt03g06130
GO:0004721	phosphoprotein phosphatase activity	15	0.045	0.012	0.000111	derpt06g01850,derpt34g00250,derpt59g00070,derpt02g04270,derpt07g03400,derpt03g05440,derpt06g01910,derpt01g01820,derpt16g02400,derpt12g00640,derpt09g01960,derpt37g00520,derpt03g01520,derpt01g08160,derpt04g00350
GO:0030554	adenyl nucleotide binding	68	0.2	0.12	0.000186	derpt39g00080,derpt02g04080,derpt02g07590,derpt07g03800,derpt07g02910,derpt42g00080,derpt67g00020,derpt02g05770,derpt37g00260,derpt01g06650,derpt02g04830,derpt01g02450,derpt18g01230,derpt41g00230,derpt41g00390,derpt15g00480,derpt04g04410,derpt08g02720,derpt25g00360,derpt43g00340,derpt10g00700,derpt03g00580,derpt36g00110,derpt02g05200,derpt01g03150,derpt18g00970,derpt41g00360,derpt01g01130,derpt10…
GO:0016791	phosphatase activity	19	0.057	0.02	0.00029	derpt06g01850,derpt34g00250,derpt59g00070,derpt71g00020,derpt02g04270,derpt07g03400,derpt16g01350,derpt03g05440,derpt06g01910,derpt01g01820,derpt16g02400,derpt12g00640,derpt16g01500,derpt01g292030,derpt09g01960,derpt37g00520,derpt03g01520,derpt01g08160,derpt04g00350
GO:0004175	endopeptidase activity	24	0.072	0.029	0.00029	derpt13g02190,derpt03g06150,derpt13g02180,derpt33g00040,derpt02g06490,derpt02g06470,derpt13g01550,derpt02g06460,derpt10g0600455,derpt02g04540,derpt13g02170,derpt13g02160,derpt02g03880,derpt11g01250,derpt04g93975,derpt13g01520,derpt41g00130,derpt13g02200,derpt13g01540,derpt13g01530,derpt01g05300,derpt35g00260,derpt59g00220,derpt05g03140
GO:0008233	peptidase activity	35	0.11	0.051	0.000311	derpt13g02190,derpt03g06150,derpt48g00050,derpt02g06360,derpt02g06460,derpt10g0600455,derpt02g04540,derpt13g02170,derpt08g00480,derpt41g00130,derpt13g02200,derpt13g01530,derpt01g05300,derpt35g00260,derpt13g02180,derpt33g00040,derpt32g00190,derpt02g06490,derpt48g00040,derpt02g06470,derpt02g06370,derpt12g02170,derpt13g01550,derpt02g06350,derpt03g05450,derpt13g02160,derpt08g00250,derpt02g03880,derpt…
GO:0033218	amide binding	8	0.024	0.004	0.000311	derpt03g06160,derpt16g02480,derpt03g364390,derpt03g364370,derpt03g364360,derpt03g06110,derpt03g364350,derpt03g06130
GO:0005524	ATP binding	63	0.19	0.12	0.00038	derpt39g00080,derpt02g04080,derpt02g07590,derpt07g03800,derpt07g02910,derpt42g00080,derpt67g00020,derpt02g05770,derpt37g00260,derpt01g06650,derpt02g04830,derpt18g01230,derpt41g00230,derpt41g00390,derpt15g00480,derpt04g04410,derpt08g02720,derpt25g00360,derpt43g00340,derpt10g00700,derpt03g00580,derpt36g00110,derpt02g05200,derpt01g03150,derpt18g00970,derpt41g00360,derpt01g01130,derpt10g01160,derpt08…
GO:0016787	hydrolase activity	88	0.27	0.18	0.000591	derpt13g02190,derpt03g06150,derpt06g01850,derpt39g00080,derpt25g00990,derpt33g00010,derpt03g05420,derpt07g03400,derpt38g00270,derpt02g06460,derpt10g0600455,derpt06g03830,derpt09g01960,derpt38g00100,derpt03g00760,derpt13g01530,derpt08g02720,derpt25g00360,derpt13g02180,derpt33g00040,derpt15g00560,derpt07g315525,derpt02g06490,derpt48g00040,derpt71g00020,derpt02g06370,derpt02g04270,derpt07g02740,derp…
GO:0003824	catalytic activity	187	0.56	0.46	0.000591	derpt06g01850,derpt39g00080,derpt02g04080,derpt02g07590,derpt33g00010,derpt03g05420,derpt21g00500,derpt22g00280,derpt38g00270,derpt13g02150,derpt12g00440,derpt09g01960,derpt18g01230,derpt03g00760,derpt41g00230,derpt01g09560,derpt04g04410,derpt08g02720,derpt15g00560,derpt07g315525,derpt02g06490,derpt48g00040,derpt02g06370,derpt07g02740,derpt34g00190,derpt36g00110,derpt02g05200,derpt32g00970,derpt2…
GO:0004722	protein serine/threonine phosphatase activity	8	0.024	0.0045	0.000737	derpt06g01850,derpt34g00250,derpt09g01960,derpt37g00520,derpt59g00070,derpt04g00350,derpt03g05440,derpt01g01820
GO:0004620	phospholipase activity	8	0.024	0.0047	0.000974	derpt15g00560,derpt07g315525,derpt38g00100,derpt38g00440,derpt38g00450,derpt38g00270,derpt38g00090,derpt19g00780
GO:0016298	lipase activity	10	0.03	0.0076	0.00139	derpt31g00340,derpt15g00560,derpt07g315525,derpt38g00100,derpt38g00440,derpt38g00450,derpt38g00270,derpt07g315475,derpt38g00090,derpt19g00780
GO:0047499	calcium-independent phospholipase A2 activity	4	0.012	0.0011	0.00172	derpt15g00560,derpt07g315525,derpt38g00270,derpt19g00780
GO:0033192	calmodulin-dependent protein phosphatase activity	4	0.012	0.0011	0.00172	derpt34g00250,derpt09g01960,derpt59g00070,derpt01g01820
GO:0004723	calcium-dependent protein serine/threonine phosphatase activity	4	0.012	0.0011	0.00172	derpt34g00250,derpt09g01960,derpt59g00070,derpt01g01820
GO:0008138	protein tyrosine/serine/threonine phosphatase activity	7	0.021	0.004	0.00182	derpt03g01520,derpt02g04270,derpt07g03400,derpt01g08160,derpt06g01910,derpt16g02400,derpt12g00640
GO:0052689	carboxylic ester hydrolase activity	10	0.03	0.0079	0.00182	derpt15g00560,derpt07g315525,derpt38g00100,derpt38g00440,derpt38g00450,derpt07g02740,derpt38g00270,derpt07g315475,derpt38g00090,derpt19g00780
GO:0042578	phosphoric ester hydrolase activity	19	0.057	0.024	0.00266	derpt06g01850,derpt34g00250,derpt59g00070,derpt71g00020,derpt02g04270,derpt07g03400,derpt16g01350,derpt03g05440,derpt06g01910,derpt01g01820,derpt16g02400,derpt12g00640,derpt16g01500,derpt01g292030,derpt09g01960,derpt37g00520,derpt03g01520,derpt01g08160,derpt04g00350
GO:0016788	hydrolase activity, acting on ester bonds	32	0.096	0.052	0.00351	derpt03g05160,derpt06g01850,derpt07g03400,derpt16g01350,derpt38g00270,derpt07g315475,derpt03g05440,derpt06g01910,derpt16g02400,derpt38g00090,derpt01g292030,derpt09g01960,derpt38g00100,derpt38g00440,derpt04g00350,derpt34g00250,derpt15g00560,derpt07g315525,derpt59g00070,derpt71g00020,derpt02g04270,derpt07g02740,derpt01g01820,derpt12g00640,derpt16g01500,derpt31g00340,derpt07g04490,derpt37g00520,derp…
GO:0004222	metalloendopeptidase activity	10	0.03	0.0095	0.00804	derpt13g02190,derpt13g02180,derpt11g01250,derpt13g01520,derpt13g02200,derpt13g01540,derpt13g01530,derpt13g01550,derpt13g02170,derpt13g02160
GO:0032555	purine ribonucleotide binding	67	0.2	0.14	0.00881	derpt39g00080,derpt02g04080,derpt02g07590,derpt07g03800,derpt07g02910,derpt42g00080,derpt67g00020,derpt02g05770,derpt37g00260,derpt01g06650,derpt02g04830,derpt18g01230,derpt41g00230,derpt41g00390,derpt15g00480,derpt04g04410,derpt08g02720,derpt25g00360,derpt19g01440,derpt43g00340,derpt10g00700,derpt03g00580,derpt36g00110,derpt02g05200,derpt01g03150,derpt18g00970,derpt41g00360,derpt01g01130,derpt10…
GO:0032553	ribonucleotide binding	67	0.2	0.14	0.0116	derpt39g00080,derpt02g04080,derpt02g07590,derpt07g03800,derpt07g02910,derpt42g00080,derpt67g00020,derpt02g05770,derpt37g00260,derpt01g06650,derpt02g04830,derpt18g01230,derpt41g00230,derpt41g00390,derpt15g00480,derpt04g04410,derpt08g02720,derpt25g00360,derpt19g01440,derpt43g00340,derpt10g00700,derpt03g00580,derpt36g00110,derpt02g05200,derpt01g03150,derpt18g00970,derpt41g00360,derpt01g01130,derpt10…
GO:0017076	purine nucleotide binding	69	0.21	0.15	0.0142	derpt39g00080,derpt02g04080,derpt02g07590,derpt07g03800,derpt07g02910,derpt42g00080,derpt67g00020,derpt02g05770,derpt37g00260,derpt01g06650,derpt02g04830,derpt01g02450,derpt18g01230,derpt41g00230,derpt41g00390,derpt15g00480,derpt04g04410,derpt08g02720,derpt25g00360,derpt19g01440,derpt43g00340,derpt10g00700,derpt03g00580,derpt36g00110,derpt02g05200,derpt01g03150,derpt18g00970,derpt41g00360,derpt01…
GO:0004735	pyrroline-5-carboxylate reductase activity	3	0.009	0.0009	0.0142	derpt19g01390,derpt08g03550,derpt21g00500
GO:0035639	purine ribonucleoside triphosphate binding	64	0.19	0.14	0.0254	derpt39g00080,derpt02g04080,derpt02g07590,derpt07g03800,derpt07g02910,derpt42g00080,derpt67g00020,derpt02g05770,derpt37g00260,derpt01g06650,derpt02g04830,derpt18g01230,derpt41g00230,derpt41g00390,derpt15g00480,derpt04g04410,derpt08g02720,derpt25g00360,derpt19g01440,derpt43g00340,derpt10g00700,derpt03g00580,derpt36g00110,derpt02g05200,derpt01g03150,derpt18g00970,derpt41g00360,derpt01g01130,derpt10…
GO:0030215	semaphorin receptor binding	3	0.009	0.0011	0.0259	derpt20g00060,derpt20g00050,derpt20g76912
GO:1901265	nucleoside phosphate binding	71	0.21	0.16	0.0288	derpt39g00080,derpt02g04080,derpt02g07590,derpt07g03800,derpt07g02910,derpt42g00080,derpt67g00020,derpt02g05770,derpt37g00260,derpt01g06650,derpt02g04830,derpt01g02450,derpt18g01230,derpt41g00230,derpt41g00390,derpt15g00480,derpt04g04410,derpt08g02720,derpt25g00360,derpt19g01440,derpt43g00340,derpt10g00700,derpt03g00580,derpt36g00110,derpt02g05200,derpt01g03150,derpt07g04490,derpt18g00970,derpt41…
GO:0000166	nucleotide binding	71	0.21	0.16	0.0288	derpt39g00080,derpt02g04080,derpt02g07590,derpt07g03800,derpt07g02910,derpt42g00080,derpt67g00020,derpt02g05770,derpt37g00260,derpt01g06650,derpt02g04830,derpt01g02450,derpt18g01230,derpt41g00230,derpt41g00390,derpt15g00480,derpt04g04410,derpt08g02720,derpt25g00360,derpt19g01440,derpt43g00340,derpt10g00700,derpt03g00580,derpt36g00110,derpt02g05200,derpt01g03150,derpt07g04490,derpt18g00970,derpt41…
GO:0016740	transferase activity	67	0.2	0.15	0.0489	derpt02g04080,derpt02g07590,derpt07g03800,derpt42g00080,derpt67g00020,derpt11g00940,derpt02g05770,derpt36g00440,derpt16g00320,derpt01g06650,derpt02g04830,derpt18g01230,derpt41g00230,derpt08g00500,derpt41g00390,derpt15g00480,derpt04g04410,derpt43g00340,derpt03g00580,derpt36g00110,derpt02g05200,derpt32g00650,derpt13g01800,derpt01g03150,derpt41g00360,derpt01g01130,derpt08g02690,derpt35g00370,derpt60…

## Sheet: BP_Juvenile_UP
GO Term	Name	Nr. Genes in the cluster	Frequency in the cluster	Frequency in the genome	q-value	gene products
GO:0050794	regulation of cellular process	294	0.35	0.21	6.2e-26	derpt04g05990,derpt18g293440,derpt14g00460,derpt35g00430,derpt07g03600,derpt04g02360,derpt02g07870,derpt37g00060,derpt03g01610,derpt28g00660,derpt01g08750,derpt06g05380,derpt08g03130,derpt12g00160,derpt09g01600,derpt30g00420,derpt14g00210,derpt09g02370,derpt29g00750,derpt14g01540,derpt18g00820,derpt06g00130,derpt03g04100,derpt05g00820,derpt13g01450,derpt07g00560,derpt06g04850,derpt06g01900,derpt1…
GO:0050789	regulation of biological process	304	0.37	0.22	4.86e-25	derpt04g05990,derpt18g293440,derpt33g00370,derpt14g00460,derpt35g00430,derpt07g03600,derpt04g02360,derpt02g07870,derpt37g00060,derpt03g04690,derpt03g01610,derpt28g00660,derpt01g08750,derpt06g05380,derpt08g03130,derpt12g00160,derpt09g01600,derpt30g00420,derpt14g00210,derpt09g02370,derpt29g00750,derpt14g01540,derpt18g00820,derpt06g00130,derpt03g04100,derpt05g00820,derpt13g01450,derpt07g00560,derpt0…
GO:0065007	biological regulation	309	0.37	0.23	2.67e-24	derpt04g05990,derpt18g293440,derpt33g00370,derpt14g00460,derpt35g00430,derpt07g03600,derpt04g02360,derpt02g07870,derpt37g00060,derpt03g04690,derpt03g01610,derpt28g00660,derpt01g08750,derpt06g05380,derpt08g03130,derpt12g00160,derpt09g01600,derpt61g00110,derpt30g00420,derpt14g00210,derpt09g02370,derpt29g00750,derpt14g01540,derpt18g00820,derpt06g00130,derpt03g04100,derpt05g00820,derpt13g01450,derpt0…
GO:0007165	signal transduction	151	0.18	0.093	2.73e-18	derpt04g05990,derpt14g00460,derpt05g01640,derpt07g03600,derpt04g02360,derpt68g00150,derpt02g07870,derpt03g05020,derpt26g00520,derpt37g00060,derpt02g05850,derpt02g02100,derpt03g01610,derpt28g00660,derpt02g03550,derpt01g08910,derpt08g03130,derpt08g02680,derpt09g01600,derpt28g00260,derpt14g00210,derpt09g02370,derpt14g01540,derpt04g03840,derpt05g03030,derpt63g00020,derpt06g00130,derpt03g04100,derpt05…
GO:0007186	G protein-coupled receptor signaling pathway	68	0.082	0.033	2.85e-13	derpt05g01640,derpt07g03600,derpt04g02360,derpt18g01160,derpt02g07870,derpt37g00060,derpt47g00020,derpt03g06030,derpt06g03710,derpt02g02100,derpt03g01610,derpt36g00290,derpt47g00010,derpt06g02190,derpt08g02680,derpt14g00210,derpt05g03350,derpt29g00150,derpt63g00020,derpt03g04100,derpt01g01960,derpt02g01830,derpt44g00090,derpt17g01040,derpt36g00280,derpt02g03020,derpt06g01390,derpt05g03180,derpt01…
GO:0051252	regulation of RNA metabolic process	124	0.15	0.089	5.47e-09	derpt18g293440,derpt83g00010,derpt35g00430,derpt34g00180,derpt01g02800,derpt07g03320,derpt01g05880,derpt02g02340,derpt02g00040,derpt06g05380,derpt08g01590,derpt12g00160,derpt30g00420,derpt09g02370,derpt18g00820,derpt16g00910,derpt07g01810,derpt06g05420,derpt02g07100,derpt06g01900,derpt12g00720,derpt16g01840,derpt23g00810,derpt11g02120,derpt22g00940,derpt19g00640,derpt06g03490,derpt19g00800,derpt0…
GO:0006355	regulation of DNA-templated transcription	122	0.15	0.087	5.47e-09	derpt18g293440,derpt83g00010,derpt35g00430,derpt34g00180,derpt01g02800,derpt07g03320,derpt01g05880,derpt02g02340,derpt02g00040,derpt06g05380,derpt08g01590,derpt12g00160,derpt30g00420,derpt09g02370,derpt18g00820,derpt16g00910,derpt07g01810,derpt06g05420,derpt02g07100,derpt06g01900,derpt12g00720,derpt16g01840,derpt23g00810,derpt11g02120,derpt22g00940,derpt19g00640,derpt06g03490,derpt19g00800,derpt0…
GO:2001141	regulation of RNA biosynthetic process	122	0.15	0.087	5.47e-09	derpt18g293440,derpt83g00010,derpt35g00430,derpt34g00180,derpt01g02800,derpt07g03320,derpt01g05880,derpt02g02340,derpt02g00040,derpt06g05380,derpt08g01590,derpt12g00160,derpt30g00420,derpt09g02370,derpt18g00820,derpt16g00910,derpt07g01810,derpt06g05420,derpt02g07100,derpt06g01900,derpt12g00720,derpt16g01840,derpt23g00810,derpt11g02120,derpt22g00940,derpt19g00640,derpt06g03490,derpt19g00800,derpt0…
GO:1903506	regulation of nucleic acid-templated transcription	122	0.15	0.087	5.47e-09	derpt18g293440,derpt83g00010,derpt35g00430,derpt34g00180,derpt01g02800,derpt07g03320,derpt01g05880,derpt02g02340,derpt02g00040,derpt06g05380,derpt08g01590,derpt12g00160,derpt30g00420,derpt09g02370,derpt18g00820,derpt16g00910,derpt07g01810,derpt06g05420,derpt02g07100,derpt06g01900,derpt12g00720,derpt16g01840,derpt23g00810,derpt11g02120,derpt22g00940,derpt19g00640,derpt06g03490,derpt19g00800,derpt0…
GO:0019219	regulation of nucleobase-containing compound metabolic process	124	0.15	0.09	6.5e-09	derpt18g293440,derpt83g00010,derpt35g00430,derpt34g00180,derpt01g02800,derpt07g03320,derpt01g05880,derpt02g02340,derpt02g00040,derpt06g05380,derpt08g01590,derpt12g00160,derpt30g00420,derpt09g02370,derpt18g00820,derpt16g00910,derpt07g01810,derpt06g05420,derpt02g07100,derpt06g01900,derpt12g00720,derpt16g01840,derpt23g00810,derpt11g02120,derpt22g00940,derpt19g00640,derpt06g03490,derpt19g00800,derpt0…
GO:0007155	cell adhesion	32	0.039	0.013	7.42e-09	derpt14g00280,derpt14g01130,derpt20g00930,derpt02g02630,derpt07g03250,derpt13g00840,derpt60g00100,derpt11g01680,derpt02g02360,derpt08g00540,derpt03g00860,derpt01g07160,derpt30g00020,derpt51g00190,derpt01g024855,derpt07g01730,derpt04g04590,derpt07g315565,derpt34g00390,derpt02g04150,derpt02g07120,derpt06g03420,derpt02g02500,derpt02g07720,derpt02g02230,derpt19g00920,derpt10g01340,derpt08g00830,derpt…
GO:0009889	regulation of biosynthetic process	124	0.15	0.091	2.02e-08	derpt18g293440,derpt83g00010,derpt35g00430,derpt34g00180,derpt01g02800,derpt07g03320,derpt01g05880,derpt02g02340,derpt02g00040,derpt06g05380,derpt08g01590,derpt12g00160,derpt30g00420,derpt09g02370,derpt18g00820,derpt16g00910,derpt07g01810,derpt06g05420,derpt02g07100,derpt06g01900,derpt12g00720,derpt16g01840,derpt23g00810,derpt11g02120,derpt22g00940,derpt19g00640,derpt06g03490,derpt19g00800,derpt0…
GO:0031326	regulation of cellular biosynthetic process	123	0.15	0.091	2.67e-08	derpt18g293440,derpt83g00010,derpt35g00430,derpt34g00180,derpt01g02800,derpt07g03320,derpt01g05880,derpt02g02340,derpt02g00040,derpt06g05380,derpt08g01590,derpt12g00160,derpt30g00420,derpt09g02370,derpt18g00820,derpt16g00910,derpt07g01810,derpt06g05420,derpt02g07100,derpt06g01900,derpt12g00720,derpt16g01840,derpt23g00810,derpt11g02120,derpt22g00940,derpt19g00640,derpt06g03490,derpt19g00800,derpt0…
GO:0010556	regulation of macromolecule biosynthetic process	123	0.15	0.091	2.67e-08	derpt18g293440,derpt83g00010,derpt35g00430,derpt34g00180,derpt01g02800,derpt07g03320,derpt01g05880,derpt02g02340,derpt02g00040,derpt06g05380,derpt08g01590,derpt12g00160,derpt30g00420,derpt09g02370,derpt18g00820,derpt16g00910,derpt07g01810,derpt06g05420,derpt02g07100,derpt06g01900,derpt12g00720,derpt16g01840,derpt23g00810,derpt11g02120,derpt22g00940,derpt19g00640,derpt06g03490,derpt19g00800,derpt0…
GO:0031323	regulation of cellular metabolic process	130	0.16	0.098	3.63e-08	derpt18g293440,derpt83g00010,derpt35g00430,derpt34g00180,derpt01g02800,derpt07g03320,derpt01g05880,derpt02g02340,derpt01g08750,derpt02g00040,derpt06g05380,derpt08g01590,derpt12g00160,derpt30g00420,derpt09g02370,derpt18g00820,derpt16g00910,derpt07g01810,derpt06g05420,derpt02g07100,derpt06g01900,derpt12g00720,derpt16g01840,derpt23g00810,derpt11g02120,derpt22g00940,derpt19g00640,derpt06g03490,derpt1…
GO:0022900	electron transport chain	21	0.025	0.007	3.63e-08	derptMTg00024,derpt03g364710,derpt02g05180,derpt06g01020,derptMTg00019,derpt01g10370,derpt28g34600,derpt06g04530,derptMTg00003,derpt32g00670,derpt02g06640,derpt07g01370,derptMTg00004,derptMTg00015,derpt13g00050,derpt08g00170,derpt08g02590,derpt03g05730,derpt11g02090,derpt54g00120,derpt35g00280
GO:0030030	cell projection organization	19	0.023	0.006	3.63e-08	derpt07g01100,derpt03g01020,derpt06g03420,derpt02g02500,derpt03g03280,derpt02g02630,derpt08g03980,derpt07g03250,derpt02g02230,derpt01g08870,derpt02g02360,derpt12g01470,derpt06g05470,derpt01g07720,derpt08g00830,derpt04g01430,derpt06g00280,derpt39g00200,derpt51g00190
GO:0120036	plasma membrane bounded cell projection organization	19	0.023	0.006	3.63e-08	derpt07g01100,derpt03g01020,derpt06g03420,derpt02g02500,derpt03g03280,derpt02g02630,derpt08g03980,derpt07g03250,derpt02g02230,derpt01g08870,derpt02g02360,derpt12g01470,derpt06g05470,derpt01g07720,derpt08g00830,derpt04g01430,derpt06g00280,derpt39g00200,derpt51g00190
GO:0022904	respiratory electron transport chain	17	0.021	0.0052	1.13e-07	derptMTg00024,derpt03g364710,derpt06g01020,derpt01g10370,derpt28g34600,derpt06g04530,derptMTg00003,derpt32g00670,derpt02g06640,derpt07g01370,derptMTg00004,derptMTg00015,derpt13g00050,derpt08g00170,derpt08g02590,derpt11g02090,derpt54g00120
GO:0051171	regulation of nitrogen compound metabolic process	128	0.15	0.098	1.19e-07	derpt18g293440,derpt83g00010,derpt35g00430,derpt34g00180,derpt01g02800,derpt07g03320,derpt01g05880,derpt02g02340,derpt01g08750,derpt02g00040,derpt06g05380,derpt08g01590,derpt12g00160,derpt30g00420,derpt09g02370,derpt18g00820,derpt16g00910,derpt07g01810,derpt06g05420,derpt02g07100,derpt06g01900,derpt12g00720,derpt16g01840,derpt23g00810,derpt11g02120,derpt22g00940,derpt19g00640,derpt06g03490,derpt1…
GO:0080090	regulation of primary metabolic process	128	0.15	0.098	1.19e-07	derpt18g293440,derpt83g00010,derpt35g00430,derpt34g00180,derpt01g02800,derpt07g03320,derpt01g05880,derpt02g02340,derpt01g08750,derpt02g00040,derpt06g05380,derpt08g01590,derpt12g00160,derpt30g00420,derpt09g02370,derpt18g00820,derpt16g00910,derpt07g01810,derpt06g05420,derpt02g07100,derpt06g01900,derpt12g00720,derpt16g01840,derpt23g00810,derpt11g02120,derpt22g00940,derpt19g00640,derpt06g03490,derpt1…
GO:0010468	regulation of gene expression	126	0.15	0.098	6.48e-07	derpt18g293440,derpt83g00010,derpt35g00430,derpt34g00180,derpt01g02800,derpt07g03320,derpt01g05880,derpt02g02340,derpt02g00040,derpt06g05380,derpt08g01590,derpt12g00160,derpt30g00420,derpt09g02370,derpt18g00820,derpt16g00910,derpt07g01810,derpt06g05420,derpt02g07100,derpt06g01900,derpt12g00720,derpt16g01840,derpt23g00810,derpt11g02120,derpt22g00940,derpt19g00640,derpt06g03490,derpt19g00800,derpt0…
GO:0009060	aerobic respiration	13	0.016	0.0036	8.78e-07	derptMTg00021,derpt03g364710,derpt06g01020,derpt01g10370,derpt28g34600,derpt32g00670,derpt02g06640,derpt07g01370,derptMTg00015,derpt08g00170,derpt08g02590,derpt11g02090,derpt54g00120
GO:0007166	cell surface receptor signaling pathway	31	0.037	0.015	1.8e-06	derpt17g00650,derpt26g00520,derpt02g03840,derpt03g04150,derpt02g02100,derpt07g03470,derpt09g01600,derpt03g05830,derpt09g02370,derpt15g01030,derpt05g02040,derpt14g01540,derpt09g00010,derpt30g00340,derpt13g02080,derpt05g02660,derpt01g024855,derpt15g01970,derpt06g00130,derpt05g00740,derpt03g04100,derpt17g00640,derpt05g00820,derpt42g00010,derpt05g01930,derpt27g00100,derpt20g00070,derpt09g01610,derpt0…
GO:0032501	multicellular organismal process	20	0.024	0.0076	1.87e-06	derpt34g00220,derpt07g01810,derpt27g00710,derpt05g02950,derpt05g01930,derpt47g00160,derpt09g01610,derpt29g00900,derpt09g01600,derpt01g03960,derpt03g05830,derpt33g00310,derpt04g04820,derpt01g05180,derpt10g00160,derpt01g04090,derpt29g00750,derpt05g02040,derpt19g00100,derpt18g01620
GO:0019222	regulation of metabolic process	132	0.16	0.11	1.9e-06	derpt18g293440,derpt83g00010,derpt35g00430,derpt34g00180,derpt01g02800,derpt07g03320,derpt01g05880,derpt02g02340,derpt01g08750,derpt02g00040,derpt06g05380,derpt08g01590,derpt12g00160,derpt30g00420,derpt09g02370,derpt18g00820,derpt16g00910,derpt07g01810,derpt06g05420,derpt02g07100,derpt06g01900,derpt12g00720,derpt16g01840,derpt23g00810,derpt11g02120,derpt22g00940,derpt19g00640,derpt06g03490,derpt1…
GO:0006811	monoatomic ion transport	77	0.093	0.054	3.11e-06	derpt49g00160,derpt03g04290,derpt04g06480,derpt15g00910,derpt03g04530,derpt36g00200,derpt11g00500,derpt01g00620,derpt06g02420,derpt01g01910,derpt23g00170,derpt22g01210,derpt02g02970,derpt60g00220,derpt38g00300,derpt01g02570,derpt17g01070,derpt18g01150,derpt09g00830,derpt13g00200,derpt06g01380,derpt01g09000,derpt30g00460,derpt60g00140,derpt05g00160,derpt28g00500,derpt20g00800,derpt03g05270,derpt05…
GO:0019646	aerobic electron transport chain	12	0.014	0.0034	3.14e-06	derpt08g00170,derpt03g364710,derpt08g02590,derpt06g01020,derpt11g02090,derpt01g10370,derpt28g34600,derpt54g00120,derpt32g00670,derpt02g06640,derpt07g01370,derptMTg00015
GO:0060255	regulation of macromolecule metabolic process	129	0.16	0.1	3.14e-06	derpt18g293440,derpt83g00010,derpt35g00430,derpt34g00180,derpt01g02800,derpt07g03320,derpt01g05880,derpt02g02340,derpt01g08750,derpt02g00040,derpt06g05380,derpt08g01590,derpt12g00160,derpt30g00420,derpt09g02370,derpt18g00820,derpt16g00910,derpt07g01810,derpt06g05420,derpt02g07100,derpt06g01900,derpt12g00720,derpt16g01840,derpt23g00810,derpt11g02120,derpt22g00940,derpt19g00640,derpt06g03490,derpt1…
GO:0045333	cellular respiration	13	0.016	0.0039	4.05e-06	derptMTg00021,derpt03g364710,derpt06g01020,derpt01g10370,derpt28g34600,derpt32g00670,derpt02g06640,derpt07g01370,derptMTg00015,derpt08g00170,derpt08g02590,derpt11g02090,derpt54g00120
GO:0006091	generation of precursor metabolites and energy	24	0.029	0.011	7.4e-06	derptMTg00021,derptMTg00024,derpt03g364710,derpt02g05180,derpt06g01020,derptMTg00019,derpt01g10370,derpt28g34600,derpt06g04530,derptMTg00003,derpt32g00670,derpt02g06640,derpt07g01370,derpt26g00420,derptMTg00004,derptMTg00015,derpt13g00050,derpt08g00170,derpt08g02590,derpt03g05730,derpt51g00110,derpt11g02090,derpt54g00120,derpt35g00280
GO:0007154	cell communication	9	0.011	0.0023	2.69e-05	derpt15g00110,derpt18g00770,derpt33g00380,derpt03g04700,derpt33g00370,derpt24g00680,derpt27g00710,derpt03g04690,derpt18g01620
GO:0015980	energy derivation by oxidation of organic compounds	15	0.018	0.0055	3.54e-05	derptMTg00021,derpt03g364710,derpt06g01020,derpt01g10370,derpt28g34600,derpt32g00670,derpt02g06640,derpt07g01370,derpt26g00420,derptMTg00015,derpt08g00170,derpt08g02590,derpt51g00110,derpt11g02090,derpt54g00120
GO:0032502	developmental process	17	0.021	0.0068	4.55e-05	derpt23g01080,derpt07g01810,derpt27g00710,derpt05g01930,derpt07g01880,derpt10g0600565,derpt07g02860,derpt09g01610,derpt64g00160,derpt09g01600,derpt03g00320,derpt03g05830,derpt19g00140,derpt04g04820,derpt29g00530,derpt05g02040,derpt18g01620
GO:0098742	cell-cell adhesion via plasma-membrane adhesion molecules	12	0.014	0.0039	5.68e-05	derpt01g024855,derpt13g00840,derpt60g00100,derpt08g00540,derpt20g00930,derpt04g04590,derpt19g00920,derpt34g00390,derpt10g01340,derpt01g07160,derpt30g00020,derpt02g07720
GO:0007156	homophilic cell adhesion via plasma membrane adhesion molecules	12	0.014	0.0039	5.68e-05	derpt01g024855,derpt13g00840,derpt60g00100,derpt08g00540,derpt20g00930,derpt04g04590,derpt19g00920,derpt34g00390,derpt10g01340,derpt01g07160,derpt30g00020,derpt02g07720
GO:0097485	neuron projection guidance	11	0.013	0.0034	5.68e-05	derpt07g03250,derpt02g02230,derpt02g02360,derpt08g00830,derpt04g01430,derpt06g00280,derpt06g03420,derpt39g00200,derpt02g02500,derpt02g02630,derpt51g00190
GO:0015986	proton motive force-driven ATP synthesis	11	0.013	0.0034	5.68e-05	derpt06g01840,derpt03g05270,derpt04g01070,derpt08g01210,derpt04g03290,derpt01g07510,derpt13g00140,derpt06g04880,derpt12g02350,derptMTg00016,derpt01g05380
GO:0007411	axon guidance	11	0.013	0.0034	5.68e-05	derpt07g03250,derpt02g02230,derpt02g02360,derpt08g00830,derpt04g01430,derpt06g00280,derpt06g03420,derpt39g00200,derpt02g02500,derpt02g02630,derpt51g00190
GO:0006754	ATP biosynthetic process	11	0.013	0.0034	5.68e-05	derpt06g01840,derpt03g05270,derpt04g01070,derpt08g01210,derpt04g03290,derpt01g07510,derpt13g00140,derpt06g04880,derpt12g02350,derptMTg00016,derpt01g05380
GO:0031175	neuron projection development	11	0.013	0.0034	5.68e-05	derpt07g03250,derpt02g02230,derpt02g02360,derpt08g00830,derpt04g01430,derpt06g00280,derpt06g03420,derpt39g00200,derpt02g02500,derpt02g02630,derpt51g00190
GO:0098609	cell-cell adhesion	12	0.014	0.0042	0.000152	derpt01g024855,derpt13g00840,derpt60g00100,derpt08g00540,derpt20g00930,derpt04g04590,derpt19g00920,derpt34g00390,derpt10g01340,derpt01g07160,derpt30g00020,derpt02g07720
GO:0048856	anatomical structure development	14	0.017	0.0055	0.000221	derpt23g01080,derpt07g01810,derpt27g00710,derpt05g01930,derpt10g0600565,derpt09g01610,derpt64g00160,derpt09g01600,derpt03g05830,derpt19g00140,derpt04g04820,derpt29g00530,derpt05g02040,derpt18g01620
GO:0046034	ATP metabolic process	11	0.013	0.0039	0.000513	derpt06g01840,derpt03g05270,derpt04g01070,derpt08g01210,derpt04g03290,derpt01g07510,derpt13g00140,derpt06g04880,derpt12g02350,derptMTg00016,derpt01g05380
GO:0007275	multicellular organism development	9	0.011	0.0029	0.000687	derpt09g01610,derpt07g01810,derpt09g01600,derpt27g00710,derpt03g05830,derpt04g04820,derpt05g01930,derpt05g02040,derpt18g01620
GO:0034220	monoatomic ion transmembrane transport	33	0.04	0.021	0.000921	derpt49g00160,derpt10g00830,derpt04g06480,derpt15g00910,derpt03g04530,derpt06g03650,derpt11g00500,derpt23g00170,derpt22g01210,derpt02g02970,derpt60g00220,derpt38g00300,derpt13g00200,derpt06g01380,derpt60g00140,derpt15g00220,derpt20g00800,derpt03g05270,derpt02g08030,derpt04g06470,derpt19g00290,derpt05g00320,derpt17g00520,derpt52g00110,derpt60g00210,derpt01g07210,derpt01g05730,derpt09g01810,derpt04…
GO:0006813	potassium ion transport	20	0.024	0.01	0.00117	derpt05g01460,derpt04g03020,derpt02g08030,derpt03g04420,derpt06g03650,derpt27g00550,derpt17g00350,derpt06g03610,derpt03g01490,derpt37g00590,derpt02g00010,derpt01g02570,derpt17g01070,derpt46g00240,derpt02g01280,derpt01g09000,derpt06g01290,derpt60g00140,derpt60g00130,derpt28g00500
GO:0009206	purine ribonucleoside triphosphate biosynthetic process	11	0.013	0.0042	0.00121	derpt06g01840,derpt03g05270,derpt04g01070,derpt08g01210,derpt04g03290,derpt01g07510,derpt13g00140,derpt06g04880,derpt12g02350,derptMTg00016,derpt01g05380
GO:0009145	purine nucleoside triphosphate biosynthetic process	11	0.013	0.0042	0.00121	derpt06g01840,derpt03g05270,derpt04g01070,derpt08g01210,derpt04g03290,derpt01g07510,derpt13g00140,derpt06g04880,derpt12g02350,derptMTg00016,derpt01g05380
GO:0051050	positive regulation of transport	8	0.0097	0.0026	0.00238	derpt29g00900,derpt33g00310,derpt01g05180,derpt10g00160,derpt01g04090,derpt29g00750,derpt19g00100,derpt47g00160
GO:0030031	cell projection assembly	8	0.0097	0.0026	0.00238	derpt08g03980,derpt01g08870,derpt12g01470,derpt06g05470,derpt01g07720,derpt07g01100,derpt03g01020,derpt03g03280
GO:0050804	modulation of chemical synaptic transmission	8	0.0097	0.0026	0.00238	derpt29g00900,derpt33g00310,derpt01g05180,derpt10g00160,derpt01g04090,derpt29g00750,derpt19g00100,derpt47g00160
GO:1904062	regulation of monoatomic cation transmembrane transport	8	0.0097	0.0026	0.00238	derpt29g00900,derpt33g00310,derpt01g05180,derpt10g00160,derpt01g04090,derpt29g00750,derpt19g00100,derpt47g00160
GO:1904064	positive regulation of cation transmembrane transport	8	0.0097	0.0026	0.00238	derpt29g00900,derpt33g00310,derpt01g05180,derpt10g00160,derpt01g04090,derpt29g00750,derpt19g00100,derpt47g00160
GO:2001259	positive regulation of cation channel activity	8	0.0097	0.0026	0.00238	derpt29g00900,derpt33g00310,derpt01g05180,derpt10g00160,derpt01g04090,derpt29g00750,derpt19g00100,derpt47g00160
GO:2001257	regulation of cation channel activity	8	0.0097	0.0026	0.00238	derpt29g00900,derpt33g00310,derpt01g05180,derpt10g00160,derpt01g04090,derpt29g00750,derpt19g00100,derpt47g00160
GO:0120031	plasma membrane bounded cell projection assembly	8	0.0097	0.0026	0.00238	derpt08g03980,derpt01g08870,derpt12g01470,derpt06g05470,derpt01g07720,derpt07g01100,derpt03g01020,derpt03g03280
GO:0043270	positive regulation of monoatomic ion transport	8	0.0097	0.0026	0.00238	derpt29g00900,derpt33g00310,derpt01g05180,derpt10g00160,derpt01g04090,derpt29g00750,derpt19g00100,derpt47g00160
GO:0043266	regulation of potassium ion transport	8	0.0097	0.0026	0.00238	derpt29g00900,derpt33g00310,derpt01g05180,derpt10g00160,derpt01g04090,derpt29g00750,derpt19g00100,derpt47g00160
GO:0043268	positive regulation of potassium ion transport	8	0.0097	0.0026	0.00238	derpt29g00900,derpt33g00310,derpt01g05180,derpt10g00160,derpt01g04090,derpt29g00750,derpt19g00100,derpt47g00160
GO:0099177	regulation of trans-synaptic signaling	8	0.0097	0.0026	0.00238	derpt29g00900,derpt33g00310,derpt01g05180,derpt10g00160,derpt01g04090,derpt29g00750,derpt19g00100,derpt47g00160
GO:0032222	regulation of synaptic transmission, cholinergic	8	0.0097	0.0026	0.00238	derpt29g00900,derpt33g00310,derpt01g05180,derpt10g00160,derpt01g04090,derpt29g00750,derpt19g00100,derpt47g00160
GO:1901016	regulation of potassium ion transmembrane transporter activity	8	0.0097	0.0026	0.00238	derpt29g00900,derpt33g00310,derpt01g05180,derpt10g00160,derpt01g04090,derpt29g00750,derpt19g00100,derpt47g00160
GO:1901018	positive regulation of potassium ion transmembrane transporter activity	8	0.0097	0.0026	0.00238	derpt29g00900,derpt33g00310,derpt01g05180,derpt10g00160,derpt01g04090,derpt29g00750,derpt19g00100,derpt47g00160
GO:0022898	regulation of transmembrane transporter activity	8	0.0097	0.0026	0.00238	derpt29g00900,derpt33g00310,derpt01g05180,derpt10g00160,derpt01g04090,derpt29g00750,derpt19g00100,derpt47g00160
GO:0032412	regulation of monoatomic ion transmembrane transporter activity	8	0.0097	0.0026	0.00238	derpt29g00900,derpt33g00310,derpt01g05180,derpt10g00160,derpt01g04090,derpt29g00750,derpt19g00100,derpt47g00160
GO:0032414	positive regulation of ion transmembrane transporter activity	8	0.0097	0.0026	0.00238	derpt29g00900,derpt33g00310,derpt01g05180,derpt10g00160,derpt01g04090,derpt29g00750,derpt19g00100,derpt47g00160
GO:0034767	positive regulation of monoatomic ion transmembrane transport	8	0.0097	0.0026	0.00238	derpt29g00900,derpt33g00310,derpt01g05180,derpt10g00160,derpt01g04090,derpt29g00750,derpt19g00100,derpt47g00160
GO:0032409	regulation of transporter activity	8	0.0097	0.0026	0.00238	derpt29g00900,derpt33g00310,derpt01g05180,derpt10g00160,derpt01g04090,derpt29g00750,derpt19g00100,derpt47g00160
GO:0032411	positive regulation of transporter activity	8	0.0097	0.0026	0.00238	derpt29g00900,derpt33g00310,derpt01g05180,derpt10g00160,derpt01g04090,derpt29g00750,derpt19g00100,derpt47g00160
GO:0030431	sleep	8	0.0097	0.0026	0.00238	derpt29g00900,derpt33g00310,derpt01g05180,derpt10g00160,derpt01g04090,derpt29g00750,derpt19g00100,derpt47g00160
GO:1901379	regulation of potassium ion transmembrane transport	8	0.0097	0.0026	0.00238	derpt29g00900,derpt33g00310,derpt01g05180,derpt10g00160,derpt01g04090,derpt29g00750,derpt19g00100,derpt47g00160
GO:1901381	positive regulation of potassium ion transmembrane transport	8	0.0097	0.0026	0.00238	derpt29g00900,derpt33g00310,derpt01g05180,derpt10g00160,derpt01g04090,derpt29g00750,derpt19g00100,derpt47g00160
GO:0044782	cilium organization	8	0.0097	0.0026	0.00238	derpt08g03980,derpt01g08870,derpt12g01470,derpt06g05470,derpt01g07720,derpt07g01100,derpt03g01020,derpt03g03280
GO:1903818	positive regulation of voltage-gated potassium channel activity	8	0.0097	0.0026	0.00238	derpt29g00900,derpt33g00310,derpt01g05180,derpt10g00160,derpt01g04090,derpt29g00750,derpt19g00100,derpt47g00160
GO:0034764	positive regulation of transmembrane transport	8	0.0097	0.0026	0.00238	derpt29g00900,derpt33g00310,derpt01g05180,derpt10g00160,derpt01g04090,derpt29g00750,derpt19g00100,derpt47g00160
GO:0034765	regulation of monoatomic ion transmembrane transport	8	0.0097	0.0026	0.00238	derpt29g00900,derpt33g00310,derpt01g05180,derpt10g00160,derpt01g04090,derpt29g00750,derpt19g00100,derpt47g00160
GO:0034762	regulation of transmembrane transport	8	0.0097	0.0026	0.00238	derpt29g00900,derpt33g00310,derpt01g05180,derpt10g00160,derpt01g04090,derpt29g00750,derpt19g00100,derpt47g00160
GO:0060271	cilium assembly	8	0.0097	0.0026	0.00238	derpt08g03980,derpt01g08870,derpt12g01470,derpt06g05470,derpt01g07720,derpt07g01100,derpt03g01020,derpt03g03280
GO:0009201	ribonucleoside triphosphate biosynthetic process	11	0.013	0.0044	0.00238	derpt06g01840,derpt03g05270,derpt04g01070,derpt08g01210,derpt04g03290,derpt01g07510,derpt13g00140,derpt06g04880,derpt12g02350,derptMTg00016,derpt01g05380
GO:0009142	nucleoside triphosphate biosynthetic process	11	0.013	0.0044	0.00238	derpt06g01840,derpt03g05270,derpt04g01070,derpt08g01210,derpt04g03290,derpt01g07510,derpt13g00140,derpt06g04880,derpt12g02350,derptMTg00016,derpt01g05380
GO:0009205	purine ribonucleoside triphosphate metabolic process	11	0.013	0.0047	0.00336	derpt06g01840,derpt03g05270,derpt04g01070,derpt08g01210,derpt04g03290,derpt01g07510,derpt13g00140,derpt06g04880,derpt12g02350,derptMTg00016,derpt01g05380
GO:0009144	purine nucleoside triphosphate metabolic process	11	0.013	0.0047	0.00336	derpt06g01840,derpt03g05270,derpt04g01070,derpt08g01210,derpt04g03290,derpt01g07510,derpt13g00140,derpt06g04880,derpt12g02350,derptMTg00016,derpt01g05380
GO:0007267	cell-cell signaling	5	0.006	0.0013	0.00485	derpt33g00380,derpt03g04700,derpt33g00370,derpt27g00710,derpt03g04690
GO:0023052	signaling	6	0.0072	0.0018	0.00588	derpt33g00380,derpt03g04700,derpt33g00370,derpt27g00710,derpt11g01860,derpt03g04690
GO:0009199	ribonucleoside triphosphate metabolic process	11	0.013	0.0049	0.00613	derpt06g01840,derpt03g05270,derpt04g01070,derpt08g01210,derpt04g03290,derpt01g07510,derpt13g00140,derpt06g04880,derpt12g02350,derptMTg00016,derpt01g05380
GO:0051260	protein homooligomerization	8	0.0097	0.0031	0.00988	derpt05g01460,derpt17g00180,derpt02g05780,derpt27g00550,derpt29g00160,derpt06g03610,derpt37g00590,derpt28g00500
GO:0015074	DNA integration	24	0.029	0.016	0.0115	derpt15g01650,derpt35g00600,derpt08g120885,derpt05g00010,derpt02g04280,derpt07g315885,derpt06g291195,derpt06g0833300,derpt22g01370,derpt03g00030,derpt01g01950,derpt122g00010,derpt06g01810,derpt16g01850,derpt05g0187355,derpt29g00920,derpt123g00010,derpt11g02130,derpt11g00250,derpt143g00010,derpt35g00470,derpt59g00300,derpt08g120785,derpt05g03340
GO:0043269	regulation of monoatomic ion transport	10	0.012	0.0047	0.0163	derpt27g00060,derpt29g00900,derpt27g00090,derpt33g00310,derpt01g05180,derpt10g00160,derpt01g04090,derpt29g00750,derpt19g00100,derpt47g00160
GO:0010959	regulation of metal ion transport	10	0.012	0.0047	0.0163	derpt27g00060,derpt29g00900,derpt27g00090,derpt33g00310,derpt01g05180,derpt10g00160,derpt01g04090,derpt29g00750,derpt19g00100,derpt47g00160
GO:0007268	chemical synaptic transmission	4	0.0048	0.001	0.0208	derpt33g00380,derpt03g04700,derpt33g00370,derpt03g04690
GO:0099537	trans-synaptic signaling	4	0.0048	0.001	0.0208	derpt33g00380,derpt03g04700,derpt33g00370,derpt03g04690
GO:0099536	synaptic signaling	4	0.0048	0.001	0.0208	derpt33g00380,derpt03g04700,derpt33g00370,derpt03g04690
GO:0098916	anterograde trans-synaptic signaling	4	0.0048	0.001	0.0208	derpt33g00380,derpt03g04700,derpt33g00370,derpt03g04690
GO:0006122	mitochondrial electron transport, ubiquinol to cytochrome c	4	0.0048	0.001	0.0208	derpt08g00170,derpt03g364710,derpt28g34600,derpt54g00120
GO:0006123	mitochondrial electron transport, cytochrome c to oxygen	4	0.0048	0.001	0.0208	derpt06g01020,derpt01g10370,derpt32g00670,derpt02g06640
GO:0032879	regulation of localization	10	0.012	0.0049	0.0256	derpt27g00060,derpt29g00900,derpt27g00090,derpt33g00310,derpt01g05180,derpt10g00160,derpt01g04090,derpt29g00750,derpt19g00100,derpt47g00160
GO:0051049	regulation of transport	10	0.012	0.0049	0.0256	derpt27g00060,derpt29g00900,derpt27g00090,derpt33g00310,derpt01g05180,derpt10g00160,derpt01g04090,derpt29g00750,derpt19g00100,derpt47g00160
GO:0009141	nucleoside triphosphate metabolic process	11	0.013	0.0057	0.0262	derpt06g01840,derpt03g05270,derpt04g01070,derpt08g01210,derpt04g03290,derpt01g07510,derpt13g00140,derpt06g04880,derpt12g02350,derptMTg00016,derpt01g05380
GO:0016055	Wnt signaling pathway	7	0.0084	0.0029	0.0271	derpt09g01610,derpt09g01600,derpt03g05830,derpt05g01930,derpt15g01030,derpt05g02040,derpt30g00340
GO:1905114	cell surface receptor signaling pathway involved in cell-cell signaling	7	0.0084	0.0029	0.0271	derpt09g01610,derpt09g01600,derpt03g05830,derpt05g01930,derpt15g01030,derpt05g02040,derpt30g00340
GO:0051259	protein complex oligomerization	8	0.0097	0.0036	0.0337	derpt05g01460,derpt17g00180,derpt02g05780,derpt27g00550,derpt29g00160,derpt06g03610,derpt37g00590,derpt28g00500
GO:0009187	cyclic nucleotide metabolic process	10	0.012	0.0052	0.039	derpt21g00260,derpt28g00260,derpt02g08120,derpt28g00250,derpt26g00150,derpt13g01450,derpt17g00980,derpt03g01900,derpt04g03840,derpt05g03030
GO:0009190	cyclic nucleotide biosynthetic process	10	0.012	0.0052	0.039	derpt21g00260,derpt28g00260,derpt02g08120,derpt28g00250,derpt26g00150,derpt13g01450,derpt17g00980,derpt03g01900,derpt04g03840,derpt05g03030
GO:0030001	metal ion transport	32	0.039	0.025	0.0471	derpt05g01460,derpt10g00830,derpt36g00200,derpt06g03650,derpt27g00550,derpt17g00350,derpt06g03610,derpt02g03650,derpt38g00300,derpt01g02570,derpt17g01070,derpt01g09000,derpt25g00020,derpt60g00140,derpt28g00500,derpt15g00220,derpt04g03020,derpt02g08030,derpt19g00290,derpt03g04420,derpt17g00520,derpt03g01490,derpt37g00590,derpt46g00060,derpt18g00770,derpt02g00010,derpt46g00240,derpt02g01280,derpt06…

## Sheet: MF_Juvenile_UP
GO Term	Name	Nr. Genes in the cluster	Frequency in the cluster	Frequency in the genome	q-value	gene products
GO:0060089	molecular transducer activity	120	0.098	0.04	5.98e-24	derpt05g01640,derpt35g00430,derpt07g03600,derpt04g02360,derpt11g00500,derpt02g07870,derpt06g02420,derpt37g00060,derpt07g03320,derpt02g05850,derpt02g02970,derpt02g02100,derpt03g01610,derpt02g00040,derpt08g02680,derpt14g01540,derpt05g00160,derpt20g00800,derpt63g00020,derpt05g00820,derpt01g01960,derpt12g00720,derpt23g00810,derpt02g03020,derpt08g03140,derpt04g05850,derpt74g00100,derpt05g00270,derpt68…
GO:0038023	signaling receptor activity	120	0.098	0.04	5.98e-24	derpt05g01640,derpt35g00430,derpt07g03600,derpt04g02360,derpt11g00500,derpt02g07870,derpt06g02420,derpt37g00060,derpt07g03320,derpt02g05850,derpt02g02970,derpt02g02100,derpt03g01610,derpt02g00040,derpt08g02680,derpt14g01540,derpt05g00160,derpt20g00800,derpt63g00020,derpt05g00820,derpt01g01960,derpt12g00720,derpt23g00810,derpt02g03020,derpt08g03140,derpt04g05850,derpt74g00100,derpt05g00270,derpt68…
GO:0004888	transmembrane signaling receptor activity	113	0.092	0.038	5.48e-22	derpt05g01640,derpt07g03600,derpt04g02360,derpt11g00500,derpt02g07870,derpt37g00060,derpt02g05850,derpt02g02970,derpt02g02100,derpt03g01610,derpt08g02680,derpt14g01540,derpt05g00160,derpt20g00800,derpt63g00020,derpt05g00820,derpt01g01960,derpt02g03020,derpt08g03140,derpt04g05850,derpt74g00100,derpt05g00270,derpt68g00050,derpt18g245385,derpt05g00330,derpt10g00950,derpt32g00060,derpt01g03510,derpt4…
GO:0000981	DNA-binding transcription factor activity, RNA polymerase II-specific	61	0.05	0.015	2.04e-21	derpt18g293440,derpt05g00350,derpt15g01320,derpt83g00010,derpt35g00430,derpt34g00180,derpt13g00570,derpt01g02800,derpt07g03320,derpt01g05880,derpt02g02340,derpt06g05380,derpt03g00320,derpt02g01170,derpt45g00360,derpt15g00360,derpt04g01500,derpt04g02950,derpt06g00970,derpt07g01810,derpt06g05420,derpt12g00720,derpt07g00480,derpt16g01840,derpt23g00810,derpt11g02120,derpt22g00940,derpt19g00640,derpt0…
GO:0003700	DNA-binding transcription factor activity	99	0.081	0.036	1.82e-16	derpt18g293440,derpt83g00010,derpt35g00430,derpt34g00180,derpt01g02800,derpt07g03320,derpt01g05880,derpt02g02340,derpt02g00040,derpt06g05380,derpt08g01590,derpt30g00420,derpt18g00820,derpt16g00910,derpt07g01810,derpt06g05420,derpt02g07100,derpt06g01900,derpt12g00720,derpt16g01840,derpt23g00810,derpt11g02120,derpt22g00940,derpt19g00640,derpt19g00800,derpt01g03630,derpt01g05530,derpt61g00120,derpt0…
GO:0004930	G protein-coupled receptor activity	64	0.052	0.02	8.06e-15	derpt05g01640,derpt07g03600,derpt04g02360,derpt18g01160,derpt02g07870,derpt37g00060,derpt47g00020,derpt03g06030,derpt06g03710,derpt02g02100,derpt03g01610,derpt36g00290,derpt47g00010,derpt06g02190,derpt08g02680,derpt05g03350,derpt29g00150,derpt63g00020,derpt01g01960,derpt02g01830,derpt44g00090,derpt36g00280,derpt02g03020,derpt06g01390,derpt05g03180,derpt04g05850,derpt29g00140,derpt68g00050,derpt18…
GO:0140110	transcription regulator activity	104	0.085	0.042	4.05e-13	derpt18g293440,derpt83g00010,derpt35g00430,derpt34g00180,derpt01g02800,derpt07g03320,derpt01g05880,derpt02g02340,derpt02g00040,derpt06g05380,derpt08g01590,derpt30g00420,derpt18g00820,derpt16g00910,derpt06g00890,derpt07g01810,derpt06g05420,derpt02g07100,derpt06g01900,derpt12g00720,derpt16g01840,derpt23g00810,derpt11g02120,derpt22g00940,derpt19g00640,derpt19g00800,derpt01g03630,derpt01g05530,derpt6…
GO:0022803	passive transmembrane transporter activity	77	0.063	0.032	1.39e-08	derpt49g00160,derpt03g04290,derpt04g01070,derpt04g06480,derpt02g07990,derpt15g00910,derpt03g04530,derpt36g00200,derpt11g00500,derpt06g02420,derpt01g01910,derpt23g00170,derpt22g01210,derpt02g02970,derpt60g00220,derpt38g00300,derpt01g02570,derpt17g01070,derpt09g00830,derpt13g00200,derpt06g01380,derpt30g00460,derpt60g00140,derpt05g00160,derpt28g00500,derpt20g00800,derpt05g00340,derpt02g08030,derpt04…
GO:0015267	channel activity	77	0.063	0.032	1.39e-08	derpt49g00160,derpt03g04290,derpt04g01070,derpt04g06480,derpt02g07990,derpt15g00910,derpt03g04530,derpt36g00200,derpt11g00500,derpt06g02420,derpt01g01910,derpt23g00170,derpt22g01210,derpt02g02970,derpt60g00220,derpt38g00300,derpt01g02570,derpt17g01070,derpt09g00830,derpt13g00200,derpt06g01380,derpt30g00460,derpt60g00140,derpt05g00160,derpt28g00500,derpt20g00800,derpt05g00340,derpt02g08030,derpt04…
GO:0005216	monoatomic ion channel activity	74	0.06	0.031	2.53e-08	derpt49g00160,derpt03g04290,derpt04g01070,derpt04g06480,derpt15g00910,derpt03g04530,derpt36g00200,derpt11g00500,derpt06g02420,derpt01g01910,derpt23g00170,derpt22g01210,derpt02g02970,derpt60g00220,derpt38g00300,derpt01g02570,derpt17g01070,derpt09g00830,derpt13g00200,derpt06g01380,derpt30g00460,derpt60g00140,derpt05g00160,derpt28g00500,derpt20g00800,derpt05g00340,derpt02g08030,derpt04g06470,derpt19…
GO:0005509	calcium ion binding	63	0.051	0.026	3.01e-07	derpt15g02530,derpt33g00370,derpt07g01900,derpt15g01880,derpt20g00930,derpt36g00200,derpt16g00440,derpt07g02310,derpt02g06300,derpt06g62525,derpt32g00560,derpt13g00840,derpt38g00300,derpt60g00100,derpt16g01180,derpt23g00960,derpt08g00540,derpt23g00760,derpt36g00050,derpt02g03390,derpt14g00210,derpt30g00020,derpt06g01300,derpt34g00390,derpt41g346150,derpt02g04150,derpt38g00380,derpt26g00530,derpt4…
GO:0015075	monoatomic ion transmembrane transporter activity	95	0.077	0.046	5.68e-07	derpt49g00160,derpt03g04290,derpt04g01070,derpt04g03290,derpt04g06480,derpt15g00910,derpt03g04530,derpt06g04880,derpt36g00200,derptMTg00019,derpt11g00500,derpt01g00620,derpt06g02420,derptMTg00015,derpt01g01910,derptMTg00016,derpt23g00170,derpt22g01210,derpt02g02970,derpt60g00220,derpt38g00300,derpt01g02570,derpt17g01070,derpt18g01150,derpt09g00830,derpt13g00200,derpt06g01380,derpt30g00460,derpt60…
GO:0022839	monoatomic ion gated channel activity	55	0.045	0.022	7.15e-07	derpt49g00160,derpt04g06480,derpt15g00910,derpt03g04530,derpt11g00500,derpt06g02420,derpt01g01910,derpt23g00170,derpt22g01210,derpt02g02970,derpt60g00220,derpt38g00300,derpt01g02570,derpt17g01070,derpt09g00830,derpt13g00200,derpt06g01380,derpt05g00160,derpt28g00500,derpt20g00800,derpt05g00340,derpt04g06470,derpt19g00290,derpt03g04420,derpt37g00590,derpt60g00210,derpt94g00020,derpt08g03140,derpt02…
GO:0022836	gated channel activity	55	0.045	0.022	9.42e-07	derpt49g00160,derpt04g06480,derpt15g00910,derpt03g04530,derpt11g00500,derpt06g02420,derpt01g01910,derpt23g00170,derpt22g01210,derpt02g02970,derpt60g00220,derpt38g00300,derpt01g02570,derpt17g01070,derpt09g00830,derpt13g00200,derpt06g01380,derpt05g00160,derpt28g00500,derpt20g00800,derpt05g00340,derpt04g06470,derpt19g00290,derpt03g04420,derpt37g00590,derpt60g00210,derpt94g00020,derpt08g03140,derpt02…
GO:0005102	signaling receptor binding	26	0.021	0.0081	8.95e-06	derpt14g01150,derpt06g03850,derpt26g00520,derpt07g02350,derpt22g45030,derpt01g09900,derpt12g01820,derpt09g01600,derpt08g04660,derpt03g05830,derpt36g00150,derpt01g04630,derpt15g01390,derpt05g02260,derpt05g02040,derpt34g00210,derpt03g04100,derpt42g00230,derpt05g01930,derpt42g00030,derpt10g0600565,derpt09g01610,derpt03g02750,derpt01g00020,derpt99g00100,derpt04g04620
GO:0009055	electron transfer activity	14	0.011	0.0032	3.08e-05	derptMTg00021,derpt15g01860,derptMTg00024,derpt15g02500,derpt63g00080,derptMTg00019,derpt07g03860,derptMTg00003,derptMTg00004,derptMTg00015,derpt02g00440,derpt01g07520,derpt32g00850,derpt50g00070
GO:0005230	extracellular ligand-gated monoatomic ion channel activity	38	0.031	0.015	3.19e-05	derpt49g00160,derpt05g00330,derpt04g06480,derpt15g00910,derpt03g04530,derpt38g00050,derpt11g00500,derpt12g02360,derpt23g00170,derpt22g01210,derpt02g02970,derpt60g00220,derpt04g94235,derpt09g00830,derpt06g01380,derpt05g00160,derpt01g03160,derpt04g04830,derpt20g00800,derpt05g00340,derpt16g01900,derpt04g06470,derpt05g01850,derpt05g00320,derpt04g06370,derpt06g04550,derpt06g02410,derpt07g02440,derpt60…
GO:0022834	ligand-gated channel activity	39	0.032	0.016	0.000171	derpt49g00160,derpt05g00330,derpt04g06480,derpt15g00910,derpt03g04530,derpt38g00050,derpt11g00500,derpt12g02360,derpt06g02420,derpt23g00170,derpt22g01210,derpt02g02970,derpt60g00220,derpt04g94235,derpt09g00830,derpt06g01380,derpt05g00160,derpt01g03160,derpt04g04830,derpt20g00800,derpt05g00340,derpt16g01900,derpt04g06470,derpt05g01850,derpt05g00320,derpt04g06370,derpt06g04550,derpt06g02410,derpt07…
GO:0015276	ligand-gated monoatomic ion channel activity	39	0.032	0.016	0.000171	derpt49g00160,derpt05g00330,derpt04g06480,derpt15g00910,derpt03g04530,derpt38g00050,derpt11g00500,derpt12g02360,derpt06g02420,derpt23g00170,derpt22g01210,derpt02g02970,derpt60g00220,derpt04g94235,derpt09g00830,derpt06g01380,derpt05g00160,derpt01g03160,derpt04g04830,derpt20g00800,derpt05g00340,derpt16g01900,derpt04g06470,derpt05g01850,derpt05g00320,derpt04g06370,derpt06g04550,derpt06g02410,derpt07…
GO:0015453	oxidoreduction-driven active transmembrane transporter activity	9	0.0073	0.0018	0.000316	derpt01g07520,derptMTg00021,derpt15g01860,derpt50g00070,derptMTg00019,derpt07g03860,derptMTg00003,derptMTg00004,derptMTg00015
GO:0016917	GABA receptor activity	7	0.0057	0.0013	0.000774	derpt09g01810,derpt29g00150,derpt74g00100,derpt29g00140,derpt23g00170,derpt02g02970,derpt03g06030
GO:0004523	RNA-DNA hybrid ribonuclease activity	17	0.014	0.0054	0.00115	derpt71g00130,derpt15g0455125,derpt12g02140,derpt03g06760,derpt01g02500,derpt01g292070,derpt93g00060,derpt12g02110,derpt32g00010,derpt36g00400,derpt10g0600415,derpt09g02600,derpt13g00990,derpt37g00620,derpt03g365160,derpt02g02090,derpt02g408900
GO:0030546	signaling receptor activator activity	15	0.012	0.0045	0.00127	derpt42g00230,derpt42g00030,derpt26g00520,derpt07g02350,derpt22g45030,derpt01g09900,derpt12g01820,derpt01g00020,derpt08g04660,derpt36g00150,derpt01g04630,derpt15g01390,derpt99g00100,derpt05g02260,derpt04g04620
GO:0048018	receptor ligand activity	15	0.012	0.0045	0.00127	derpt42g00230,derpt42g00030,derpt26g00520,derpt07g02350,derpt22g45030,derpt01g09900,derpt12g01820,derpt01g00020,derpt08g04660,derpt36g00150,derpt01g04630,derpt15g01390,derpt99g00100,derpt05g02260,derpt04g04620
GO:0005261	monoatomic cation channel activity	34	0.028	0.015	0.0015	derpt05g01460,derpt10g00830,derpt04g01070,derpt15g00910,derpt03g04530,derpt36g00200,derpt06g03650,derpt27g00550,derpt06g03610,derpt60g00220,derpt02g03650,derpt38g00300,derpt01g02570,derpt17g01070,derpt30g00460,derpt60g00140,derpt01g05380,derpt28g00500,derpt06g01840,derpt02g08030,derpt19g00290,derpt03g04420,derpt12g02350,derpt37g00590,derpt52g00110,derpt46g00060,derpt60g00210,derpt01g07210,derpt01…
GO:0022857	transmembrane transporter activity	138	0.11	0.085	0.00206	derpt03g04290,derpt05g01000,derpt04g03290,derpt02g07990,derpt11g00500,derpt01g00620,derpt06g02420,derpt12g02220,derpt02g02970,derpt38g00300,derpt01g03220,derpt46g00130,derpt60g00140,derpt01g06570,derpt05g00160,derpt20g00800,derpt03g05270,derpt02g08030,derpt57g00070,derpt12g02350,derpt37g00590,derpt01g05770,derpt18g00770,derpt36g00360,derpt08g03140,derpt60g00130,derpt74g00100,derpt14g00620,derpt05…
GO:0030545	signaling receptor regulator activity	15	0.012	0.0047	0.00206	derpt42g00230,derpt42g00030,derpt26g00520,derpt07g02350,derpt22g45030,derpt01g09900,derpt12g01820,derpt01g00020,derpt08g04660,derpt36g00150,derpt01g04630,derpt15g01390,derpt99g00100,derpt05g02260,derpt04g04620
GO:0003677	DNA binding	113	0.092	0.067	0.00206	derpt18g293440,derpt83g00010,derpt35g00430,derpt34g00180,derpt12g02060,derpt44g00060,derpt01g02800,derpt07g03320,derpt01g05880,derpt02g02340,derpt02g00040,derpt06g05380,derpt12g00160,derpt30g00420,derpt09g00990,derpt18g00820,derpt16g00910,derpt07g01810,derpt06g05420,derpt17g00100,derpt02g07100,derpt06g01900,derpt12g00720,derpt16g01840,derpt23g00810,derpt11g02120,derpt22g00940,derpt19g00640,derpt1…
GO:0008061	chitin binding	27	0.022	0.011	0.00206	derpt05g03220,derpt05g01940,derpt05g01920,derpt01g04500,derpt07g03390,derpt02g02040,derpt23g00540,derpt19g00690,derpt10g00640,derpt10g00660,derpt99g00030,derpt10g01110,derpt24g00030,derpt10g01810,derpt25g00880,derpt03g06180,derpt05g03210,derpt05g03810,derpt05g02700,derpt03g04220,derpt17g01080,derpt16g01390,derpt23g00530,derpt08g01680,derpt99g00020,derpt29g00540,derpt01g00080
GO:0030594	neurotransmitter receptor activity	26	0.021	0.011	0.00278	derpt05g00330,derpt15g00910,derpt03g04530,derpt38g00050,derpt12g02360,derpt60g00220,derpt04g94235,derpt09g00830,derpt05g00160,derpt01g03160,derpt04g04830,derpt05g00340,derpt16g01900,derpt05g01850,derpt04g06370,derpt06g04550,derpt06g02410,derpt07g02440,derpt60g00210,derpt94g00020,derpt01g07210,derpt08g03140,derpt13g02310,derpt05g03180,derpt04g04840,derpt05g00270
GO:0022824	transmitter-gated monoatomic ion channel activity	25	0.02	0.01	0.00553	derpt05g00330,derpt15g00910,derpt03g04530,derpt38g00050,derpt12g02360,derpt60g00220,derpt04g94235,derpt09g00830,derpt05g00160,derpt01g03160,derpt04g04830,derpt05g00340,derpt16g01900,derpt05g01850,derpt04g06370,derpt06g04550,derpt06g02410,derpt07g02440,derpt60g00210,derpt94g00020,derpt01g07210,derpt08g03140,derpt13g02310,derpt04g04840,derpt05g00270
GO:0022835	transmitter-gated channel activity	25	0.02	0.01	0.00553	derpt05g00330,derpt15g00910,derpt03g04530,derpt38g00050,derpt12g02360,derpt60g00220,derpt04g94235,derpt09g00830,derpt05g00160,derpt01g03160,derpt04g04830,derpt05g00340,derpt16g01900,derpt05g01850,derpt04g06370,derpt06g04550,derpt06g02410,derpt07g02440,derpt60g00210,derpt94g00020,derpt01g07210,derpt08g03140,derpt13g02310,derpt04g04840,derpt05g00270
GO:0005215	transporter activity	139	0.11	0.088	0.0077	derpt03g04290,derpt05g01000,derpt04g03290,derpt02g07990,derpt11g00500,derpt01g00620,derpt06g02420,derpt12g02220,derpt02g02970,derpt38g00300,derpt01g03220,derpt46g00130,derpt10g01070,derpt60g00140,derpt01g06570,derpt05g00160,derpt20g00800,derpt03g05270,derpt02g08030,derpt57g00070,derpt12g02350,derpt37g00590,derpt01g05770,derpt18g00770,derpt36g00360,derpt08g03140,derpt60g00130,derpt74g00100,derpt14…
GO:0015318	inorganic molecular entity transmembrane transporter activity	50	0.041	0.026	0.00833	derpt04g01070,derpt04g03290,derpt06g04880,derpt36g00200,derptMTg00019,derptMTg00015,derpt01g01910,derptMTg00016,derpt38g00300,derpt01g02570,derpt17g01070,derpt18g01150,derpt60g00140,derpt28g00500,derptMTg00021,derpt03g05270,derpt02g08030,derpt19g00290,derpt03g04420,derpt12g02350,derpt37g00590,derpt46g00060,derpt18g00770,derpt36g00360,derpt01g05730,derpt02g01280,derpt01g07510,derpt60g00130,derpt14…
GO:0005515	protein binding	364	0.3	0.26	0.00847	derpt04g05990,derpt15g01880,derpt09g17750,derpt23g00890,derpt17g00850,derpt13g00920,derpt28g00660,derpt06g05260,derpt01g08870,derpt08g03130,derpt09g01600,derpt02g03390,derpt09g02370,derpt01g05360,derpt10g01750,derpt14g01540,derpt14g01420,derpt34g00210,derpt20g01110,derpt01g04270,derpt51g00190,derpt15g00320,derpt05g00020,derpt52g00050,derpt33g00120,derpt07g03710,derpt03g03010,derpt03g04100,derpt05…
GO:0008324	monoatomic cation transmembrane transporter activity	54	0.044	0.029	0.00847	derpt04g01070,derpt04g03290,derpt15g00910,derpt03g04530,derpt06g04880,derpt36g00200,derptMTg00019,derpt01g00620,derptMTg00015,derptMTg00016,derpt60g00220,derpt38g00300,derpt01g02570,derpt17g01070,derpt30g00460,derpt60g00140,derpt28g00500,derptMTg00021,derpt03g05270,derpt02g08030,derpt19g00290,derpt03g04420,derpt12g02350,derpt37g00590,derpt46g00060,derpt18g00770,derpt60g00210,derpt36g00360,derpt01…
GO:0005179	hormone activity	8	0.0065	0.002	0.00847	derpt01g09900,derpt08g04660,derpt42g00230,derpt15g01390,derpt42g00030,derpt99g00100,derpt05g02260,derpt07g02350
GO:0005244	voltage-gated monoatomic ion channel activity	15	0.012	0.0054	0.0118	derpt05g01460,derpt10g00830,derpt19g00290,derpt27g00550,derpt06g03610,derpt01g01910,derpt37g00590,derpt52g00110,derpt38g00300,derpt01g02570,derpt17g01070,derpt02g01280,derpt13g00200,derpt04g94385,derpt28g00500
GO:0022890	inorganic cation transmembrane transporter activity	44	0.036	0.023	0.0119	derpt05g01460,derpt10g00830,derpt04g01070,derpt15g01860,derpt04g03290,derpt06g04880,derpt36g00200,derptMTg00019,derpt06g03650,derpt27g00550,derptMTg00015,derpt06g03610,derptMTg00016,derpt02g03650,derpt38g00300,derpt01g02570,derpt08g01210,derpt17g01070,derpt25g00020,derpt60g00140,derpt01g05380,derpt28g00500,derpt06g01840,derptMTg00021,derpt03g05270,derpt04g03020,derpt02g08030,derpt19g00290,derpt13…
GO:0022843	voltage-gated monoatomic cation channel activity	13	0.011	0.0045	0.0158	derpt05g01460,derpt10g00830,derpt19g00290,derpt27g00550,derpt06g03610,derpt37g00590,derpt52g00110,derpt38g00300,derpt01g02570,derpt17g01070,derpt02g01280,derpt04g94385,derpt28g00500
GO:0016893	endonuclease activity, active with either ribo- or deoxyribonucleic acids and producing 5'-phosphomonoesters	17	0.014	0.0067	0.0166	derpt71g00130,derpt15g0455125,derpt12g02140,derpt03g06760,derpt01g02500,derpt01g292070,derpt93g00060,derpt12g02110,derpt32g00010,derpt36g00400,derpt10g0600415,derpt09g02600,derpt13g00990,derpt37g00620,derpt03g365160,derpt02g02090,derpt02g408900
GO:0016891	RNA endonuclease activity, producing 5'-phosphomonoesters	17	0.014	0.0067	0.0166	derpt71g00130,derpt15g0455125,derpt12g02140,derpt03g06760,derpt01g02500,derpt01g292070,derpt93g00060,derpt12g02110,derpt32g00010,derpt36g00400,derpt10g0600415,derpt09g02600,derpt13g00990,derpt37g00620,derpt03g365160,derpt02g02090,derpt02g408900
GO:0022832	voltage-gated channel activity	15	0.012	0.0056	0.0166	derpt05g01460,derpt10g00830,derpt19g00290,derpt27g00550,derpt06g03610,derpt01g01910,derpt37g00590,derpt52g00110,derpt38g00300,derpt01g02570,derpt17g01070,derpt02g01280,derpt13g00200,derpt04g94385,derpt28g00500
GO:0043565	sequence-specific DNA binding	32	0.026	0.016	0.0177	derpt05g02310,derpt02g06080,derpt04g01690,derpt35g00430,derpt17g00670,derpt07g03320,derpt07g02180,derpt02g00040,derpt19g01300,derpt02g01350,derpt06g04250,derpt08g02780,derpt30g00420,derpt04g01760,derpt34g00310,derpt18g00820,derpt16g00910,derpt06g00690,derpt11g01840,derpt02g07100,derpt06g01900,derpt12g00720,derpt07g00480,derpt02g05620,derpt23g00810,derpt16g02180,derpt32g00800,derpt03g04830,derpt19…
GO:0008092	cytoskeletal protein binding	34	0.028	0.017	0.0177	derpt14g00280,derpt14g01130,derpt15g01440,derpt23g00890,derpt07g01100,derpt17g00850,derpt08g03040,derpt03g05760,derpt06g05260,derpt09g01300,derpt12g01470,derpt06g62365,derpt03g00540,derpt21g01000,derpt13g01650,derpt01g07160,derpt14g01000,derpt09g03000,derpt05g03310,derpt07g01730,derpt03g03010,derpt16g01980,derpt32g00770,derpt01g03900,derpt01g07310,derpt12g01850,derpt18g00650,derpt07g03160,derpt41…
GO:0005267	potassium channel activity	14	0.011	0.0052	0.0226	derpt05g01460,derpt02g08030,derpt03g04420,derpt06g03650,derpt27g00550,derpt06g03610,derpt37g00590,derpt01g02570,derpt17g01070,derpt02g01280,derpt06g01290,derpt60g00140,derpt60g00130,derpt28g00500
GO:1901702	salt transmembrane transporter activity	31	0.025	0.015	0.023	derpt05g01460,derpt10g00830,derpt36g00200,derpt06g03650,derpt01g06920,derpt27g00550,derpt06g03610,derpt01g01910,derpt02g03650,derpt38g00300,derpt01g02570,derpt17g01070,derpt60g00140,derpt21g00170,derpt28g00500,derpt08g00600,derpt04g03020,derpt02g08030,derpt19g00290,derpt03g04420,derpt17g00520,derpt07g03570,derpt37g00590,derpt46g00060,derpt18g00770,derpt36g00360,derpt02g01280,derpt06g01290,derpt10…
GO:0004725	protein tyrosine phosphatase activity	10	0.0081	0.0032	0.0269	derpt01g01030,derpt11g01770,derpt14g01190,derpt11g01890,derpt08g04000,derpt12g01190,derpt42g00240,derpt20g01110,derpt03g04590,derpt07g02680
GO:0098960	postsynaptic neurotransmitter receptor activity	6	0.0049	0.0014	0.0278	derpt60g00220,derpt60g00210,derpt01g07210,derpt15g00910,derpt03g04530,derpt05g03180
GO:0098531	ligand-activated transcription factor activity	4	0.0033	0.0007	0.0304	derpt23g00810,derpt35g00430,derpt12g00720,derpt07g03320
GO:0019992	diacylglycerol binding	4	0.0033	0.0007	0.0304	derpt33g00380,derpt03g04700,derpt33g00370,derpt03g04690
GO:0004879	nuclear receptor activity	4	0.0033	0.0007	0.0304	derpt23g00810,derpt35g00430,derpt12g00720,derpt07g03320
GO:0004890	GABA-A receptor activity	4	0.0033	0.0007	0.0304	derpt09g01810,derpt74g00100,derpt23g00170,derpt02g02970
GO:0001653	peptide receptor activity	12	0.0098	0.0043	0.0304	derpt01g04140,derpt36g00280,derpt10g00950,derpt04g03660,derpt119g00010,derpt08g02680,derpt32g00060,derpt22g01260,derpt23g00560,derpt02g01830,derpt43g00190,derpt08g00930
GO:0008528	G protein-coupled peptide receptor activity	12	0.0098	0.0043	0.0304	derpt01g04140,derpt36g00280,derpt10g00950,derpt04g03660,derpt119g00010,derpt08g02680,derpt32g00060,derpt22g01260,derpt23g00560,derpt02g01830,derpt43g00190,derpt08g00930
GO:0008137	NADH dehydrogenase (ubiquinone) activity	5	0.0041	0.0011	0.0304	derpt01g07520,derpt50g00070,derpt07g03860,derptMTg00003,derptMTg00004
GO:0003955	NAD(P)H dehydrogenase (quinone) activity	5	0.0041	0.0011	0.0304	derpt01g07520,derpt50g00070,derpt07g03860,derptMTg00003,derptMTg00004
GO:0003954	NADH dehydrogenase activity	5	0.0041	0.0011	0.0304	derpt01g07520,derpt50g00070,derpt07g03860,derptMTg00003,derptMTg00004
GO:0016655	oxidoreductase activity, acting on NAD(P)H, quinone or similar compound as acceptor	5	0.0041	0.0011	0.0304	derpt01g07520,derpt50g00070,derpt07g03860,derptMTg00003,derptMTg00004
GO:0050136	NADH dehydrogenase (quinone) activity	5	0.0041	0.0011	0.0304	derpt01g07520,derpt50g00070,derpt07g03860,derptMTg00003,derptMTg00004
GO:0004521	RNA endonuclease activity	20	0.016	0.009	0.0335	derpt71g00130,derpt15g0455125,derpt12g02140,derpt22g01350,derpt03g06760,derpt01g02500,derpt01g292070,derpt93g00060,derpt12g02110,derpt32g00010,derpt97g00050,derpt36g00400,derpt10g0600415,derpt09g02600,derpt28g00330,derpt13g00990,derpt37g00620,derpt03g365160,derpt02g02090,derpt02g408900
GO:0004713	protein tyrosine kinase activity	14	0.011	0.0056	0.0366	derpt15g01970,derpt10g01830,derpt05g03820,derpt17g00570,derpt12g01880,derpt07g05220,derpt01g06310,derpt13g00840,derpt28g00670,derpt01g292890,derpt29g00340,derpt10g01140,derpt14g01540,derpt45g00180
GO:0005488	binding	827	0.67	0.64	0.0417	derpt04g05990,derpt06g00120,derpt09g17750,derpt02g06300,derpt12g02220,derpt07g05220,derpt13g00920,derpt10g01070,derpt01g08070,derpt14g01420,derpt20g01110,derpt09g02495,derpt35g00320,derpt02g03020,derpt01g03630,derpt37g00620,derpt09g01390,derpt04g02220,derpt04g04400,derpt04g03110,derpt09g02280,derpt05g00730,derpt57g00160,derpt05g01820,derpt06g04500,derpt10g01090,derpt32g00850,derpt07g02180,derpt07…
GO:0008066	glutamate receptor activity	20	0.016	0.0092	0.0418	derpt05g00330,derpt05g00340,derpt16g01900,derpt05g01850,derpt04g06370,derpt06g04550,derpt38g00050,derpt12g02360,derpt06g02410,derpt07g02440,derpt04g94235,derpt94g00020,derpt08g03140,derpt13g02310,derpt09g00830,derpt04g04840,derpt05g00160,derpt01g03160,derpt05g00270,derpt04g04830
GO:0004970	ionotropic glutamate receptor activity	20	0.016	0.0092	0.0418	derpt05g00330,derpt05g00340,derpt16g01900,derpt05g01850,derpt04g06370,derpt06g04550,derpt38g00050,derpt12g02360,derpt06g02410,derpt07g02440,derpt04g94235,derpt94g00020,derpt08g03140,derpt13g02310,derpt09g00830,derpt04g04840,derpt05g00160,derpt01g03160,derpt05g00270,derpt04g04830
GO:0015079	potassium ion transmembrane transporter activity	15	0.012	0.0063	0.046	derpt05g01460,derpt04g03020,derpt02g08030,derpt03g04420,derpt06g03650,derpt27g00550,derpt06g03610,derpt37g00590,derpt01g02570,derpt17g01070,derpt02g01280,derpt06g01290,derpt60g00140,derpt60g00130,derpt28g00500

## Sheet: BP_Female_DOWN
GO Term	Name	Nr. Genes in the cluster	Frequency in the cluster	Frequency in the genome	q-value	gene products
GO:0030036	actin cytoskeleton organization	5	0.049	0.0031	0.00241	derpt05g03530,derpt05g421510,derpt05g00990,derpt04g06830,derpt04g06840
GO:0030029	actin filament-based process	5	0.049	0.0031	0.00241	derpt05g03530,derpt05g421510,derpt05g00990,derpt04g06830,derpt04g06840
GO:0007010	cytoskeleton organization	6	0.059	0.0078	0.0105	derpt05g03530,derpt05g421510,derpt05g00990,derpt07g04160,derpt04g06830,derpt04g06840

## Sheet: MF_Female_DOWN
GO Term	Name	Nr. Genes in the cluster	Frequency in the cluster	Frequency in the genome	q-value	gene products
none significantly enriched

## Sheet: BP_Male_DOWN
GO Term	Name	Nr. Genes in the cluster	Frequency in the cluster	Frequency in the genome	q-value	gene products
GO:0043043	peptide biosynthetic process	84	0.16	0.033	9.19e-42	derpt23g00090,derpt05g00470,derpt03g06390,derpt16g00800,derpt04g00580,derpt02g04040,derpt21g00740,derpt06g00800,derpt03g02390,derpt08g01550,derpt07g04380,derpt16g00290,derpt01g07500,derpt03g05610,derpt33g00720,derpt14g01220,derpt08g00700,derpt14g01040,derpt02g06290,derpt06g01660,derpt04g00690,derpt23g00340,derpt06g03000,derpt12g00920,derpt01g02610,derpt02g05320,derpt06g62415,derpt09g17720,derpt06…
GO:0043604	amide biosynthetic process	89	0.17	0.037	5.56e-41	derpt23g00090,derpt05g00470,derpt03g06390,derpt16g00800,derpt04g00580,derpt02g04040,derpt21g00740,derpt06g00800,derpt03g02390,derpt08g01550,derpt07g04380,derpt16g00290,derpt01g07500,derpt03g05610,derpt46g0487900,derpt33g00720,derpt14g01220,derpt08g00700,derpt14g01040,derpt02g06290,derpt06g01660,derpt04g00690,derpt23g00340,derpt06g03000,derpt12g00920,derpt01g02610,derpt02g05320,derpt06g62415,derpt…
GO:0006518	peptide metabolic process	86	0.16	0.035	1.72e-40	derpt23g00090,derpt05g00470,derpt03g06390,derpt16g00800,derpt04g00580,derpt02g04040,derpt21g00740,derpt06g00800,derpt03g02390,derpt08g01550,derpt07g04380,derpt16g00290,derpt01g07500,derpt03g05610,derpt33g00720,derpt14g01220,derpt08g00700,derpt14g01040,derpt02g06290,derpt06g01660,derpt04g00690,derpt23g00340,derpt06g03000,derpt12g00920,derpt01g02610,derpt02g05320,derpt06g62415,derpt09g17720,derpt06…
GO:0006412	translation	81	0.15	0.032	1.72e-40	derpt23g00090,derpt03g06390,derpt16g00800,derpt04g00580,derpt02g04040,derpt21g00740,derpt06g00800,derpt03g02390,derpt08g01550,derpt07g04380,derpt16g00290,derpt01g07500,derpt03g05610,derpt33g00720,derpt14g01220,derpt08g00700,derpt14g01040,derpt02g06290,derpt06g01660,derpt04g00690,derpt23g00340,derpt06g03000,derpt12g00920,derpt01g02610,derpt02g05320,derpt06g62415,derpt09g17720,derpt06g03600,derpt32…
GO:0043603	amide metabolic process	92	0.17	0.042	2.29e-38	derpt23g00090,derpt05g00470,derpt03g06390,derpt16g00800,derpt04g00580,derpt02g04040,derpt21g00740,derpt06g00800,derpt03g02390,derpt08g01550,derpt07g04380,derpt16g00290,derpt01g07500,derpt03g05610,derpt46g0487900,derpt33g00720,derpt14g01220,derpt08g00700,derpt14g01040,derpt02g06290,derpt06g01660,derpt04g00690,derpt23g00340,derpt06g03000,derpt12g00920,derpt01g02610,derpt02g05320,derpt06g62415,derpt…
GO:0009059	macromolecule biosynthetic process	94	0.18	0.056	1.9e-26	derpt23g00090,derpt03g06390,derpt16g00800,derpt04g00580,derpt02g04040,derpt02g07670,derpt21g00740,derpt06g00800,derpt03g02390,derpt08g01550,derpt07g04380,derpt16g00290,derpt03g06700,derpt01g07500,derpt28g00580,derpt03g05610,derpt33g00720,derpt14g01220,derpt01g02290,derpt08g00700,derpt14g01040,derpt02g06290,derpt06g01660,derpt04g04050,derpt04g00690,derpt23g00340,derpt06g03000,derpt12g00920,derpt22…
GO:1901566	organonitrogen compound biosynthetic process	94	0.18	0.068	3.56e-19	derpt23g00090,derpt05g00470,derpt03g06390,derpt16g00800,derpt04g00580,derpt02g04040,derpt07g01540,derpt21g00740,derpt06g00800,derpt03g02390,derpt08g01550,derpt07g04380,derpt16g00290,derpt01g07500,derpt03g05610,derpt46g0487900,derpt33g00720,derpt14g01220,derpt08g00700,derpt14g01040,derpt02g06290,derpt06g01660,derpt04g00690,derpt23g00340,derpt06g03000,derpt12g00920,derpt01g02610,derpt02g05320,derpt…
GO:0044271	cellular nitrogen compound biosynthetic process	107	0.2	0.084	8.6e-19	derpt23g00090,derpt16g00800,derpt04g00580,derpt07g01540,derpt21g00740,derpt06g00800,derpt03g02390,derpt07g04380,derpt46g0487900,derpt08g00700,derpt14g01040,derpt04g00690,derpt06g03000,derpt02g05320,derpt32g00840,derpt02g05710,derpt50g00030,derpt20g00490,derpt01g03110,derpt05g00450,derpt06g01470,derpt24g00280,derpt06g03010,derpt06g03770,derpt06g04220,derpt06g04740,derpt23g00790,derpt01g03910,derpt…
GO:0044249	cellular biosynthetic process	113	0.21	0.11	1.79e-12	derpt23g00090,derpt16g00800,derpt04g00580,derpt07g01540,derpt21g00740,derpt06g00800,derpt03g02390,derpt07g04380,derpt46g0487900,derpt08g00700,derpt14g01040,derpt19g01060,derpt04g00690,derpt06g03000,derpt02g05320,derpt32g00840,derpt02g05710,derpt50g00030,derpt12g00450,derpt20g00490,derpt01g03110,derpt05g00450,derpt06g01470,derpt24g00280,derpt06g03010,derpt06g03770,derpt06g04220,derpt06g04740,derpt…
GO:1901576	organic substance biosynthetic process	120	0.23	0.12	5.88e-12	derpt23g00090,derpt16g00800,derpt04g00580,derpt07g01540,derpt21g00740,derpt06g00800,derpt03g02390,derpt07g04380,derpt46g00250,derpt46g0487900,derpt08g00700,derpt14g01040,derpt19g01060,derpt04g00690,derpt06g03000,derpt02g05320,derpt32g00840,derpt02g05710,derpt50g00030,derpt12g00450,derpt20g00490,derpt01g03110,derpt05g00450,derpt06g01470,derpt24g00280,derpt06g03010,derpt06g03770,derpt06g04220,derpt…
GO:0009058	biosynthetic process	123	0.23	0.13	7.87e-11	derpt23g00090,derpt16g00800,derpt04g00580,derpt07g01540,derpt21g00740,derpt06g00800,derpt03g02390,derpt07g04380,derpt46g00250,derpt46g0487900,derpt08g00700,derpt14g01040,derpt19g01060,derpt04g00690,derpt06g03000,derpt02g05320,derpt32g00840,derpt02g05710,derpt50g00030,derpt12g00450,derpt20g00490,derpt01g03110,derpt05g00450,derpt06g01470,derpt24g00280,derpt06g03010,derpt06g03770,derpt06g04220,derpt…
GO:0034641	cellular nitrogen compound metabolic process	170	0.32	0.21	3.92e-09	derpt23g00090,derpt16g00800,derpt05g00670,derpt04g00580,derpt02g06140,derpt07g01540,derpt21g00740,derpt06g00800,derpt03g02390,derpt01g03340,derpt07g04380,derpt01g03980,derpt08g03010,derpt46g0487900,derpt19g01200,derpt09g01440,derpt04g00610,derpt08g00700,derpt14g00970,derpt14g01040,derpt04g00690,derpt01g02410,derpt06g03000,derpt02g00700,derpt02g05320,derpt02g04750,derpt01g00910,derpt32g00840,derpt…
GO:0019538	protein metabolic process	176	0.33	0.23	8.27e-07	derpt23g00090,derpt15g01640,derpt16g00800,derpt02g08040,derpt04g00580,derpt09g03190,derpt02g01920,derpt13g01580,derpt21g00740,derpt06g00800,derpt03g02390,derpt03g00090,derpt01g03580,derpt07g04380,derpt04g04810,derpt15g00040,derpt08g00700,derpt10g00780,derpt14g00970,derpt14g01040,derpt34g00110,derpt33g00360,derpt04g00690,derpt06g03000,derpt08g03270,derpt02g05320,derpt32g00840,derpt11g01150,derpt02…
GO:0043170	macromolecule metabolic process	245	0.46	0.37	9.55e-05	derpt23g00090,derpt15g01640,derpt02g08040,derpt13g01580,derpt06g00800,derpt03g02390,derpt03g00090,derpt07g04380,derpt01g03980,derpt08g03010,derpt19g01200,derpt04g00610,derpt10g00780,derpt34g00110,derpt33g00360,derpt01g02410,derpt08g03270,derpt02g05320,derpt01g00910,derpt32g00840,derpt11g01150,derpt01g03990,derpt14g01570,derpt06g01470,derpt24g00280,derpt07g03700,derpt06g03890,derpt06g03770,derpt04…
GO:1901564	organonitrogen compound metabolic process	199	0.38	0.3	0.000797	derpt23g00090,derpt15g01640,derpt02g08040,derpt07g01540,derpt13g01580,derpt06g00800,derpt03g02390,derpt03g00090,derpt07g04380,derpt10g00780,derpt34g00110,derpt33g00360,derpt08g03270,derpt02g05320,derpt32g00840,derpt11g01150,derpt20g00490,derpt01g03990,derpt06g01470,derpt24g00280,derpt07g03700,derpt06g03890,derpt06g03770,derpt26g00100,derpt23g00790,derpt27g00110,derpt17g00150,derpt16g01950,derpt01…
GO:0006807	nitrogen compound metabolic process	266	0.5	0.43	0.0098	derpt23g00090,derpt15g01640,derpt02g08040,derpt07g01540,derpt13g01580,derpt06g00800,derpt03g02390,derpt03g00090,derpt07g04380,derpt01g03980,derpt08g03010,derpt19g01200,derpt04g00610,derpt10g00780,derpt34g00110,derpt33g00360,derpt01g02410,derpt08g03270,derpt02g05320,derpt01g00910,derpt32g00840,derpt11g01150,derpt20g00490,derpt01g03990,derpt14g01570,derpt06g01470,derpt24g00280,derpt07g03700,derpt06…

## Sheet: MF_Male_DOWN
GO Term	Name	Nr. Genes in the cluster	Frequency in the cluster	Frequency in the genome	q-value	gene products
GO:0003735	structural constituent of ribosome	81	0.11	2.2%	3.69E-40	derpt23g00090,derpt16g00800,derpt04g00580,derpt02g04040,derpt03g02030,derpt21g00740,derpt01g02600,derpt06g00800,derpt03g02390,derpt08g01550,derpt07g04380,derpt16g00290,derpt01g07500,derpt03g05610,derpt33g00720,derpt14g01220,derpt08g00700,derpt14g01040,derpt02g06290,derpt06g01660,derpt04g00690,derpt23g00340,derpt06g03000,derpt12g00920,derpt01g02610,derpt02g05320,derpt06g62415,derpt06g03600,derpt32…
GO:0005198	structural molecule activity	84	0.12	3.3%	2.63E-26	derpt23g00090,derpt16g00800,derpt04g00580,derpt02g04040,derpt03g02030,derpt21g00740,derpt01g02600,derpt06g00800,derpt03g02390,derpt08g01550,derpt07g04380,derpt16g00290,derpt01g07500,derpt03g05610,derpt09g00150,derpt33g00720,derpt14g01220,derpt08g00700,derpt14g01040,derpt02g06290,derpt06g01660,derpt04g00690,derpt23g00340,derpt06g03000,derpt12g00920,derpt01g02610,derpt02g05320,derpt06g62415,derpt12…
GO:0003723	RNA binding	65	9.0%	5.1%	2.97E-4	derpt25g00710,derpt04g04060,derpt26g00320,derpt03g06310,derpt01g02600,derpt06g00800,derpt07g01140,derpt09g17710,derpt32g00760,derpt06g00840,derpt01g09720,derpt19g01200,derpt09g01440,derpt01g06370,derpt15g02700,derpt04g00690,derpt01g05800,derpt23g00340,derpt01g02410,derpt23g00220,derpt02g05320,derpt42g00310,derpt02g04750,derpt16g01290,derpt08g04350,derpt33g00630,derpt20g00570,derpt01g08360,derpt97…
GO:0004298	threonine-type endopeptidase activity	4	0.55%	0.07%	0.038	derpt15g02200,derpt02g04820,derpt16g00260,derpt14g01440

[truncated: 2 more sheets: BP_Adult_UP, MF_Adult_UP]
