# Supplementary material for: Stage-specific transcriptomic analysis reveals insights into the development, reproduction and biological function of allergens in the European house dust mite Dermatophagoides pteronyssinus
Source: BMC Genomics. 2025 May 26;26:527. doi: 10.1186/s12864-025-11703-w (PMC12105342; doi:10.1186/s12864-025-11703-w)
Supplement: Supplementary file 4 — Additional file 4. Significantly enriched KEGG pathways for selected network analysis gene clusters. Each tab in the spreadsheet refers to the analysis of a single network gene cluster, which is designated as follows: “Female_UP” refers to “cluster 1” of Figure 2 in the main text; “Male_UP” to “cluster 2”; “Juvenile_UP” to “cluster 6”; “Female_DOWN” to “cluster 7”; “Male_DOWN” to “cluster 8”; “Adult_UP” to “cluster 5”. [file 12864_2025_11703_MOESM4_ESM.xlsx]

## Sheet: KEGG_Female_UP
KEGG Pathway	Description 1	Metascape 2	g:Profiler 3	ShinyGO 4
map04144	Endocytosis	x	x	x
map03013	Nucleocytoplasmic transport	x	x	x
map03030	DNA replication		x	x
map03420	Nucleotide excision repair		x	x
map03040	Spliceosome		x	x
map03430	Mismatch repair		x	x
map03022	Basal transcription factors		x	x
map04141	Protein processing in endoplasmic reticulum	x
map03440	Homologous recombination	x
map01240	Biosynthesis of cofactors	x
map00510	N-Glycan biosynthesis		x
map03020	RNA polymerase		x
map04141	Protein processing in endoplasmic reticulum		x
map03008	Ribosome biogenesis in eukaryotes			x
map03015	MRNA surveillance pathway			x
map00970	Aminoacyl-tRNA biosynthesis			x
map03440	Homologous recombination			x
1 KEGG pathways that are significantly enriched by at least two of the methods are highlighted in red. "x" denotes significant enrichment by each method.
2 https://metascape.org/gp/index.html#/main/step1; extracted from top 100 pathways
3 https://biit.cs.ut.ee/gprofiler/gost
4 http://bioinformatics.sdstate.edu/go/

## Sheet: KEGG_Male_UP
KEGG Pathway	Description 1	Metascape 2	g:Profiler 3	ShinyGO 4
map00051	Fructose and mannose metabolism	x	x	x
map01230	Biosynthesis of amino acids		x	x
map01200	Carbon metabolism		x
map00400	Phenylalanine, tyrosine and tryptophan biosynthesis			x
1 KEGG pathways that are significantly enriched by at least two of the methods are highlighted in red. "x" denotes significant enrichment by each method.
2 https://metascape.org/gp/index.html#/main/step1; extracted from top 100 pathways
3 https://biit.cs.ut.ee/gprofiler/gost
4 http://bioinformatics.sdstate.edu/go/

## Sheet: KEGG_Juvenile_UP
KEGG Pathway	Description 1	Metascape 2	g:Profiler 3	ShinyGO 4
map00190	Oxidative phosphorylation	x	x	x
map04080	Neuroactive ligand-receptor interaction		x	x
map01100	Metabolic pathways		x
map04512	ECM-receptor interaction		x
1 KEGG pathways that are significantly enriched by at least two of the methods are highlighted in red. "x" denotes significant enrichment by each method.
2 https://metascape.org/gp/index.html#/main/step1; extracted from top 100 pathways
3 https://biit.cs.ut.ee/gprofiler/gost
4 http://bioinformatics.sdstate.edu/go/

## Sheet: KEGG_Female_DOWN
KEGG Pathway	Description 1	Metascape 2	g:Profiler 3	ShinyGO 4
map00010	Glycolysis / Gluconeogenesis	x	x
map01212	Fatty acid metabolism	x	x
map00620	Pyruvate metabolism	x	x
map04820	Cytoskeleton in muscle cells	x
map01040	Biosynthesis of unsaturated fatty acids	x
map01100	Metabolic pathways		x
1 KEGG pathways that are significantly enriched by at least two of the methods are highlighted in red. "x" denotes significant enrichment by each method.
2 https://metascape.org/gp/index.html#/main/step1; extracted from top 100 pathways
3 https://biit.cs.ut.ee/gprofiler/gost
4 http://bioinformatics.sdstate.edu/go/

## Sheet: KEGG_Male_DOWN
KEGG Pathway	Description 1	Metascape 2	g:Profiler 3	ShinyGO 4
	None significantly enriched
1 KEGG pathways that are significantly enriched by at least two of the methods are highlighted in red. "x" denotes significant enrichment by each method.
2 https://metascape.org/gp/index.html#/main/step1; extracted from top 100 pathways
3 https://biit.cs.ut.ee/gprofiler/gost
4 http://bioinformatics.sdstate.edu/go/

## Sheet: KEGG_Adult_UP
KEGG Pathway	Description 1	Metascape 2	g:Profiler 3	ShinyGO 4
	None significantly enriched
1 KEGG pathways that are significantly enriched by at least two of the methods are highlighted in red. "x" denotes significant enrichment by each method.
2 https://metascape.org/gp/index.html#/main/step1; extracted from top 100 pathways
3 https://biit.cs.ut.ee/gprofiler/gost
4 http://bioinformatics.sdstate.edu/go/
